# Supplementary material for: Global range expansion history of pepper (Capsicum spp.) revealed by over 10,000 genebank accessions
Source: Proc Natl Acad Sci U S A. 2021 Aug 16;118(34):e2104315118. doi: 10.1073/pnas.2104315118 (PMC8403938; doi:10.1073/pnas.2104315118)
Supplement: Supplementary File [file pnas.2104315118.sd01.xlsx]

## Sheet: Dataset S1
Dataset S1: Passport data of 10038 Capsicum accessions studied. ND = not determined
Capsicum species	Accession id	Genebank code	Accession name/Secondary codes	Provider	Country	Country abbr	Collecting site	Province	Latitude	Longitude	Altitude	Biological status of accession*	Collecting source*	Collecting date	Acquisition date
C. annuum	GPC000010	PI1987	ND	ARO		ND	ND	ND	ND	ND	ND	410	40	ND	2000
C. annuum	GPC000020	PI1988	ND	ARO		ND	ND	ND	ND	ND	ND	410	40	ND	2000
C. annuum	GPC000030	PI1969	ND	ARO		ND	ND	ND	ND	ND	ND	410	40	ND	2000
C. annuum	GPC000040	PI1970	ND	ARO		ND	ND	ND	ND	ND	ND	410	40	ND	2000
C. annuum	GPC000050	PI1971	ND	ARO		ND	ND	ND	ND	ND	ND	410	40	ND	2000
C. annuum	GPC000060	PI1972	ND	ARO		ND	ND	ND	ND	ND	ND	410	40	ND	2000
C. annuum	GPC000070	PI1937	Queen	ARO		ND	ND	ND	ND	ND	ND	410	40	ND	2000
C. annuum	GPC000080	PI1911	NuMex Garnet	ARO		ND	ND	ND	ND	ND	ND	410	40	ND	2000
C. annuum	GPC000090	PI1901	Long Sweet	ARO	Zambia	ZMB	Mananga	Mananga	ND	ND	ND	410	40	ND	2000
C. chinense	GPC000100	PI1902	AC 2212	ARO		ND	ND	ND	ND	ND	ND	410	40	ND	2000
C. annuum	GPC000110	PI1875	Naim	ARO		ND	ND	ND	ND	ND	ND	410	40	ND	2000
C. annuum	GPC000120	PI1848	ND	ARO		ND	ND	ND	ND	ND	ND	410	40	ND	2000
C. chinense	GPC000130	PI1617	ND	ARO		ND	ND	ND	ND	ND	ND	410	40	ND	2000
C. annuum	GPC000140	PI1238	ND	ARO		ND	ND	ND	ND	ND	ND	410	40	ND	2000
C. annuum	GPC000150	PI1228	ND	ARO	Mexico	MEX	ND	ND	ND	ND	ND	410	40	ND	2000
C. annuum	GPC000160	PI1190-57	ND	ARO		ND	ND	ND	ND	ND	ND	410	40	ND	2000
C. annuum	GPC000170	PI1190-58	ND	ARO		ND	ND	ND	ND	ND	ND	410	40	ND	2000
C. annuum	GPC000180	PI1190-60	ND	ARO		ND	ND	ND	ND	ND	ND	410	40	ND	2000
C. annuum	GPC000190	PI1190-78	ND	ARO		ND	ND	ND	ND	ND	ND	410	40	ND	2000
C. annuum	GPC000200	PI1190-80	ND	ARO		ND	ND	ND	ND	ND	ND	410	40	ND	2000
C. annuum	GPC000220	PI1190-100	ND	ARO		ND	ND	ND	ND	ND	ND	410	40	ND	2000
C. annuum	GPC000230	PI1190-107	ND	ARO		ND	ND	ND	ND	ND	ND	410	40	ND	2000
C. annuum	GPC000240	PI1190-152	ND	ARO		ND	ND	ND	ND	ND	ND	410	40	ND	2000
C. annuum	GPC000250	Pi1190-153	ND	ARO		ND	ND	ND	ND	ND	ND	410	40	ND	2000
C. annuum	GPC000260	PI1187	Devilla	ARO		ND	ND	ND	ND	ND	ND	410	40	ND	2000
C. annuum	GPC000270	PI1154	ND	ARO	Mexico	MEX	Xochimilco market	ND	ND	ND	ND	410	40	ND	2000
C. annuum	GPC000280	PI1159	ND	ARO		ND	ND	ND	ND	ND	ND	410	40	ND	2000
C. annuum	GPC000290	PI1133PG7	ND	ARO		ND	ND	ND	ND	ND	ND	410	40	ND	2000
C. annuum	GPC000300	PI1147	ND	ARO		ND	ND	ND	ND	ND	ND	410	40	ND	2000
C. annuum	GPC000310	PI1072	ND	ARO		ND	ND	ND	ND	ND	ND	410	40	ND	2000
C. annuum	GPC000320	PI899	ND	ARO		ND	ND	ND	ND	ND	ND	410	40	ND	2000
C. annuum	GPC000330	PI928	ND	ARO		ND	ND	ND	ND	ND	ND	410	40	ND	2000
C. annuum	GPC000340	PI875	NuMex Twilight	ARO		ND	ND	ND	ND	ND	ND	410	40	ND	2000
C. annuum	GPC000350	PI811	NuMex Sunset	ARO		ND	ND	ND	ND	ND	ND	410	40	ND	2000
C. annuum	GPC000360	PI807	ND	ARO		ND	ND	ND	ND	ND	ND	410	40	ND	2000
C. annuum	GPC000370	PI720	ND	ARO		ND	ND	ND	ND	ND	ND	410	40	ND	2000
C. annuum	GPC000380	PI708	ND	ARO		ND	ND	ND	ND	ND	ND	410	40	ND	2000
C. chinense	GPC000390	PI64	Miscucho colorado	ARO	Perù	PER	ND	ND	ND	ND	ND	300	40	ND	2000
C. chinense	GPC000410	PI66	ND	ARO		ND	ND	ND	ND	ND	ND	300	40	ND	2000
C. annuum	GPC000430	PI16	Maor	ARO		ND	ND	ND	ND	ND	ND	410	40	ND	2000
C. annuum	GPC000440	PI1723-1	ND	ARO		ND	ND	ND	ND	ND	ND	410	40	ND	2011
C. annuum	GPC000450	PI1723-2	ND	ARO		ND	ND	ND	ND	ND	ND	410	40	ND	2011
C. annuum	GPC000460	PI1723-3	ND	ARO		ND	ND	ND	ND	ND	ND	410	40	ND	2011
C. annuum	GPC000470	PI1723-4	ND	ARO		ND	ND	ND	ND	ND	ND	410	40	ND	2011
C. annuum	GPC000480	PI1723-6	ND	ARO		ND	ND	ND	ND	ND	ND	410	40	ND	2011
C. chinense	GPC000490	PI1723-7	ND	ARO		ND	ND	ND	ND	ND	ND	300	40	ND	2011
C. baccatum	GPC000510	PI1723-9	ND	ARO		ND	ND	ND	ND	ND	ND	300	40	ND	2011
C. annuum	GPC000520	PI1723-10	ND	ARO		ND	ND	ND	ND	ND	ND	410	40	ND	2011
C. baccatum	GPC000530	PI1723-11	ND	ARO		ND	ND	ND	ND	ND	ND	300	40	ND	2011
C. annuum	GPC000540	PI1723-12	ND	ARO		ND	ND	ND	ND	ND	ND	410	40	ND	2011
C. annuum	GPC000550	PI1723-14	ND	ARO		ND	ND	ND	ND	ND	ND	410	40	ND	2011
C. annuum	GPC000560	PI1723-18	ND	ARO		ND	ND	ND	ND	ND	ND	410	40	ND	2011
C. annuum	GPC000570	PI1723-19	ND	ARO		ND	ND	ND	ND	ND	ND	410	40	ND	2011
C. annuum	GPC000580	PI1723-20	ND	ARO		ND	ND	ND	ND	ND	ND	410	40	ND	2011
C. annuum	GPC000590	PI1723-22	ND	ARO		ND	ND	ND	ND	ND	ND	410	40	ND	2011
C. annuum	GPC000600	PI1723-23	ND	ARO		ND	ND	ND	ND	ND	ND	410	40	ND	2011
C. annuum	GPC000610	PI1723-24	ND	ARO		ND	ND	ND	ND	ND	ND	410	40	ND	2011
C. annuum	GPC000620	PI1723-25	ND	ARO		ND	ND	ND	ND	ND	ND	410	40	ND	2011
C. annuum	GPC000640	PI1723-27	ND	ARO		ND	ND	ND	ND	ND	ND	410	40	ND	2011
C. frutescens	GPC000650	PI1723-29	ND	ARO		ND	ND	ND	ND	ND	ND	100	40	ND	2011
C. frutescens	GPC000660	PI1723-30	ND	ARO		ND	ND	ND	ND	ND	ND	100	40	ND	2011
C. frutescens	GPC000670	PI1723-31	ND	ARO		ND	ND	ND	ND	ND	ND	100	40	ND	2011
C. frutescens	GPC000680	PI1723-32	ND	ARO		ND	ND	ND	ND	ND	ND	100	40	ND	2011
C. frutescens	GPC000690	PI1723-33	ND	ARO		ND	ND	ND	ND	ND	ND	100	40	ND	2011
C. pubescens	GPC000700	PI1723-36	ND	ARO		ND	ND	ND	ND	ND	ND	300	40	ND	2011
C. annuum	GPC000710	PI1723-38	ND	ARO		ND	ND	ND	ND	ND	ND	410	40	ND	2011
C. chinense	GPC000720	PI1723-39	ND	ARO		ND	ND	ND	ND	ND	ND	300	40	ND	2011
C. annuum	GPC000730	PI1723-40	ND	ARO		ND	ND	ND	ND	ND	ND	410	40	ND	2011
C. annuum	GPC000740	PI1723-41	ND	ARO		ND	ND	ND	ND	ND	ND	410	40	ND	2011
C. annuum	GPC000750	PI1723-42	ND	ARO		ND	ND	ND	ND	ND	ND	410	40	ND	2011
C. annuum	GPC000760	PI1723-43	ND	ARO		ND	ND	ND	ND	ND	ND	410	40	ND	2011
C. annuum	GPC000770	PI2054-1	ND	ARO		ND	ND	ND	ND	ND	ND	100	40	ND	2004
C. annuum	GPC000790	PI2054-4	ND	ARO		ND	ND	ND	ND	ND	ND	100	40	ND	2004
C. annuum	GPC000800	PI2054-5	ND	ARO		ND	ND	ND	ND	ND	ND	100	40	ND	2004
C. annuum	GPC000810	PI2054-6	ND	ARO		ND	ND	ND	ND	ND	ND	100	40	ND	2004
C. annuum	GPC000830	PI2054-8	ND	ARO		ND	ND	ND	ND	ND	ND	100	40	ND	2004
C. annuum	GPC000840	PI2054-10	ND	ARO		ND	ND	ND	ND	ND	ND	100	40	ND	2004
C. annuum	GPC000850	PI2054-11	ND	ARO		ND	ND	ND	ND	ND	ND	300	40	ND	2004
C. annuum	GPC000870	PI2054-15	ND	ARO		ND	ND	ND	ND	ND	ND	300	40	ND	2004
C. annuum	GPC000880	PI2054-16	ND	ARO		ND	ND	ND	ND	ND	ND	300	40	ND	2004
C. annuum	GPC000890	PI2054-17	ND	ARO		ND	ND	ND	ND	ND	ND	300	40	ND	2004
C. annuum	GPC000900	PI2054-19	ND	ARO		ND	ND	ND	ND	ND	ND	300	40	ND	2004
C. annuum	GPC000910	PI2054-21	ND	ARO		ND	ND	ND	ND	ND	ND	300	40	ND	2004
C. annuum	GPC000920	PI2054-22	ND	ARO		ND	ND	ND	ND	ND	ND	300	40	ND	2004
C. annuum	GPC000940	PI2054-24	ND	ARO		ND	ND	ND	ND	ND	ND	300	40	ND	2004
C. annuum	GPC000950	PI2054-25	ND	ARO		ND	ND	ND	ND	ND	ND	300	40	ND	2004
C. annuum	GPC000960	PI2054-26	ND	ARO		ND	ND	ND	ND	ND	ND	300	40	ND	2004
C. annuum	GPC000970	PI2054-27	ND	ARO		ND	ND	ND	ND	ND	ND	300	40	ND	2004
C. annuum	GPC000980	PI2054-28	ND	ARO		ND	ND	ND	ND	ND	ND	300	40	ND	2004
C. annuum	GPC000990	PI2054-33	ND	ARO	Mexico	MEX	Batopilas Canyon	Chihuahua	ND	ND	ND	300	40	ND	2004
C. annuum	GPC001000	PI2054-36	ND	ARO	Mexico	MEX	ND	ND	ND	ND	ND	300	40	ND	2004
C. annuum	GPC001010	PI2054-37	ND	ARO	India	IND	ND	Assam	ND	ND	ND	300	40	ND	2004
C. annuum	GPC001020	PI2054-38	ND	ARO	India	IND	ND	Assam	ND	ND	ND	300	40	ND	2004
C. annuum	GPC001030	PI2054-40	ND	ARO	Mexico	MEX	Seed was purchased in a market in a city near Acapulco in the northwester Oaxaca state of Mexico	Oaxaca	ND	ND	ND	300	40	ND	2004
C. annuum	GPC001040	PI2054-42	ND	ARO		ND	ND	ND	ND	ND	ND	300	40	ND	2004
C. annuum	GPC001050	PI2054-43	ND	ARO		ND	ND	ND	ND	ND	ND	300	40	ND	2004
C. annuum	GPC001060	PI2054-44	ND	ARO		ND	ND	ND	ND	ND	ND	300	40	ND	2004
C. annuum	GPC001070	PI2054-45	ND	ARO		ND	ND	ND	ND	ND	ND	300	40	ND	2004
C. annuum	GPC001080	PI2054-46	ND	ARO		ND	ND	ND	ND	ND	ND	300	40	ND	2004
C. annuum	GPC001090	PI2054-47	ND	ARO		ND	ND	ND	ND	ND	ND	300	40	ND	2004
C. annuum	GPC001100	PI2054-48	ND	ARO		ND	ND	ND	ND	ND	ND	300	40	ND	2004
C. annuum	GPC001110	PI2054-51	ND	ARO		ND	ND	ND	ND	ND	ND	300	40	ND	2004
C. annuum	GPC001120	PI2054-52	ND	ARO		ND	ND	ND	ND	ND	ND	300	40	ND	2004
C. annuum	GPC001130	PI2054-53	ND	ARO		ND	ND	ND	ND	ND	ND	300	40	ND	2004
C. annuum	GPC001140	PI2054-54	ND	ARO		ND	ND	ND	ND	ND	ND	300	40	ND	2004
C. annuum	GPC001150	PI2054-55	ND	ARO		ND	ND	ND	ND	ND	ND	300	40	ND	2004
C. annuum	GPC001160	PI2054-56	ND	ARO		ND	ND	ND	ND	ND	ND	300	40	ND	2004
C. annuum	GPC001170	PI2054-57	ND	ARO		ND	ND	ND	ND	ND	ND	300	40	ND	2004
C. annuum	GPC001180	PI2054-58	ND	ARO		ND	ND	ND	ND	ND	ND	300	40	ND	2004
C. annuum	GPC001190	PI2054-59	ND	ARO		ND	ND	ND	ND	ND	ND	300	40	ND	2004
C. annuum	GPC001200	PI2054-60	ND	ARO		ND	ND	ND	ND	ND	ND	300	40	ND	2004
C. annuum	GPC001210	PI2054-61	ND	ARO		ND	ND	ND	ND	ND	ND	300	40	ND	2004
C. annuum	GPC001220	PI2054-62	ND	ARO		ND	ND	ND	ND	ND	ND	300	40	ND	2004
C. annuum	GPC001230	PI2054-63	ND	ARO		ND	ND	ND	ND	ND	ND	300	40	ND	2004
C. annuum	GPC001240	PI2054-64	ND	ARO		ND	ND	ND	ND	ND	ND	300	40	ND	2004
C. annuum	GPC001250	PI2054-65	ND	ARO		ND	ND	ND	ND	ND	ND	300	40	ND	2004
C. annuum	GPC001260	PI2054-66	ND	ARO		ND	ND	ND	ND	ND	ND	300	40	ND	2004
C. annuum	GPC001270	PI2054-67	ND	ARO		ND	ND	ND	ND	ND	ND	300	40	ND	2004
C. annuum	GPC001280	PI2054-68	ND	ARO		ND	ND	ND	ND	ND	ND	300	40	ND	2004
C. annuum	GPC001290	PI2054-69	ND	ARO		ND	ND	ND	ND	ND	ND	300	40	ND	2004
C. annuum	GPC001300	PI2054-70	ND	ARO		ND	ND	ND	ND	ND	ND	300	40	ND	2004
C. annuum	GPC001310	PI2054-71	ND	ARO		ND	ND	ND	ND	ND	ND	300	40	ND	2004
C. annuum	GPC001320	PI2054-72	ND	ARO		ND	ND	ND	ND	ND	ND	300	40	ND	2004
C. annuum	GPC001330	PI2054-73	ND	ARO		ND	ND	ND	ND	ND	ND	300	40	ND	2004
C. annuum	GPC001340	PI2054-74	ND	ARO		ND	ND	ND	ND	ND	ND	300	40	ND	2004
C. annuum	GPC001350	PI2054-75	ND	ARO		ND	ND	ND	ND	ND	ND	300	40	ND	2004
C. annuum	GPC001360	PI2054-76	ND	ARO		ND	ND	ND	ND	ND	ND	300	40	ND	2004
C. annuum	GPC001370	PI2054-77	ND	ARO		ND	ND	ND	ND	ND	ND	300	40	ND	2004
C. annuum	GPC001380	PI2054-80	ND	ARO		ND	ND	ND	ND	ND	ND	300	40	ND	2004
C. annuum	GPC001390	PI2054-81	ND	ARO		ND	ND	ND	ND	ND	ND	300	40	ND	2004
C. annuum	GPC001400	PI2054-82	ND	ARO		ND	ND	ND	ND	ND	ND	300	40	ND	2004
C. annuum	GPC001410	PI2054-83	ND	ARO		ND	ND	ND	ND	ND	ND	300	40	ND	2004
C. annuum	GPC001420	PI2054-84	ND	ARO		ND	ND	ND	ND	ND	ND	300	40	ND	2004
C. annuum	GPC001430	PI2054-86	ND	ARO		ND	ND	ND	ND	ND	ND	300	40	ND	2004
C. annuum	GPC001440	PI2054-87	ND	ARO		ND	ND	ND	ND	ND	ND	300	40	ND	2004
C. annuum	GPC001450	PI2054-88	ND	ARO		ND	ND	ND	ND	ND	ND	300	40	ND	2004
C. annuum	GPC001460	PI2054-89	ND	ARO		ND	ND	ND	ND	ND	ND	300	40	ND	2004
C. annuum	GPC001470	PI2054-90	ND	ARO		ND	ND	ND	ND	ND	ND	300	40	ND	2004
C. annuum	GPC001480	PI2054-91	ND	ARO		ND	ND	ND	ND	ND	ND	300	40	ND	2004
C. annuum	GPC001490	PI2054-92	ND	ARO		ND	ND	ND	ND	ND	ND	300	40	ND	2004
C. annuum	GPC001500	PI2054-93	ND	ARO		ND	ND	ND	ND	ND	ND	300	40	ND	2004
C. annuum	GPC001510	PI2054-94	ND	ARO		ND	ND	ND	ND	ND	ND	300	40	ND	2004
C. annuum	GPC001520	PI2054-97	ND	ARO		ND	ND	ND	ND	ND	ND	300	40	ND	2004
C. annuum	GPC001530	PI2054-98	ND	ARO		ND	ND	ND	ND	ND	ND	300	40	ND	2004
C. baccatum	GPC001540	PI2054-99	ND	ARO	Costa Rica	CRI	ND	ND	ND	ND	ND	300	40	ND	2004
C. baccatum	GPC001550	PI2054-101	ND	ARO		ND	ND	ND	ND	ND	ND	300	40	ND	2004
C. baccatum	GPC001560	PI2054-102	ND	ARO		ND	ND	ND	ND	ND	ND	300	40	ND	2004
C. baccatum	GPC001570	PI2054-103	ND	ARO		ND	ND	ND	ND	ND	ND	300	40	ND	2004
C. baccatum	GPC001580	PI2054-104	ND	ARO	United States	USA	ND	ND	ND	ND	ND	300	40	ND	2004
C. baccatum	GPC001590	PI2054-107	ND	ARO		ND	ND	ND	ND	ND	ND	300	40	ND	2004
C. chacoense	GPC001600	PI2054-115	ND	ARO	Argentina	ARG	ND	ND	ND	ND	ND	100	40	ND	2004
C. chacoense	GPC001610	PI2054-117	ND	ARO	Argentina	ARG	ND	ND	ND	ND	ND	100	40	ND	2004
C. chacoense	GPC001620	PI2054-118	ND	ARO	Bolivia	BOL	ND	ND	ND	ND	ND	300	40	ND	2004
C. chacoense	GPC001630	PI2054-124	ND	ARO		ND	ND	ND	ND	ND	ND	100	40	ND	2004
C. chinense	GPC001640	PI2054-125	ND	ARO		ND	ND	ND	ND	ND	ND	300	40	ND	2004
C. chinense	GPC001650	PI2054-126	ND	ARO		ND	ND	ND	ND	ND	ND	300	40	ND	2004
C. chinense	GPC001660	PI2054-127	ND	ARO		ND	ND	ND	ND	ND	ND	300	40	ND	2004
C. chinense	GPC001690	PI2054-131	ND	ARO	Colombia	COL	ND	ND	ND	ND	ND	300	40	ND	2004
C. chinense	GPC001700	PI2054-133	ND	ARO	Costa Rica	CRI	ND	ND	ND	ND	ND	300	40	ND	2004
C. chinense	GPC001720	PI2054-137	ND	ARO		ND	ND	ND	ND	ND	ND	300	40	ND	2004
C. chinense	GPC001730	PI2054-138	ND	ARO		ND	ND	ND	ND	ND	ND	300	40	ND	2004
C. chinense	GPC001740	PI2054-139	ND	ARO		ND	ND	ND	ND	ND	ND	300	40	ND	2004
C. chinense	GPC001760	PI2054-142	ND	ARO		ND	ND	ND	ND	ND	ND	300	40	ND	2004
C. chinense	GPC001770	PI2054-143	ND	ARO		ND	ND	ND	ND	ND	ND	300	40	ND	2004
C. chinense	GPC001780	PI2054-144	ND	ARO		ND	ND	ND	ND	ND	ND	300	40	ND	2004
C. chinense	GPC001790	PI2054-145	ND	ARO		ND	ND	ND	ND	ND	ND	300	40	ND	2004
C. chinense	GPC001800	PI2054-146	ND	ARO		ND	ND	ND	ND	ND	ND	300	40	ND	2004
C. chinense	GPC001810	PI2054-147	ND	ARO		ND	ND	ND	ND	ND	ND	300	40	ND	2004
C. chinense	GPC001820	PI2054-148	ND	ARO		ND	ND	ND	ND	ND	ND	300	40	ND	2004
C. chinense	GPC001830	PI2054-149	ND	ARO		ND	ND	ND	ND	ND	ND	300	40	ND	2004
C. chinense	GPC001840	PI2054-153	ND	ARO		ND	ND	ND	ND	ND	ND	300	40	ND	2004
C. chinense	GPC001850	PI2054-154	ND	ARO		ND	ND	ND	ND	ND	ND	300	40	ND	2004
C. chinense	GPC001860	PI2054-155	ND	ARO		ND	ND	ND	ND	ND	ND	300	40	ND	2004
C. chinense	GPC001870	PI2054-156	ND	ARO		ND	ND	ND	ND	ND	ND	300	40	ND	2004
C. chinense	GPC001890	PI2054-158	ND	ARO		ND	ND	ND	ND	ND	ND	300	40	ND	2004
C. chinense	GPC001900	PI2054-159	ND	ARO		ND	ND	ND	ND	ND	ND	300	40	ND	2004
C. chinense	GPC001910	PI2054-160	ND	ARO		ND	ND	ND	ND	ND	ND	300	40	ND	2004
C. chinense	GPC001920	PI2054-161	ND	ARO		ND	ND	ND	ND	ND	ND	300	40	ND	2004
C. chinense	GPC001930	PI2054-162	ND	ARO		ND	ND	ND	ND	ND	ND	300	40	ND	2004
C. frutescens	GPC001940	PI2054-166	ND	ARO		ND	ND	ND	ND	ND	ND	100	40	ND	2004
C. frutescens	GPC001950	PI2054-167	ND	ARO		ND	ND	ND	ND	ND	ND	100	40	ND	2004
C. frutescens	GPC001960	PI2054-168	ND	ARO		ND	ND	ND	ND	ND	ND	100	40	ND	2004
C. frutescens	GPC001970	PI2054-169	ND	ARO	Costa Rica	CRI	ND	ND	ND	ND	ND	100	40	ND	2004
C. frutescens	GPC001980	PI2054-170	ND	ARO	Costa Rica	CRI	ND	ND	ND	ND	ND	100	40	ND	2004
C. annuum	GPC001990	PI2054-177	ND	ARO	Costa Rica	CRI	ND	ND	ND	ND	ND	300	40	ND	2004
C. frutescens	GPC002000	PI2054-181	ND	ARO		ND	ND	ND	ND	ND	ND	100	40	ND	2004
C. frutescens	GPC002010	PI2054-183	ND	ARO		ND	ND	ND	ND	ND	ND	100	40	ND	2004
C. frutescens	GPC002020	PI2054-184	ND	ARO		ND	ND	ND	ND	ND	ND	100	40	ND	2004
C. frutescens	GPC002030	PI2054-185	ND	ARO		ND	ND	ND	ND	ND	ND	100	40	ND	2004
C. frutescens	GPC002040	PI2054-188	ND	ARO		ND	ND	ND	ND	ND	ND	100	40	ND	2004
C. frutescens	GPC002050	PI2054-189	ND	ARO		ND	ND	ND	ND	ND	ND	100	40	ND	2004
C. frutescens	GPC002060	PI2054-192	ND	ARO		ND	ND	ND	ND	ND	ND	100	40	ND	2004
C. frutescens	GPC002070	PI2054-193	ND	ARO		ND	ND	ND	ND	ND	ND	100	40	ND	2004
C. frutescens	GPC002080	PI2054-194	ND	ARO		ND	ND	ND	ND	ND	ND	100	40	ND	2004
C. frutescens	GPC002090	PI2054-198	ND	ARO		ND	ND	ND	ND	ND	ND	100	40	ND	2004
C. frutescens	GPC002100	PI2054-200	ND	ARO		ND	ND	ND	ND	ND	ND	100	40	ND	2004
C. pubescens	GPC002110	PI2054-212	ND	ARO		ND	ND	ND	ND	ND	ND	300	40	ND	2004
C. annuum	GPC002120	PI2055-2	ND	ARO	Hungary	HUN	ND	ND	ND	ND	ND	300	40	ND	2015
C. annuum	GPC002130	PI2055-3	ND	ARO	Ceca Republic	CSK	ND	ND	ND	ND	ND	300	40	ND	2015
C. annuum	GPC002140	PI2055-12	ND	ARO		ND	ND	ND	ND	ND	ND	300	40	ND	2015
C. annuum	GPC002150	PI2055-13	ND	ARO	Mexico	MEX	ND	ND	ND	ND	ND	300	40	ND	2015
C. annuum	GPC002160	PI2055-14	ND	ARO	Nicaragua	NIC	ND	ND	ND	ND	ND	300	40	ND	2015
C. annuum	GPC002170	PI2055-19	ND	ARO	Israel	ISR	ND	ND	ND	ND	ND	300	40	ND	2015
C. annuum	GPC002180	PI2055-22	ND	ARO	Japan	JPN	ND	ND	ND	ND	ND	300	40	ND	2015
C. annuum	GPC002200	PI2055-26	ND	ARO	United States	USA	ND	ND	ND	ND	ND	300	40	ND	2015
C. annuum	GPC002210	PI2055-35	ND	ARO	Bhutan	BTN	Mongar district; Phossang block; 8 km NW from Mongar Dzong	ND	ND	ND	ND	300	40	ND	2015
C. annuum	GPC002220	PI2055-38	ND	ARO	China	CHN	Shaanxi	ND	ND	ND	ND	300	40	ND	2015
C. annuum	GPC002230	PI2055-43	ND	ARO		ND	ND	ND	ND	ND	ND	300	40	ND	2015
C. annuum	GPC002240	PI2055-44	ND	ARO		ND	ND	ND	ND	ND	ND	300	40	ND	2015
C. annuum	GPC002250	PI2055-46	ND	ARO	Turkey	TUR	ND	ND	ND	ND	ND	300	40	ND	2015
C. annuum	GPC002260	PI2055-47	ND	ARO	Yugoslavia	YUG	ND	ND	ND	ND	ND	300	40	ND	2015
C. annuum	GPC002270	PI2055-48	ND	ARO	Japan	JPN	ND	ND	ND	ND	ND	300	40	ND	2015
C. annuum	GPC002280	PI2055-54	ND	ARO	Romania	ROU	ND	ND	ND	ND	ND	300	40	ND	2015
C. annuum	GPC002290	PI2055-58	ND	ARO		ND	ND	ND	ND	ND	ND	300	40	ND	2015
C. annuum	GPC002300	PI2055-59	ND	ARO	Russia	RUS	Moscow region	ND	ND	ND	ND	300	40	ND	2015
C. annuum	GPC002320	PI2055-64	ND	ARO	Netherlands	NLD	ND	ND	ND	ND	ND	300	40	ND	2015
C. annuum	GPC002340	PI2055-77	ND	ARO	Nicaragua	NIC	ND	ND	ND	ND	ND	300	40	ND	2015
C. annuum	GPC002350	PI2055-82	ND	ARO	Bolivia	BOL	ND	ND	ND	ND	ND	300	40	ND	2015
C. annuum	GPC002370	PI2055-84	ND	ARO	Bulgaria	BGR	ND	ND	ND	ND	ND	300	40	ND	2015
C. annuum	GPC002380	PI2055-86	ND	ARO	Portugal	PRT	ND	ND	ND	ND	ND	300	40	ND	2015
C. annuum	GPC002390	PI2055-90	ND	ARO	Turkey	TUR	ND	ND	ND	ND	ND	300	40	ND	2015
C. annuum	GPC002400	PI2055-91	ND	ARO		ND	ND	ND	ND	ND	ND	300	40	ND	2015
C. annuum	GPC002410	PI2055-93	ND	ARO	Bulgaria	BGR	ND	ND	ND	ND	ND	300	40	ND	2015
C. annuum	GPC002420	PI2055-94	ND	ARO	United States	USA	ND	ND	ND	ND	ND	300	40	ND	2015
C. annuum	GPC002430	PI2055-102	ND	ARO	Japan	JPN	ND	ND	ND	ND	ND	300	40	ND	2015
C. annuum	GPC002440	PI2055-108	ND	ARO	Mexico	MEX	ND	ND	ND	ND	ND	300	40	ND	2015
C. annuum	GPC002450	PI2055-109	ND	ARO	Netherlands	NLD	ND	ND	ND	ND	ND	300	40	ND	2015
C. annuum	GPC002460	PI2055-110	ND	ARO	Austria	AUT	ND	ND	ND	ND	ND	300	40	ND	2015
C. annuum	GPC002470	PI2055-112	ND	ARO	Guatemala	GTM	ND	ND	ND	ND	ND	300	40	ND	2015
C. annuum	GPC002490	PI2055-122	ND	ARO	Guatemala	GTM	ND	ND	ND	ND	ND	300	40	ND	2015
C. annuum	GPC002500	PI2055-123	ND	ARO	Ceca Republic	CSK	ND	ND	ND	ND	ND	300	40	ND	2015
C. annuum	GPC002510	PI2055-148	ND	ARO	Uzbekistan	UZB	Market of Chust	ND	ND	ND	ND	300	40	ND	2015
C. annuum	GPC002530	PI2055-158	ND	ARO	Guatemala	GTM	Guatemala; Guatemala City	ND	ND	ND	ND	300	40	ND	2015
C. annuum	GPC002540	PI2055-159	ND	ARO	Guatemala	GTM	Guatemala; Guatemala City	ND	ND	ND	ND	300	40	ND	2015
C. annuum	GPC002550	PI2055-160	ND	ARO	Guatemala	GTM	Guatemala; Guatemala City	ND	ND	ND	ND	300	40	ND	2015
C. annuum	GPC002560	PI2055-161	ND	ARO	Costa Rica	CRI	Turrialba	ND	ND	ND	ND	300	40	ND	2015
C. annuum	GPC002570	PI2055-162	ND	ARO	Costa Rica	CRI	Turrialba	ND	ND	ND	ND	300	40	ND	2015
C. annuum	GPC002580	PI2055-163	ND	ARO	United States	USA	Arizona; Tucson	ND	ND	ND	ND	300	40	ND	2015
C. annuum	GPC002590	PI2055-164	ND	ARO	Mexico	MEX	Tabasco	ND	ND	ND	ND	300	40	ND	2015
C. annuum	GPC002610	PI2055-168	ND	ARO	Ethiopia	ETH	ND	ND	ND	ND	ND	300	40	ND	2015
C. annuum	GPC002620	PI2055-169	ND	ARO	Ethiopia	ETH	ND	ND	ND	ND	ND	300	40	ND	2015
C. annuum	GPC002630	PI2055-170	ND	ARO	Ethiopia	ETH	ND	ND	ND	ND	ND	300	40	ND	2015
C. annuum	GPC002640	PI2055-173	ND	ARO	Netherlands	NLD	ND	ND	ND	ND	ND	300	40	ND	2015
C. annuum	GPC002650	PI2055-180	ND	ARO	Germany	DEU	ND	ND	ND	ND	ND	300	40	ND	2015
C. annuum	GPC002660	PI2055-181	ND	ARO	Israel	ISR	ND	ND	ND	ND	ND	300	40	ND	2015
C. annuum	GPC002670	PI2055-183	ND	ARO	Hungary	HUN	ND	ND	ND	ND	ND	300	40	ND	2015
C. annuum	GPC002680	PI2055-184	ND	ARO	Puerto rico	PRI	ND	ND	ND	ND	ND	300	40	ND	2015
C. annuum	GPC002690	PI2055-186	ND	ARO	Poland	POL	ND	ND	ND	ND	ND	300	40	ND	2015
C. annuum	GPC002700	PI2055-191	ND	ARO	Hungary	HUN	ND	ND	ND	ND	ND	300	40	ND	2015
C. annuum	GPC002710	PI2055-197	ND	ARO	United States	USA	Louisiana; New Orleans	ND	ND	ND	ND	300	40	ND	2015
C. annuum	GPC002720	PI2055-198	ND	ARO	Guatemala	GTM	ND	ND	ND	ND	ND	300	40	ND	2015
C. annuum	GPC002730	PI2055-200	ND	ARO	Mexico	MEX	Vera Cruz; El Tajin; Papantla	ND	ND	ND	ND	300	40	ND	2015
C. annuum	GPC002740	PI2055-201	ND	ARO	China	CHN	Yunnan; Stone Forest	ND	ND	ND	ND	300	40	ND	2015
C. annuum	GPC002750	PI2055-208	ND	ARO		ND	ND	ND	ND	ND	ND	300	40	ND	2015
C. annuum	GPC002760	PI2055-214	ND	ARO		ND	ND	ND	ND	ND	ND	300	40	ND	2015
C. annuum	GPC002770	PI2055-216	ND	ARO	Ethiopia	ETH	ND	ND	ND	ND	ND	300	40	ND	2015
C. annuum	GPC002790	PI2055-218	ND	ARO	Ethiopia	ETH	ND	ND	ND	ND	ND	300	40	ND	2015
C. annuum	GPC002800	PI2055-219	ND	ARO		ND	ND	ND	ND	ND	ND	300	40	ND	2015
C. annuum	GPC002810	PI2055-225	ND	ARO	India	IND	Kangra District; eastern Punjab; Katla	ND	ND	ND	ND	300	40	ND	2015
C. annuum	GPC002830	PI2055-227	ND	ARO	Colombia	COL	ND	ND	ND	ND	ND	300	40	ND	2015
C. annuum	GPC002840	PI2055-229	ND	ARO	Denmark	DNK	ND	ND	ND	ND	ND	300	40	ND	2015
C. annuum	GPC002850	PI2055-232	ND	ARO	Japan	JPN	ND	ND	ND	ND	ND	300	40	ND	2015
C. annuum	GPC002860	PI2055-239	ND	ARO	United States	USA	ND	ND	ND	ND	ND	300	40	ND	2015
C. annuum	GPC002870	PI2055-242	ND	ARO	Congo	COD	ND	ND	ND	ND	ND	300	40	ND	2015
C. annuum	GPC002880	PI2055-243	ND	ARO	Austria	AUT	ND	ND	ND	ND	ND	300	40	ND	2015
C. annuum	GPC002890	PI2055-244	ND	ARO	Austria	AUT	ND	ND	ND	ND	ND	300	40	ND	2015
C. annuum	GPC002900	PI2055-246	ND	ARO	United States	USA	ND	ND	ND	ND	ND	300	40	ND	2015
C. annuum	GPC002910	PI2055-247	ND	ARO	Serbia	SRB	ND	ND	ND	ND	ND	300	40	ND	2015
C. annuum	GPC002920	PI2055-249	ND	ARO	China	CHN	Beijing	ND	ND	ND	ND	300	40	ND	2015
C. annuum	GPC002930	PI2055-254	ND	ARO	China	CHN	ND	ND	ND	ND	ND	300	40	ND	2015
C. annuum	GPC002940	PI2055-255	ND	ARO	Yemen	YEM	Modeidah; Zabid	ND	ND	ND	ND	300	40	ND	2015
C. annuum	GPC002950	PI2055-258	ND	ARO	Yugoslavia	YUG	ND	ND	ND	ND	ND	300	40	ND	2015
C. annuum	GPC002960	PI2055-259	ND	ARO	Mexico	MEX	Morelos	ND	ND	ND	ND	300	40	ND	2015
C. annuum	GPC002970	PI2055-260	ND	ARO	Burkina Faso	BFA	Gassan on road to D<U+00E9>dougou	ND	ND	ND	ND	300	40	ND	2015
C. annuum	GPC002990	PI2055-263	ND	ARO	Uzbekistan	UZB	Chust district; Namangan; village Bymagh	ND	ND	ND	ND	300	40	ND	2015
C. annuum	GPC003000	PI2055-272	ND	ARO	China	CHN	ND	ND	ND	ND	ND	300	40	ND	2015
C. annuum	GPC003010	PI2055-273	ND	ARO	Netherlands	NLD	ND	ND	ND	ND	ND	300	40	ND	2015
C. annuum	GPC003020	PI2055-283	ND	ARO	Yugoslavia	YUG	ND	ND	ND	ND	ND	300	40	ND	2015
C. annuum	GPC003030	BATEMPep1	ND	BATEM	Turkey	TUR	Merkez-Yilmazkoy	Aydin	375122.37N	275326.12E	116	300	21	20150720	NA
C. annuum	GPC003040	BATEMPep2	ND	BATEM	Turkey	TUR	Incirliova-Erbeyli	Aydin	37521.07N	274044.64E	60	300	21	20150720	NA
C. annuum	GPC003050	BATEMPep3	ND	BATEM	Turkey	TUR	Kaman-Tatik	Kirsehir	392432.7N	333042.81E	1075	300	21	20150820	NA
C. annuum	GPC003060	BATEMPep4	ND	BATEM	Turkey	TUR	Kaman- Omerhacili	Kirsehir	391728.36N	334827.47E	1075	300	21	20150820	NA
C. annuum	GPC003070	BATEMPep5	ND	BATEM	Turkey	TUR	Saricakaya-Kapikaya	Eskisehir	400321.32N	304155.05E	220	300	21	20150724	NA
C. annuum	GPC003080	BATEMPep6	ND	BATEM	Turkey	TUR	Saricakaya-Duzkay	Eskisehir	400441.83N	30499.02E	220	300	21	20150724	NA
C. annuum	GPC003090	BATEMPep7	ND	BATEM	Turkey	TUR	Menemen-Cavuskoy	Izmir	383853.66N	27030.91E	30	300	21	20150721	NA
C. annuum	GPC003100	BATEMPep8	ND	BATEM	Turkey	TUR	Menderes- Derekoy	Izmir	38156.28N	270757.6E	110	300	21	20150721	NA
C. annuum	GPC003110	BATEMPep9	ND	BATEM	Turkey	TUR	Yenisehir-Cihadiye	Bursa	401632.85N	293811.53E	235	300	21	20150723	NA
C. annuum	GPC003120	BATEMPep10	ND	BATEM	Turkey	TUR	Kumluca-Merkez	Antalya	36221.01N	30178.75E	15	300	21	20150713	NA
C. annuum	GPC003130	BATEMPep11	ND	BATEM	Turkey	TUR	Termal-Gokcedere	Yalova	403621.41N	290954.83E	134	300	21	20150723	NA
C. annuum	GPC003140	BATEMPep12	ND	BATEM	Turkey	TUR	Aliaga-caltilidere	Izmir	385111.56N	270211.86E	2	300	21	20150721	NA
C. annuum	GPC003150	BATEMPep13	ND	BATEM	Turkey	TUR	Demre- Karabucak	Antalya	361429.53N	295724.15E	11	300	21	20150713	NA
C. annuum	GPC003160	BATEMPep14	ND	BATEM	Turkey	TUR	Salipazari	Samsun	410239.95N	365019.11E	86	300	21	20150728	NA
C. annuum	GPC003170	BATEMPep15	ND	BATEM	Turkey	TUR	Niksar	Tokat	403524.57N	36574.27E	375	300	21	20150729	NA
C. annuum	GPC003180	BATEMPep16	ND	BATEM	Turkey	TUR	Menemen-Cavuskoy	Izmir	383853.66N	27030.91E	30	300	21	20150721	NA
C. annuum	GPC003190	BATEMPep17	ND	BATEM	Turkey	TUR	Yenisehir-Cihadiye	Bursa	401632.85N	293811.53E	235	300	21	20150723	NA
C. annuum	GPC003200	BATEMPep18	ND	BATEM	Turkey	TUR	Dalaman-Serefler	Mugla	364433.55N	284949.88E	10	300	21	20150720	NA
C. annuum	GPC003210	BATEMPep19	ND	BATEM	Turkey	TUR	Mucur	Kirsehir	390348.73N	342225.87E	1100	300	21	20150820	NA
C. annuum	GPC003220	BATEMPep20	ND	BATEM	Turkey	TUR	Korkuteli- Buyukkoy	Antalya	370859.57N	301832.23E	808	300	21	20150713	NA
C. annuum	GPC003230	BATEMPep21	ND	BATEM	Turkey	TUR	Samandag	Hatay	360513.17N	35586.73E	4	300	21	20150804	NA
C. annuum	GPC003240	BATEMPep22	ND	BATEM	Turkey	TUR	Bafra	Samsun	413343.05N	355420.47E	25	300	21	20150728	NA
C. annuum	GPC003250	BATEMPep23	ND	BATEM	Turkey	TUR	Bafra	Samsun	413343.05N	355420.47E	25	300	21	20150728	NA
C. annuum	GPC003260	BATEMPep24	ND	BATEM	Turkey	TUR	Yenice- Cinnarcik	Canakkale	395710.71N	27117.06E	310	300	21	20150722	NA
C. annuum	GPC003270	BATEMPep25	ND	BATEM	Turkey	TUR	Cayagzi	Kirsehir	39172.69N	340310.82E	1140	300	21	20150820	NA
C. annuum	GPC003280	BATEMPep26	ND	BATEM	Turkey	TUR	Cayagzi	Kirsehir	39172.69N	340310.82E	1140	300	21	20150820	NA
C. annuum	GPC003290	BATEMPep27	ND	BATEM	Turkey	TUR	Kaman- Savcilibuyukoba	Kirsehir	391317.19N	33404.52E	1075	300	21	20150820	NA
C. annuum	GPC003300	BATEMPep28	ND	BATEM	Turkey	TUR	Kirkagac- Musalar	Manisa	390633.76N	273958.32E	180	300	21	20150715	NA
C. annuum	GPC003310	BATEMPep29	ND	BATEM	Turkey	TUR	Islahiye	Gaziantep	370131.24N	363752E	530	300	21	20150806	NA
C. annuum	GPC003320	BATEMPep30	ND	BATEM	Turkey	TUR	Yenisehir-Cihadiye	Bursa	401632.85N	293811.53E	235	300	21	20150723	NA
C. annuum	GPC003330	BATEMPep31	ND	BATEM	Turkey	TUR	Saricakaya	Eskisehir	400413.26N	303957.62E	220	300	21	20150724	NA
C. annuum	GPC003340	BATEMPep32	ND	BATEM	Turkey	TUR	Arapgir	Malatya	390234.21N	382918.11E	1210	300	21	20150819	NA
C. annuum	GPC003350	BATEMPep33	ND	BATEM	Turkey	TUR	Arapgir	Malatya	390234.21N	382918.11E	1210	300	21	20150819	NA
C. annuum	GPC003360	BATEMPep34	ND	BATEM	Turkey	TUR	Kumluca-Merkez	Antalya	36221.01N	30178.75E	15	300	21	20150713	NA
C. annuum	GPC003370	BATEMPep35	ND	BATEM	Turkey	TUR	Keban	Elazig	384738N	384440.38E	816	300	21	20150818	NA
C. annuum	GPC003380	BATEMPep36	ND	BATEM	Turkey	TUR	Ayas	Ankara	40019.94N	321955.94E	938	300	21	20150727	NA
C. annuum	GPC003390	BATEMPep37	ND	BATEM	Turkey	TUR	Celtikci- Kuzkoy	Burdur	373245.79N	302623.53E	871	300	21	20150714	NA
C. annuum	GPC003400	BATEMPep38	ND	BATEM	Turkey	TUR	Kaman- Cagirkan	Kirsehir	392042.88N	334744.00E	1075	300	21	20150820	NA
C. annuum	GPC003410	BATEMPep39	ND	BATEM	Turkey	TUR	Niksar	Tokat	403524.57xA0N	36574.27E	375	300	21	20150729	NA
C. annuum	GPC003420	BATEMPep40	ND	BATEM	Turkey	TUR	Niksar	Tokat	403524.57xA0N	36574.27E	375	300	21	20150729	NA
C. annuum	GPC003430	BATEMPep41	ND	BATEM	Turkey	TUR	Samandag	Hatay	360513.17N	35586.73E	4	300	21	20150804	NA
C. annuum	GPC003440	BATEMPep42	ND	BATEM	Turkey	TUR	Birecik- Surtepe	Sanliurfa	370318.92N	375653.66E	380	300	21	20150807	NA
C. annuum	GPC003450	BATEMPep43	ND	BATEM	Turkey	TUR	Merkez	Adiyaman	374549.14N	381638.13E	669	300	21	20150807	NA
C. annuum	GPC003460	BATEMPep44	ND	BATEM	Turkey	TUR	Islahiye	Gaziantep	370131.24N	363752E	530	300	21	20150806	NA
C. annuum	GPC003470	BATEMPep45	ND	BATEM	Turkey	TUR	Merkez	Kahramanmaras	37358.99N	365613.74N	643	300	21	20150805	NA
C. annuum	GPC003480	BATEMPep46	ND	BATEM	Turkey	TUR	Cesme- Ovacik koyu	Izmir	38177.8N	261851.48E	130	300	21	20150721	NA
C. annuum	GPC003490	BATEMPep47	ND	BATEM	Turkey	TUR	Tonguclu-Gebiz-Serik	Antalya	37042.04N	305822.92E	58	300	21	20150713	NA
C. annuum	GPC003500	BATEMPep48	ND	BATEM	Turkey	TUR	Cesme- Ovacik koyu	Izmir	38177.8N	261851.48E	130	300	21	20150721	NA
C. annuum	GPC003530	14-PT-16	Soverato	CREA	Italy	ITA	Calabria	Cosenza	3918--N	016251E	ND	300	40	20140109	2014
C. annuum	GPC003540	14-PT-20	papaccelle	CREA	Italy	ITA	Campania	Napoli	4051--N	01416-E	ND	300	40	20140109	2014
C. annuum	GPC003550	14-PT-134	Mocheto	CREA	Italy	ITA	Calabria	Cosenza	3918--N	016251E	ND	300	40	20140117	2014
C. annuum	GPC003560	14-PT-135	Bottonazzo	CREA	Italy	ITA	Calabria	Cosenza	3918--N	016251E	ND	300	40	20140117	2014
C. annuum	GPC003570	14-PT-360	Ciliegia piccante	CREA	Italy	ITA	ND	ND	ND	ND	ND	500	50	20140411	2014
C. annuum	GPC003580	14-PT-361	Piccante di Cayenna	CREA	Italy	ITA	ND	ND	ND	ND	ND	412	50	20140411	2014
C. annuum	GPC003590	14-PT-362	Bomber	CREA	Italy	ITA	ND	ND	ND	ND	ND	412	50	20140411	2014
C. annuum	GPC003600	14-PT-363	Topik	CREA	Italy	ITA	ND	ND	ND	ND	ND	412	50	20140411	2014
C. annuum	GPC003610	14-PT-364	Haruba	CREA	Italy	ITA	ND	ND	ND	ND	ND	412	50	20140411	2014
C. annuum	GPC003620	14-PT-365	Vulcan	CREA	Italy	ITA	ND	ND	ND	ND	ND	412	50	20140411	2014
C. annuum	GPC003630	14-PT-366	Shakira	CREA	Italy	ITA	ND	ND	ND	ND	ND	412	50	20140411	2014
C. annuum	GPC003640	14-PT-367	Eris	CREA	Italy	ITA	ND	ND	ND	ND	ND	412	50	20140411	2014
C. annuum	GPC003660	14-PT-369	PH11421	CREA	Italy	ITA	ND	ND	ND	ND	ND	412	50	20140411	2014
C. annuum	GPC003670	14-PT-370	Red Devil	CREA	Italy	ITA	ND	ND	ND	ND	ND	412	50	20140411	2014
C. annuum	GPC003700	14-PT-373	Jalapride	CREA	Italy	ITA	ND	ND	ND	ND	ND	412	50	20140411	2014
C. annuum	GPC003710	14-PT-374	Newpark	CREA	Italy	ITA	ND	ND	ND	ND	ND	412	50	20140411	2014
C. annuum	GPC003720	14-PT-375	Barajas	CREA	Italy	ITA	ND	ND	ND	ND	ND	412	50	20140411	2014
C. annuum	GPC003730	14-PT-376	Verdant	CREA	Italy	ITA	ND	ND	ND	ND	ND	412	50	20140411	2014
C. annuum	GPC003740	14-PT-377	Pinocchio	CREA	Italy	ITA	ND	ND	ND	ND	ND	412	50	20140411	2014
C. annuum	GPC003750	14-PT-378	Anastar	CREA	Italy	ITA	ND	ND	ND	ND	ND	412	50	20140411	2014
C. annuum	GPC003760	14-PT-379	Barbarian	CREA	Italy	ITA	ND	ND	ND	ND	ND	412	50	20140411	2014
C. annuum	GPC003770	14-PT-380	Anaheim	CREA	Italy	ITA	ND	ND	ND	ND	ND	412	50	20140411	2014
C. annuum	GPC003780	14-PT-381	Red cherry small	CREA	Italy	ITA	ND	ND	ND	ND	ND	412	50	20140411	2014
C. annuum	GPC003790	14-PT-382	Hungarian yellow wax hot	CREA	Italy	ITA	ND	ND	ND	ND	ND	412	50	20140411	2014
C. annuum	GPC003800	15-PT-25	Bellezza di cioccolato	CREA	United States	USA	ND	ND	ND	ND	ND	500	30	20150330	2015
C. annuum	GPC003810	15-PT-27	Carmagnola giallo	CREA	Italy	ITA	Carmagnola	Torino	4450--N	077192E	ND	300	30	20150330	2015
C. annuum	GPC003820	15-PT-28	Carmagnola rosso	CREA	Italy	ITA	Carmagnola	Torino	4450--N	077192E	ND	300	30	20150330	2015
C. annuum	GPC003830	15-PT-29	Cazzone giallo	CREA	Italy	ITA	Campania	Napoli	4051--N	01416--E	ND	300	40	20150330	2015
C. annuum	GPC003840	15-PT-30	Chiochiera	CREA	Italy	ITA	Campania	Napoli	4051--N	01416--E	ND	300	40	20150330	2015
C. annuum	GPC003850	15-PT-31	Corno di Carmagnola	CREA	Italy	ITA	Campania	Napoli	4051--N	01416--E	ND	300	40	20150330	2015
C. annuum	GPC003870	15-PT-33	Corno di Toro rosso	CREA	Italy	ITA	Campania	Napoli	4051--N	01416--E	ND	300	40	20150330	2015
C. annuum	GPC003880	15-PT-34	Cuneo Giallo	CREA	Italy	ITA	Campania	Napoli	4051--N	01416--E	ND	300	40	20150330	2015
C. annuum	GPC003890	15-PT-35	Cuneo Rosso	CREA	Italy	ITA	Campania	Napoli	4051--N	01416--E	ND	300	40	20150330	2015
C. annuum	GPC003910	15-PT-37	Friariello Torre	CREA	Italy	ITA	Campania	Napoli	4051--N	01416--E	ND	300	40	20150330	2015
C. annuum	GPC003920	15-PT-38	Nocera giallo	CREA	Italy	ITA	Campania	Napoli	4051--N	01416--E	ND	300	40	20150330	2015
C. annuum	GPC003930	15-PT-39	Nocera rosso	CREA	Italy	ITA	Campania	Napoli	4051--N	01416--E	ND	300	40	20150330	2015
C. annuum	GPC003950	15-PT-41	Papecchia	CREA	Italy	ITA	Campania	Napoli	4051--N	01416--E	ND	300	40	20150330	2015
C. annuum	GPC003960	15-PT-42	Pizzullo	CREA	Italy	ITA	Campania	Napoli	4051--N	01416--E	ND	300	40	20150330	2015
C. annuum	GPC003970	15-PT-43	Puparurillo	CREA	Italy	ITA	Campania	Napoli	4051--N	01416--E	ND	300	40	20150330	2015
C. annuum	GPC003990	15-PT-45	Quadrato D'asti rosso	CREA	Italy	ITA	Asti	Asti	4490--N	082068E	ND	300	40	20150330	2015
C. annuum	GPC004000	15-PT-46	Rogianiello	CREA	Italy	ITA	Campania	Napoli	4051--N	01416--E	ND	300	40	20150330	2015
C. annuum	GPC004010	15-PT-47	Senise	CREA	Italy	ITA	Campania	Napoli	4051--N	01416--E	ND	300	40	20150330	2015
C. annuum	GPC004030	15-PT-52	Teggiano	CREA	Italy	ITA	Campania	Napoli	4051--N	01416--E	ND	300	40	20150330	2015
C. annuum	GPC004040	15-PT-60	Calabrese sigaretta	CREA	Italy	ITA	Calabria	Cosenza	366773N	0158180E	ND	300	21	20150330	2015
C. annuum	GPC004050	15-PT-61	Calabrese ciliegino	CREA	Italy	ITA	Calabria	Cosenza	366773N	0158180E	ND	300	21	20150330	2015
C. annuum	GPC004060	15-PT-62	Naso di Cane	CREA	Italy	ITA	Calabria	Cosenza	366773N	0158180E	ND	300	40	20150330	2015
C. chinense	GPC004070	15-PT-98	Aji Cajamarca	CREA	Italy	ITA	Rieti campo carlo Jucci	Rieti	424114N	0128166E	ND	300	40	20150929	2015
C. annuum	GPC004080	15-PT-99	Antalya dan	CREA	Italy	ITA	Rieti campo carlo Jucci	Rieti	424114N	0128166E	ND	300	40	20150929	2015
C. annuum	GPC004090	15-PT-100	Assam	CREA	Italy	ITA	Rieti campo carlo Jucci	Rieti	424114N	0128166E	ND	300	40	20150929	2015
C. annuum	GPC004100	15-PT-101	Black cluster	CREA	Italy	ITA	Rieti campo carlo Jucci	Rieti	424114N	0128166E	ND	300	40	20150929	2015
C. annuum	GPC004110	15-PT-102	Black coban	CREA	Italy	ITA	Rieti campo carlo Jucci	Rieti	424114N	0128166E	ND	300	40	20150929	2015
C. annuum	GPC004120	15-PT-103	Black knight	CREA	Italy	ITA	Rieti campo carlo Jucci	Rieti	424114N	0128166E	ND	300	40	20150929	2015
C. annuum	GPC004130	15-PT-104	Bolivian raimbow	CREA	Italy	ITA	Rieti campo carlo Jucci	Rieti	424114N	0128166E	ND	300	40	20150929	2015
C. annuum	GPC004140	15-PT-105	Bossotto	CREA	Italy	ITA	Rieti campo carlo Jucci	Rieti	424114N	0128166E	ND	300	40	20150929	2015
C. annuum	GPC004150	15-PT-106	Buena mulata	CREA	Italy	ITA	Rieti campo carlo Jucci	Rieti	424114N	0128166E	ND	300	40	20150929	2015
C. annuum	GPC004160	15-PT-107	Bulgarian carrot	CREA	Italy	ITA	Rieti campo carlo Jucci	Rieti	424114N	0128166E	ND	300	40	20150929	2015
C. annuum	GPC004170	15-PT-108	Cabai chilli tree	CREA	Italy	ITA	Rieti campo carlo Jucci	Rieti	424114N	0128166E	ND	300	40	20150929	2015
C. annuum	GPC004180	15-PT-109	Caldlelight	CREA	Italy	ITA	Rieti campo carlo Jucci	Rieti	424114N	0128166E	ND	300	40	20150929	2015
C. annuum	GPC004190	15-PT-110	CAP664	CREA	Italy	ITA	Rieti campo carlo Jucci	Rieti	424114N	0128166E	ND	300	40	20150929	2015
C. annuum	GPC004210	15-PT-112	Chi Chien	CREA	Italy	ITA	Rieti campo carlo Jucci	Rieti	424114N	0128166E	ND	300	40	20150929	2015
C. annuum	GPC004220	15-PT-113	Chilito de Simojovel	CREA	Italy	ITA	Rieti campo carlo Jucci	Rieti	424114N	0128166E	ND	300	40	20150929	2015
C. annuum	GPC004240	15-PT-115	Chinense ornamental	CREA	Italy	ITA	Rieti campo carlo Jucci	Rieti	424114N	0128166E	ND	300	40	20150929	2015
C. annuum	GPC004250	15-PT-116	Chocolate beauty	CREA	Italy	ITA	Rieti campo carlo Jucci	Rieti	424114N	0128166E	ND	300	40	20150929	2015
C. annuum	GPC004260	15-PT-117	Chocolate cherry	CREA	Italy	ITA	Rieti campo carlo Jucci	Rieti	424114N	0128166E	ND	300	40	20150929	2015
C. chinense	GPC004270	15-PT-118	Chupetino	CREA	Italy	ITA	Rieti campo carlo Jucci	Rieti	424114N	0128166E	ND	300	40	20150929	2015
C. annuum	GPC004280	15-PT-119	Conco de Nigaragua	CREA	Italy	ITA	Rieti campo carlo Jucci	Rieti	424114N	0128166E	ND	300	40	20150929	2015
C. chinense	GPC004290	15-PT-120	Cumari	CREA	Italy	ITA	Rieti campo carlo Jucci	Rieti	424114N	0128166E	ND	300	40	20150929	2015
C. annuum	GPC004300	15-PT-121	Edes Fuszerpaprika	CREA	Italy	ITA	Rieti campo carlo Jucci	Rieti	424114N	0128166E	ND	300	40	20150929	2015
C. annuum	GPC004310	15-PT-122	Elephant pepper	CREA	Italy	ITA	Rieti campo carlo Jucci	Rieti	424114N	0128166E	ND	300	40	20150929	2015
C. annuum	GPC004320	15-PT-123	Explosive Ember	CREA	Italy	ITA	Rieti campo carlo Jucci	Rieti	424114N	0128166E	ND	300	40	20150929	2015
C. annuum	GPC004330	15-PT-124	Filius	CREA	Italy	ITA	Rieti campo carlo Jucci	Rieti	424114N	0128166E	ND	300	40	20150929	2015
C. annuum	GPC004340	15-PT-125	Fluorescent	CREA	Italy	ITA	Rieti campo carlo Jucci	Rieti	424114N	0128166E	ND	300	40	20150929	2015
C. annuum	GPC004350	15-PT-126	Hot apple	CREA	Italy	ITA	Rieti campo carlo Jucci	Rieti	424114N	0128166E	ND	300	40	20150929	2015
C. annuum	GPC004360	15-PT-127	Little elf	CREA	Italy	ITA	Rieti campo carlo Jucci	Rieti	424114N	0128166E	ND	300	40	20150929	2015
C. annuum	GPC004370	15-PT-128	Marbles	CREA	Italy	ITA	Rieti campo carlo Jucci	Rieti	424114N	0128166E	ND	300	40	20150929	2015
C. chinense	GPC004380	15-PT-129	Mata Frade	CREA	Italy	ITA	Rieti campo carlo Jucci	Rieti	424114N	0128166E	ND	300	40	20150929	2015
C. annuum	GPC004390	15-PT-130	Maui Purple	CREA	Italy	ITA	Rieti campo carlo Jucci	Rieti	424114N	0128166E	ND	300	40	20150929	2015
C. annuum	GPC004400	15-PT-131	Miniature Chocolate	CREA	Italy	ITA	Rieti campo carlo Jucci	Rieti	424114N	0128166E	ND	300	40	20150929	2015
C. annuum	GPC004410	15-PT-132	Mirasol	CREA	Italy	ITA	Rieti campo carlo Jucci	Rieti	424114N	0128166E	ND	300	40	20150929	2015
C. annuum	GPC004420	15-PT-133	aschzipfel	CREA	Italy	ITA	Rieti campo carlo Jucci	Rieti	424114N	0128166E	ND	300	40	20150929	2015
C. annuum	GPC004430	15-PT-134	Pequin from ischia	CREA	Italy	ITA	Rieti campo carlo Jucci	Rieti	424114N	0128166E	ND	300	40	20150929	2015
C. annuum	GPC004440	15-PT-135	Pequin from mexico	CREA	Italy	ITA	Rieti campo carlo Jucci	Rieti	424114N	0128166E	ND	300	40	20150929	2015
C. annuum	GPC004450	15-PT-136	Piccante a cuore	CREA	Italy	ITA	Rieti campo carlo Jucci	Rieti	424114N	0128166E	ND	300	40	20150929	2015
C. annuum	GPC004480	15-PT-139	Riot	CREA	Italy	ITA	Rieti campo carlo Jucci	Rieti	424114N	0128166E	ND	300	40	20150929	2015
C. annuum	GPC004490	15-PT-140	Royal black	CREA	Italy	ITA	Rieti campo carlo Jucci	Rieti	424114N	0128166E	ND	300	40	20150929	2015
C. annuum	GPC004500	15-PT-141	Salmon	CREA	Italy	ITA	Rieti campo carlo Jucci	Rieti	424114N	0128166E	ND	300	40	20150929	2015
C. annuum	GPC004510	15-PT-142	Schwarze perle	CREA	Italy	ITA	Rieti campo carlo Jucci	Rieti	424114N	0128166E	ND	300	40	20150929	2015
C. annuum	GPC004520	15-PT-143	Spagna	CREA	Italy	ITA	Rieti campo carlo Jucci	Rieti	424114N	0128166E	ND	300	40	20150929	2015
C. annuum	GPC004530	15-PT-144	Thai Dragon	CREA	Italy	ITA	Rieti campo carlo Jucci	Rieti	424114N	0128166E	ND	300	40	20150929	2015
C. annuum	GPC004540	15-PT-145	Thai Orange hot	CREA	Italy	ITA	Rieti campo carlo Jucci	Rieti	424114N	0128166E	ND	300	40	20150929	2015
C. annuum	GPC004550	15-PT-146	Thai red hot	CREA	Italy	ITA	Rieti campo carlo Jucci	Rieti	424114N	0128166E	ND	300	40	20150929	2015
C. annuum	GPC004560	15-PT-147	The violet cables	CREA	Italy	ITA	Rieti campo carlo Jucci	Rieti	424114N	0128166E	ND	300	40	20150929	2015
C. annuum	GPC004570	15-PT-148	Tongues of fire	CREA	Italy	ITA	Rieti campo carlo Jucci	Rieti	424114N	0128166E	ND	300	40	20150929	2015
C. annuum	GPC004580	15-PT-149	Zimbawe Black	CREA	Italy	ITA	Rieti campo carlo Jucci	Rieti	424114N	0128166E	ND	300	40	20150929	2015
C. annuum	GPC004590	15-PT-150	Ferretti di amantea	CREA	Italy	ITA	Calabria	Cosenza	391357N	0128166E	ND	300	21	20151020	2015
C. chinense	GPC004600	15-PT-151	Habanero lemon	CREA	Italy	ITA	Arsial Tarquinia	Tarquinia	422541N	0117575E	ND	300	40	20151020	2015
C. annuum	GPC004610	15-PT-152	Cornetto di lamezia	CREA	Italy	ITA	Arsial Tarquinia	Tarquinia	422541N	0117575E	ND	300	40	20151020	2015
C. chinense	GPC004620	15-PT-153	Habanero white	CREA	Italy	ITA	Arsial Tarquinia	Tarquinia	422541N	0117575E	ND	300	40	20151020	2015
C. chinense	GPC004640	15-PT-155	Scotch bonnet	CREA	Italy	ITA	Arsial Tarquinia	Tarquinia	422541N	0117575E	ND	300	40	20151020	2015
C. annuum	GPC004650	15-PT-156	Nocturne	CREA	Italy	ITA	Arsial Tarquinia	Tarquinia	422541N	0117575E	ND	300	40	20151020	2015
C. annuum	GPC004660	15-PT-157	Peter pepper	CREA	Italy	ITA	Arsial Tarquinia	Tarquinia	422541N	0117575E	ND	300	40	20151020	2015
C. chinense	GPC004670	15-PT-159	Datil	CREA	Italy	ITA	Arsial Tarquinia	Tarquinia	422541N	0117575E	ND	300	40	20151020	2015
C. chinense	GPC004690	15-PT-161	Habanero	CREA	Italy	ITA	Arsial Tarquinia	Tarquinia	422541N	0117575E	ND	300	40	20151020	2015
C. chinense	GPC004700	15-PT-162	Naga morich	CREA	Italy	ITA	Arsial Tarquinia	Tarquinia	422541N	0117575E	ND	300	40	20151020	2015
C. chinense	GPC004710	15-PT-163	Orange chinense	CREA	Italy	ITA	Arsial Tarquinia	Tarquinia	422541N	0117575E	ND	300	40	20151020	2015
C. chinense	GPC004730	15-PT-165	Trinidad morouga	CREA	Italy	ITA	Arsial Tarquinia	Tarquinia	422541N	0117575E	ND	300	40	20151020	2015
C. annuum	GPC004740	CAP1	Chinesischer Scharlachroter Riesenpaprika	IPK		ND	ND	ND	ND	ND	ND	500	99	ND	1946
C. annuum	GPC004750	CAP10	Neusiedler	IPK		ND	ND	ND	ND	ND	ND	500	99	ND	1949
C. annuum	GPC004760	CAP100	Red Cherry Hot	IPK		ND	ND	ND	ND	ND	ND	500	99	ND	1953
C. galapagoense	GPC004770	CAP1003	ND	IPK	Cuba	CUB	Kuba, Puerto Escondido, Gebüsch	ND	ND	ND	ND	300	99	19920301	1992
C. annuum	GPC004780	CAP1004	Chile Negro	IPK	United States	USA	ND	ND	ND	ND	ND	500	99	ND	1993
C. annuum	GPC004790	CAP1005	Thai	IPK	Thailand	THA	ND	ND	ND	ND	ND	500	99	ND	1993
C. chinense	GPC004800	CAP1006	Habenero	IPK	Cuba	CUB	ND	ND	ND	ND	ND	500	99	ND	1993
C. annuum	GPC004810	CAP1007	aji cachucha [vernacular name]	IPK	Cuba	CUB	Ojo de Agua, CPA Neftalí Martínez	ND	ND	ND	ND	300	99	199303--	1993
C. chinense	GPC004820	CAP1009	aji picante [vernacular name]	IPK	Cuba	CUB	Caguasal	ND	ND	ND	ND	300	99	19930320	1993
C. annuum	GPC004830	CAP101	Szegedi Nagycseresznye	IPK	Hungary	HUN	ND	ND	ND	ND	ND	500	40	ND	1956
C. frutescens	GPC004840	CAP1010	aji guaguao [vernacular name]	IPK	Cuba	CUB	La Hormiga, Fomento	ND	ND	ND	ND	300	99	19930320	1993
C. frutescens	GPC004850	CAP1011	aji de cocina [vernacular name]	IPK	Cuba	CUB	La Hormiga, Fomento	ND	ND	ND	ND	300	99	19930320	1993
C. chinense	GPC004860	CAP1012	aji cachucha [vernacular name]	IPK	Cuba	CUB	Sierra Morena	ND	ND	ND	ND	300	99	19930320	1993
C. frutescens	GPC004870	CAP1013	aji [vernacular name]	IPK	Cuba	CUB	Sierra Morena	ND	ND	ND	ND	300	99	19930320	1993
C. chinense	GPC004880	CAP1014	aji cachucha [vernacular name]	IPK	Cuba	CUB	Santo Domingo	ND	ND	ND	ND	300	20	19930322	1994
C. frutescens	GPC004890	CAP1015	aji guaguao [vernacular name]	IPK	Cuba	CUB	Cruces, CCS Julio Antonio Mella	ND	ND	ND	ND	300	20	19930323	1993
C. frutescens	GPC004900	CAP1016	aji guaguao [vernacular name]	IPK	Cuba	CUB	CPA Desembarco del Granma	ND	ND	ND	ND	300	99	19930323	1993
C. frutescens	GPC004910	CAP1017	aji guaguao [vernacular name]	IPK	Cuba	CUB	CPA Desembarco del Granma	ND	ND	ND	ND	300	99	19930323	1993
C. chinense	GPC004920	CAP1018	aji cachucha [vernacular name]	IPK	Cuba	CUB	Cumanayagua	ND	ND	ND	ND	300	99	19930324	1993
C. frutescens	GPC004930	CAP1019	aji picante [vernacular name]	IPK	Cuba	CUB	Dolores	ND	ND	ND	ND	300	20	19930324	1993
C. annuum	GPC004940	CAP102	Tetenyi Nagycseresznye	IPK	Hungary	HUN	ND	ND	ND	ND	ND	500	99	ND	1958
C. chinense	GPC004950	CAP1020	pimiento dulce [vernacular name]	IPK	Cuba	CUB	CPA Desembarco del Granma	ND	ND	ND	ND	300	99	19930323	1993
C. chinense	GPC004960	CAP1022	ND	IPK	Cuba	CUB	CPA Desembarco del Granma	ND	ND	ND	ND	300	99	19930323	1993
C. annuum	GPC004970	CAP1024	aji cachucha [vernacular name]	IPK	Cuba	CUB	Cumanayagua	ND	ND	ND	ND	300	99	19930324	1993
C. annuum	GPC004980	CAP1025	aji largo [vernacular name]	IPK	Cuba	CUB	Cumanayagua	ND	ND	ND	ND	300	99	19930324	1993
C. frutescens	GPC004990	CAP1026	aji largo [vernacular name]	IPK	Cuba	CUB	Codicia, way to Cumanayagua	ND	ND	ND	ND	300	20	19930324	1994
C. annuum	GPC005000	CAP1027	aji chay [vernacular name]	IPK	Cuba	CUB	EEPF Indio Hatuey	ND	ND	ND	ND	300	20	19930328	1993
C. annuum	GPC005010	CAP1028	aji ornamental [vernacular name]	IPK	Cuba	CUB	Cruces, CCS Julio Antonio Mella	ND	ND	ND	ND	300	20	19930323	1993
C. chinense	GPC005020	CAP1029	aji picante [vernacular name]	IPK	Cuba	CUB	La Sierrita	ND	ND	ND	ND	300	99	19930325	1993
C. annuum	GPC005030	CAP103	Roter Zwerg	IPK	Italy	ITA	ND	ND	ND	ND	ND	300	99	ND	1953
C. annuum	GPC005040	CAP1030	aji [vernacular name]	IPK	Cuba	CUB	Misdel De Armas	ND	ND	ND	ND	300	99	19930325	1993
C. annuum	GPC005050	CAP1031	aji picante largo [vernacular name]	IPK	Cuba	CUB	Central España Republicana	ND	ND	ND	ND	300	99	19930327	1993
C. chinense	GPC005060	CAP1032	aji cachucha [vernacular name]	IPK	Cuba	CUB	EEPF Indio Hatuey	ND	ND	ND	ND	300	20	19930328	1993
C. pubescens	GPC005070	CAP1033	Yellow Tree Pepper Rocot	IPK		ND	ND	ND	ND	ND	ND	500	99	ND	1993
C. baccatum var. pendulum	GPC005080	CAP1034	aji Colorado Pepper	IPK		ND	ND	ND	ND	ND	ND	500	99	ND	1993
C. cardenasii	GPC005090	CAP1035	Ulupica Pepper	IPK		ND	ND	ND	ND	ND	ND	500	99	ND	1993
C. chinense	GPC005100	CAP1036	aji Cuerno de Toro Pepper	IPK		ND	ND	ND	ND	ND	ND	500	99	ND	1993
C. annuum	GPC005110	CAP1037	Long Slim; cayenne [vernacular name]	IPK	Italy	ITA	Baragiano (Contrada Marmo)	ND	404059N	0153459E	625	300	99	19921119	1992
C. annuum	GPC005120	CAP1038	Sigaretta Biondo; peperone [vernacular name]	IPK	Italy	ITA	Baragiano (Contrada Marmo)	ND	404059N	0153459E	625	300	99	19921119	1992
C. annuum	GPC005130	CAP1039	ND	IPK	Italy	ITA	Rotonda	ND	395700N	0160159E	580	300	99	19921119	1992
C. annuum	GPC005140	CAP104	Kleinfruchtiger Scharfer	IPK		ND	ND	ND	ND	ND	ND	500	99	ND	1957
C. annuum	GPC005150	CAP1040	peperoncino [vernacular name]	IPK	Italy	ITA	Rotonda	ND	395700N	0160159E	580	300	99	19921119	1992
C. annuum	GPC005160	CAP1041	ND	IPK	Italy	ITA	6 km vor Aliano aus Richtung Alianello	ND	402211N	0161547E	400	300	23	19921121	1992
C. annuum	GPC005170	CAP1042	ND	IPK	Italy	ITA	Stigliano (Lokalità "La Padula")	ND	402359N	0161500E	950	300	99	19921127	1994
C. annuum	GPC005180	CAP1043	peperone lungo [vernacular name]	IPK	Italy	ITA	Bernalda (MT) (Contrada "Demalio")	ND	402450N	0164134E	130	300	99	19921204	1992
C. annuum	GPC005190	CAP1044	ND	IPK	Albania	ALB	Surrel, 20 km NO von Tirana, Hausgarten mit zahlreichem Material	ND	411950N	0195418E	400	300	99	19930907	1993
C. annuum	GPC005200	CAP1045	ND	IPK	Albania	ALB	Gracen (Elbasan), Gebirgsdorfin Hochtal	ND	ND	ND	650	300	99	19930914	1993
C. annuum	GPC005210	CAP1047	speci kapi i bardh [vernacular name]	IPK	Albania	ALB	Bodinak, ca. 17 km westlich von Tirana	ND	412051N	0193710E	80	300	20	19930713	1993
C. annuum	GPC005220	CAP1048	spec [vernacular name]	IPK	Albania	ALB	Kallmet, ca. 28 km südöstlichvon Shkodër, ca. 8 km nordwestlich von Lezhe	ND	ND	ND	ND	300	20	19930717	1993
C. annuum	GPC005230	CAP1049	spec kapi (hornformiger Paprika) [vernacular	IPK	Albania	ALB	Shkallnur, ca. 7 km südöstlichvon Durrës	ND	411724N	0193100E	30	300	20	19930718	1993
C. annuum	GPC005240	CAP105	Kozij Rogij	IPK	Russia	SUN	ND	ND	ND	ND	ND	500	99	ND	1956
C. annuum	GPC005250	CAP1050	spec i bardh (weiser Paprika) [vernacular nam	IPK	Albania	ALB	Shkallnur, ca. 7 km südöstlichvon Durrës	ND	411724N	0193100E	30	300	20	19930718	1993
C. annuum	GPC005260	CAP1051	spec djeges (scharfer Paprika) [vernacular na	IPK	Albania	ALB	Shkallnur, ca. 7 km südöstlichvon Durrës	ND	411724N	0193100E	30	300	20	19930718	1993
C. annuum	GPC005270	CAP1052	spec [vernacular name]	IPK	Albania	ALB	Piqerras, ca. 22 km südwestlich von Gjirokastër	ND	400059N	0195259E	200	300	99	19930721	1993
C. annuum	GPC005280	CAP1053	ND	IPK	Tunisia	TUN	Ben Guerdane, ca. 70 km südöstlich von Medenine, Südtunesien	ND	ND	ND	ND	300	30	19930512	1993
C. annuum	GPC005290	CAP1054	ND	IPK	Tunisia	TUN	El Ferch, ca. 45 km südwestlich von Medenine, Dahar-Bergland, Südtunesien	ND	ND	ND	ND	300	99	19930513	1993
C. annuum	GPC005300	CAP1055	filfil har (=scharfer Paprika) [vernacular na	IPK	Tunisia	TUN	Nefzaoua, Südtunesien	ND	ND	ND	ND	300	99	19930521	1993
C. annuum	GPC005310	CAP1056	filfil har [vernacular name]	IPK	Tunisia	TUN	Rabta, ca. 5 km nordwestlich von Kebili, Nefzaoua, Südtunesien	ND	ND	ND	ND	300	99	1993----	1993
C. annuum	GPC005320	CAP1057	filfil [vernacular name]	IPK	Tunisia	TUN	Zaafrane, ca. 10 km westlich von Douz, Nefzaoua, Südtunesien	ND	ND	ND	ND	300	99	19930524	1993
C. annuum	GPC005340	CAP1059	ardei jute chinesesc (scharfer chinesischer	IPK	Romania	ROU	Malin	ND	ND	ND	600	300	23	19930914	1993
C. annuum	GPC005350	CAP106	Kubanskij Rannij 70/60	IPK	Russia	SUN	ND	ND	ND	ND	ND	500	99	ND	1958
C. annuum	GPC005360	CAP1060	ND	IPK	Pakistan	PAK	ND	ND	ND	ND	ND	300	30	ND	1994
C. annuum	GPC005370	CAP1061	ND	IPK	Italy	ITA	Monte Russone - San Pasquale (Sàssari)	ND	ND	ND	180	300	99	19931027	1995
C. annuum	GPC005380	CAP1062	ND	IPK	Italy	ITA	Bancali (Sàssari)	ND	ND	ND	50	300	99	19931028	1995
C. frutescens	GPC005390	CAP1063	ND	IPK	Italy	ITA	Bancali (Sàssari)	ND	ND	ND	50	300	99	19931028	1993
C. frutescens	GPC005400	CAP1064	ND	IPK	Italy	ITA	Bancali (Sàssari)	ND	ND	ND	50	300	99	19931028	1995
C. annuum	GPC005410	CAP1065	ND	IPK	Italy	ITA	Bancali (Sàssari)	ND	ND	ND	50	300	99	19931028	1995
C. annuum	GPC005420	CAP1067	ND	IPK	Italy	ITA	Bancali (Sàssari)	ND	ND	ND	50	300	99	19931028	1995
C. chinense	GPC005430	CAP1068	ND	IPK	Italy	ITA	Bancali (Sàssari)	ND	ND	ND	50	300	99	19931028	1995
C. frutescens	GPC005440	CAP1069	ND	IPK	Italy	ITA	Bancali (Sàssari)	ND	ND	ND	50	300	99	19931028	1995
C. annuum	GPC005450	CAP107	Kurtovska Kapija	IPK	Bulgaria	BGR	ND	ND	ND	ND	ND	500	99	ND	1956
C. annuum	GPC005460	CAP1070	ND	IPK	Italy	ITA	Bancali (Sàssari)	ND	ND	ND	50	300	99	19931028	1993
C. annuum	GPC005470	CAP1074	ND	IPK	Togo	TGO	nördl. Lomé, N. Agoueve cult.	ND	ND	ND	ND	300	99	ND	1994
C. annuum	GPC005480	CAP1075	ND	IPK	Italy	ITA	Consorzio Agrario	ND	ND	ND	ND	300	30	19931028	1993
C. annuum	GPC005490	CAP1076	Chile Blanco	IPK		ND	ND	ND	ND	ND	ND	500	99	ND	1994
C. annuum	GPC005500	CAP1078	Chile Costle Rojo	IPK		ND	ND	ND	ND	ND	ND	500	99	ND	1994
C. annuum	GPC005510	CAP108	Koyatsubusa	IPK	Japan	JPN	ND	ND	ND	ND	ND	500	99	ND	1956
C. annuum	GPC005520	CAP1082	Chile Pulla	IPK		ND	ND	ND	ND	ND	ND	500	99	ND	1994
C. chinense	GPC005530	CAP1084	Chile Habanero	IPK		ND	ND	ND	ND	ND	ND	500	99	ND	1994
C. frutescens	GPC005540	CAP1086	Tuste	IPK		ND	ND	ND	ND	ND	ND	500	99	ND	1994
C. annuum	GPC005550	CAP1087	kuj sochi (uzbek.) (=Ziegenhrner) [vernacular	IPK	Tajikistan	TJK	Northern Tajikistan, Fergana Valley, Katagan, about 2 km south of Kajrakkum	ND	4017--N	06940--E	ND	300	22	19940709	1994
C. annuum	GPC005560	CAP1088	ND	IPK	Albania	ALB	Nikel, Prov. Krujë	ND	412634N	0194429E	45	300	99	19940914	1994
C. annuum	GPC005570	CAP1089	ND	IPK	Albania	ALB	Nikel, Prov. Krujë	ND	412634N	0194429E	45	300	99	19940914	1994
C. annuum	GPC005580	CAP109	Maikop 470	IPK	Russia	SUN	ND	ND	ND	ND	ND	500	99	ND	1955
C. annuum	GPC005590	CAP1090	kapi [vernacular name]	IPK	Albania	ALB	Shalës, Prov. Elbasan, 20 km S-W von Elbasan, kleine Farm an der Straße	ND	410001N	0195715E	250	300	99	19940915	1995
C. annuum	GPC005600	CAP1091	ND	IPK	Albania	ALB	Shalës, Prov. Elbasan, 20 km S-W von Elbasan, kleine Farm an der Straße	ND	410001N	0195715E	250	300	99	19940915	1995
C. annuum	GPC005610	CAP1093	ND	IPK	Albania	ALB	Pojan, Prov. Fier	ND	404359N	0192759E	20	300	99	1994----	1994
C. annuum	GPC005620	CAP1094	ND	IPK	Albania	ALB	Libohovë, Prov. Girokastër	ND	400159N	0201559E	400	300	99	1994----	1995
C. annuum	GPC005630	CAP1095	ND	IPK	Albania	ALB	Libohovë, Prov. Girokastër	ND	400159N	0201559E	400	300	99	1994----	1994
C. annuum	GPC005640	CAP1096	ND	IPK	Albania	ALB	Kelcyrë, Prov. Përmet (Kooperative)	ND	401859N	0201059E	300	300	99	1994----	1994
C. annuum	GPC005650	CAP1097	ND	IPK	Albania	ALB	Lis, Prov. Dibër/Dibra	ND	413738N	0200506E	450	300	99	1994----	1994
C. annuum	GPC005660	CAP1098	ND	IPK	Albania	ALB	Lis, Prov. Dibër/Dibra	ND	413738N	0200506E	450	300	99	1994----	1994
C. annuum	GPC005670	CAP1099	ND	IPK	Albania	ALB	Lis, Prov. Dibër/Dibra	ND	413738N	0200506E	450	300	99	1994----	1994
C. annuum	GPC005680	CAP11	Red Cluster	IPK		ND	ND	ND	ND	ND	ND	500	99	ND	1946
C. annuum	GPC005690	CAP110	Maritza	IPK	Bulgaria	BGR	ND	ND	ND	ND	ND	500	99	ND	1957
C. annuum	GPC005700	CAP1100	ND	IPK	Albania	ALB	Trojak-Sllovë, Prov. Dibër	ND	414807N	0202415E	800	300	99	1994----	1995
C. annuum	GPC005710	CAP1101	ND	IPK	Albania	ALB	Vlesh, Prov. Sllovë	ND	414841N	0202539E	950	300	99	1994----	1994
C. annuum	GPC005720	CAP1102	ND	IPK	Albania	ALB	Fushë-Muhur, Prov. Dibër	ND	414047N	0201955E	350	300	99	1994----	1995
C. annuum	GPC005730	CAP1103	ND	IPK	Albania	ALB	Qafë Draj Reç, Prov. Dibër	ND	415259N	0201959E	650	300	99	1994----	1995
C. annuum	GPC005740	CAP1104	ND	IPK	Albania	ALB	Markt von Peshkopi, Prov. Dibër	ND	414106N	0202543E	ND	300	99	1994----	1994
C. annuum	GPC005750	CAP1106	ND	IPK	Albania	ALB	Nikel, Prov. Krujë	ND	412634N	0194429E	45	300	99	1994----	1995
C. annuum	GPC005760	CAP1108	ardei [vernacular name]	IPK	Romania	ROU	Agris, ca. 3,5 km N von Iara,ca. 20 km S von Cluj-Napoca, Muntii Apuseni; Höhe: ca.700	ND	ND	ND	700	300	30	19940909	1994
C. annuum	GPC005770	CAP1109	Purple Beauty	IPK		ND	ND	ND	ND	ND	ND	500	99	ND	1995
C. annuum	GPC005780	CAP111	Merrimac Wonder 0539	IPK		ND	ND	ND	ND	ND	ND	500	99	ND	1953
C. annuum	GPC005790	CAP1110	Sweet Chocolate	IPK		ND	ND	ND	ND	ND	ND	500	99	ND	1995
C. annuum	GPC005800	CAP1111	ND	IPK	Albania	ALB	Pogradec Starove	ND	405327N	0204057E	ND	300	99	1994----	1995
C. annuum	GPC005810	CAP1112	ND	IPK	Albania	ALB	Pogradec Tushemisht	ND	405359N	0204259E	ND	300	99	1994----	1995
C. annuum	GPC005820	CAP1114	ND	IPK	Albania	ALB	Librazhd Prrenjas	ND	410422N	0203255E	ND	300	99	1994----	1994
C. annuum	GPC005830	CAP1115	ND	IPK	Albania	ALB	Tirana	ND	411939N	0194907E	ND	300	99	1994----	1994
C. annuum	GPC005840	CAP1116	ND	IPK	Albania	ALB	Tirana	ND	411939N	0194907E	ND	300	99	1994----	1995
C. annuum	GPC005850	CAP1117	ND	IPK	Thailand	THA	ND	ND	ND	ND	ND	300	99	ND	1995
C. annuum	GPC005860	CAP1118	ND	IPK	Thailand	THA	ND	ND	ND	ND	ND	300	99	ND	1995
C. annuum	GPC005870	CAP112	Monovi Jubilaum	IPK		ND	ND	ND	ND	ND	ND	500	99	ND	1957
C. baccatum var. pendulum	GPC005880	CAP1120	aji Colorado Pepper	IPK		ND	ND	ND	ND	ND	ND	500	99	ND	1993
C. annuum	GPC005890	CAP1121	ND	IPK	Cuba	CUB	Ojo de Agua, CPA Neftalí Martínez	ND	ND	ND	ND	300	99	19930319	1993
C. annuum	GPC005900	CAP1122	ND	IPK	Italy	ITA	Rotonda	ND	395700N	0160159E	580	300	99	1992----	1992
C. annuum	GPC005910	CAP1123	ND	IPK	Italy	ITA	Rotonda	ND	395700N	0160159E	580	300	99	1992----	1992
C. annuum	GPC005920	CAP1124	ND	IPK	Italy	ITA	Rotonda	ND	395700N	0160159E	580	300	99	1992----	1992
C. annuum	GPC005930	CAP1125	ND	IPK	Italy	ITA	Rotonda	ND	395700N	0160159E	580	300	99	1992----	1992
C. annuum	GPC005940	CAP1126	ND	IPK	Albania	ALB	Bodinak, ca. 17 km westlich von Tirana	ND	412051N	0193710E	80	300	20	1993----	1993
C. annuum	GPC005950	CAP1127	ND	IPK	Albania	ALB	Shkallnur, ca. 7 km südöstlichvon Durrës	ND	411724N	0193100E	30	300	20	1993----	1993
C. annuum	GPC005960	CAP1129	ND	IPK	Spain	ESP	La Palma	ND	ND	ND	ND	300	20	19941209	1994
C. annuum	GPC005970	CAP113	Nagayatsubusa	IPK	Japan	JPN	ND	ND	ND	ND	ND	500	40	ND	1956
C. annuum	GPC005980	CAP1130	Jalapeno	IPK		ND	ND	ND	ND	ND	ND	500	99	ND	1995
C. chinense	GPC005990	CAP1131	Pasilla	IPK		ND	ND	ND	ND	ND	ND	500	99	ND	1995
C. annuum	GPC006000	CAP1132	peperoncino piccante [vernacular name]	IPK	Italy	ITA	Rekhale (Scaulo), Insel Pantelleria	ND	364505N	0115954E	120	300	99	19941125	1996
C. annuum	GPC006010	CAP1133	peperone grande [vernacular name]	IPK	Italy	ITA	Rekhale (Scaulo), Insel Pantelleria	ND	364505N	0115954E	120	300	99	19941125	1996
C. chinense	GPC006020	CAP1134	ND	IPK	Italy	ITA	Insel Lampedusa	ND	353035N	0123523E	20	300	99	19941128	1996
C. annuum	GPC006030	CAP1135	ND	IPK	Italy	ITA	Insel Linosa	ND	ND	ND	30	300	99	19941129	1996
C. annuum	GPC006040	CAP1136	pepareddu [vernacular name]	IPK	Italy	ITA	Insel Linosa	ND	ND	ND	30	300	99	19941130	1996
C. annuum	GPC006050	CAP1139	ND	IPK	Italy	ITA	Insel Linosa	ND	ND	ND	30	300	99	19941130	1996
C. annuum	GPC006060	CAP114	Nikko	IPK	Japan	JPN	ND	ND	ND	ND	ND	500	99	ND	1956
C. annuum	GPC006070	CAP1140	ND	IPK		ND	ND	ND	ND	ND	ND	300	99	ND	1995
C. praetermissum	GPC006080	CAP1141	ND	IPK		ND	ND	ND	ND	ND	ND	300	99	ND	1995
C. sp (undefined)	GPC006090	CAP1142	ND	IPK		ND	ND	ND	ND	ND	ND	999	99	ND	1995
C. praetermissum	GPC006100	CAP1144	ND	IPK		ND	ND	ND	ND	ND	ND	300	99	ND	1995
C. annuum	GPC006110	CAP1146	ND	IPK		ND	ND	ND	ND	ND	ND	300	99	ND	1995
C. annuum	GPC006120	CAP1147	ND	IPK		ND	ND	ND	ND	ND	ND	300	99	ND	1995
C. frutescens	GPC006140	CAP1149	ND	IPK		ND	ND	ND	ND	ND	ND	300	99	ND	1995
C. annuum	GPC006150	CAP115	Nitrianska Krajiva	IPK	Slovakia	SVK	ND	ND	ND	ND	ND	500	99	ND	1958
C. baccatum var. pendulum	GPC006160	CAP1151	ND	IPK		ND	ND	ND	ND	ND	ND	300	99	ND	1995
C. baccatum var. pendulum	GPC006170	CAP1152	ND	IPK		ND	ND	ND	ND	ND	ND	300	99	ND	1995
C. chacoense	GPC006180	CAP1153	ND	IPK		ND	ND	ND	ND	ND	ND	100	99	ND	1995
C. chinense	GPC006190	CAP1154	ND	IPK	Italy	ITA	Monte Russone - San Pasquale (Sàssari)	ND	ND	ND	180	300	99	1993----	1995
C. frutescens	GPC006200	CAP1155	ND	IPK	Italy	ITA	Bancali (Sàssari)	ND	ND	ND	50	300	99	1993----	1995
C. frutescens	GPC006210	CAP1156	ND	IPK	Italy	ITA	Bancali (Sàssari)	ND	ND	ND	50	300	99	1993----	1995
C. frutescens	GPC006220	CAP1157	ND	IPK	Italy	ITA	Bancali (Sàssari)	ND	ND	ND	50	300	99	1993----	1995
C. chinense	GPC006230	CAP1158	ND	IPK	Italy	ITA	Bancali (Sàssari)	ND	ND	ND	50	300	99	1993----	1995
C. chinense	GPC006240	CAP1159	ND	IPK	Italy	ITA	Bancali (Sàssari)	ND	ND	ND	50	300	99	1993----	1995
C. annuum	GPC006250	CAP116	Nitrianska Tenkostenna	IPK	Slovakia	SVK	ND	ND	ND	ND	ND	500	40	ND	1958
C. chinense	GPC006260	CAP1160	ND	IPK	Italy	ITA	Bancali (Sàssari)	ND	ND	ND	50	300	99	1993----	1995
C. chinense	GPC006270	CAP1162	ND	IPK	Italy	ITA	Bancali (Sàssari)	ND	ND	ND	50	300	99	1993----	1995
C. frutescens	GPC006280	CAP1163	ND	IPK	Italy	ITA	Bancali (Sàssari)	ND	ND	ND	50	300	99	1993----	1995
C. frutescens	GPC006290	CAP1164	ND	IPK	Italy	ITA	Bancali (Sàssari)	ND	ND	ND	50	300	99	1993----	1995
C. annuum	GPC006300	CAP1165	ND	IPK	Italy	ITA	Bancali (Sàssari)	ND	ND	ND	50	300	99	1993----	1995
C. chinense	GPC006310	CAP1166	ND	IPK	Italy	ITA	Bancali (Sàssari)	ND	ND	ND	50	300	99	1993----	1995
C. annuum	GPC006320	CAP1167	ND	IPK	Italy	ITA	Bancali (Sàssari)	ND	ND	ND	50	300	99	1993----	1995
C. annuum	GPC006330	CAP1168	ND	IPK		ND	ND	ND	ND	ND	ND	300	99	ND	1994
C. annuum	GPC006340	CAP1169	ND	IPK	Albania	ALB	Shalës, Prov. Elbasan, 20 km S-W von Elbasan, kleine Farm an der Straße	ND	410001N	0195715E	250	300	99	1994----	1995
C. annuum	GPC006350	CAP117	Novoselska Kapija	IPK	Bulgaria	BGR	ND	ND	ND	ND	ND	500	99	ND	1958
C. annuum	GPC006360	CAP1170	ND	IPK	Albania	ALB	Shalës, Prov. Elbasan, 20 km S-W von Elbasan, kleine Farm an der Straße	ND	410001N	0195715E	250	300	99	1994----	1995
C. annuum	GPC006370	CAP1171	ND	IPK	Albania	ALB	Shalës, Prov. Elbasan, 20 km S-W von Elbasan, kleine Farm an der Straße	ND	410001N	0195715E	250	300	99	1994----	1995
C. annuum	GPC006380	CAP1172	ND	IPK	Albania	ALB	Libohovë, Prov. Girokastër	ND	400159N	0201559E	400	300	99	1994----	1995
C. annuum	GPC006390	CAP1173	ND	IPK	Albania	ALB	Trojak-Sllovë, Prov. Dibër	ND	414807N	0202415E	800	300	99	1994----	1995
C. annuum	GPC006400	CAP1174	ND	IPK	Albania	ALB	Fushë-Muhur, Prov. Dibër	ND	414047N	0201955E	350	300	99	1994----	1995
C. annuum	GPC006410	CAP1175	ND	IPK	Albania	ALB	Qafë Draj Reç, Prov. Dibër	ND	415259N	0201959E	650	300	99	1994----	1995
C. annuum	GPC006420	CAP1176	ND	IPK	Albania	ALB	Pogradec Starove	ND	405327N	0204057E	ND	300	99	1994----	1995
C. annuum	GPC006430	CAP1177	ND	IPK	Albania	ALB	Pogradec Starove	ND	405327N	0204057E	ND	300	99	1994----	1995
C. annuum	GPC006440	CAP1178	ND	IPK	Albania	ALB	Pogradec Starove	ND	405327N	0204057E	ND	300	99	1994----	1995
C. annuum	GPC006450	CAP1179	ND	IPK	Albania	ALB	Pogradec Tushemisht	ND	405359N	0204259E	ND	300	99	1994----	1995
C. annuum	GPC006460	CAP118	Novocerkasskij 035	IPK	Russia	SUN	ND	ND	ND	ND	ND	500	99	ND	1958
C. annuum	GPC006470	CAP1180	ND	IPK	Albania	ALB	Pogradec Tushemisht	ND	405359N	0204259E	ND	300	99	1994----	1995
C. annuum	GPC006480	CAP1181	ND	IPK	Albania	ALB	Tirana	ND	411939N	0194907E	ND	300	99	1994----	1995
C. annuum	GPC006490	CAP1182	ND	IPK	Albania	ALB	Bodinak, ca. 17 km westlich von Tirana	ND	412051N	0193710E	80	300	20	1993----	1993
C. annuum	GPC006500	CAP1183	ND	IPK	Albania	ALB	Bodinak, ca. 17 km westlich von Tirana	ND	412051N	0193710E	80	300	20	1993----	1993
C. annuum	GPC006510	CAP1184	ND	IPK	Albania	ALB	Bodinak, ca. 17 km westlich von Tirana	ND	412051N	0193710E	80	300	20	1993----	1993
C. annuum	GPC006520	CAP1185	ND	IPK	Albania	ALB	Bodinak, ca. 17 km westlich von Tirana	ND	412051N	0193710E	80	300	20	1993----	1993
C. annuum	GPC006530	CAP1186	ND	IPK	Albania	ALB	Shkallnur, ca. 7 km südöstlichvon Durrës	ND	411724N	0193100E	30	300	20	1993----	1993
C. annuum	GPC006540	CAP1187	ND	IPK	Albania	ALB	Shkallnur, ca. 7 km südöstlichvon Durrës	ND	411724N	0193100E	30	300	20	1993----	1993
C. annuum	GPC006550	CAP1188	ND	IPK	Albania	ALB	Shkallnur, ca. 7 km südöstlichvon Durrës	ND	411724N	0193100E	30	300	20	1993----	1993
C. annuum	GPC006560	CAP1189	ND	IPK	Albania	ALB	Shkallnur, ca. 7 km südöstlichvon Durrës	ND	411724N	0193100E	30	300	20	1993----	1993
C. annuum	GPC006570	CAP119	Ohyatsubusa	IPK	Japan	JPN	ND	ND	ND	ND	ND	500	99	ND	1956
C. annuum	GPC006580	CAP1190	ND	IPK	Albania	ALB	Shkallnur, ca. 7 km südöstlichvon Durrës	ND	411724N	0193100E	30	300	20	1993----	1993
C. annuum	GPC006590	CAP1191	ND	IPK	Albania	ALB	Shkallnur, ca. 7 km südöstlichvon Durrës	ND	411724N	0193100E	30	300	20	1993----	1993
C. annuum	GPC006600	CAP1192	ND	IPK		ND	ND	ND	ND	ND	ND	300	99	ND	1952
C. annuum	GPC006610	CAP1193	Ikom II	IPK		ND	ND	ND	ND	ND	ND	500	99	ND	1960
C. annuum	GPC006620	CAP1194	ND	IPK	Hungary	HUN	ND	ND	ND	ND	ND	300	99	ND	1956
C. annuum	GPC006630	CAP1195	ND	IPK		ND	ND	ND	ND	ND	ND	300	99	ND	1967
C. annuum	GPC006640	CAP1196	Pimiento Truhart	IPK		ND	ND	ND	ND	ND	ND	500	99	ND	1967
C. annuum	GPC006650	CAP1197	Pedro F1	IPK		ND	ND	ND	ND	ND	ND	412	99	ND	1967
C. annuum	GPC006660	CAP1198	Caroussel	IPK		ND	ND	ND	ND	ND	ND	500	99	ND	1967
C. annuum	GPC006670	CAP1199	Weihnachtspfeffer	IPK		ND	ND	ND	ND	ND	ND	500	99	ND	1967
C. annuum	GPC006680	CAP12	Suter	IPK		ND	ND	ND	ND	ND	ND	500	99	ND	1951
C. annuum	GPC006690	CAP120	Orias Kossarvu	IPK	Hungary	HUN	ND	ND	ND	ND	ND	500	99	ND	1953
C. annuum	GPC006700	CAP1200	ND	IPK		ND	ND	ND	ND	ND	ND	300	99	ND	1953
C. annuum	GPC006710	CAP1201	ND	IPK		ND	ND	ND	ND	ND	ND	300	99	ND	1946
C. annuum	GPC006720	CAP1202	Kaba Dreispitzige	IPK	Bulgaria	BGR	ND	ND	ND	ND	ND	500	99	ND	1962
C. annuum	GPC006730	CAP1203	Gorogled	IPK		ND	ND	ND	ND	ND	ND	500	99	ND	1957
C. annuum var. glabriusculum	GPC006740	CAP1204	Chili Tepine	IPK		ND	ND	ND	ND	ND	ND	500	99	ND	1952
C. annuum	GPC006750	CAP1205	Chile Serrano	IPK		ND	ND	ND	ND	ND	ND	500	99	ND	1957
C. annuum	GPC006760	CAP1206	World Beater	IPK		ND	ND	ND	ND	ND	ND	500	99	ND	1960
C. annuum	GPC006770	CAP1207	ND	IPK	Hungary	HUN	ND	ND	ND	ND	ND	300	99	ND	1958
C. annuum	GPC006780	CAP1208	ND	IPK	Italy	ITA	Stazione sperimentale di granicoltura, Catania, Süditalien	ND	373000N	0150559E	ND	300	99	ND	1960
C. annuum	GPC006790	CAP1209	Corne Docordil	IPK		ND	ND	ND	ND	ND	ND	500	99	ND	1967
C. annuum	GPC006800	CAP1210	Nose Gay	IPK		ND	ND	ND	ND	ND	ND	500	99	ND	1967
C. annuum	GPC006810	CAP1211	Red Boy	IPK		ND	ND	ND	ND	ND	ND	500	99	ND	1967
C. annuum	GPC006820	CAP1212	Sweet Long Red Pepper	IPK		ND	ND	ND	ND	ND	ND	500	99	ND	1967
C. annuum	GPC006830	CAP1213	PCR	IPK		ND	ND	ND	ND	ND	ND	500	99	ND	1967
C. annuum	GPC006850	CAP1215	ND	IPK		ND	ND	ND	ND	ND	ND	300	99	ND	1967
C. annuum	GPC006860	CAP1216	Corne Docordil	IPK		ND	ND	ND	ND	ND	ND	500	99	ND	1969
C. annuum	GPC006870	CAP1217	Sonnenpreis	IPK		ND	ND	ND	ND	ND	ND	500	99	ND	1970
C. annuum	GPC006880	CAP1218	ND	IPK		ND	ND	ND	ND	ND	ND	300	99	ND	1971
C. annuum	GPC006890	CAP1219	Kurtovska	IPK		ND	ND	ND	ND	ND	ND	500	99	ND	1971
C. annuum	GPC006900	CAP122	Paradicsomalaku Zold	IPK	Hungary	HUN	ND	ND	ND	ND	ND	500	99	ND	1952
C. annuum	GPC006910	CAP1220	Oak Ridges Atomic	IPK		ND	ND	ND	ND	ND	ND	500	99	ND	1971
C. annuum	GPC006920	CAP1221	ND	IPK		ND	ND	ND	ND	ND	ND	300	99	ND	1971
C. annuum	GPC006930	CAP1222	ND	IPK		ND	ND	ND	ND	ND	ND	300	99	ND	1970
C. annuum	GPC006940	CAP1223	ND	IPK	Bulgaria	BGR	ND	ND	ND	ND	ND	300	99	ND	1968
C. annuum	GPC006950	CAP1224	Vinette	IPK		ND	ND	ND	ND	ND	ND	500	99	ND	1971
C. annuum	GPC006960	CAP1225	Yolo Wonder	IPK		ND	ND	ND	ND	ND	ND	500	99	ND	1971
C. annuum	GPC006970	CAP1226	Topepo	IPK		ND	ND	ND	ND	ND	ND	500	99	ND	1971
C. annuum	GPC006980	CAP1227	Quadrato Giallo	IPK		ND	ND	ND	ND	ND	ND	500	99	ND	1971
C. annuum	GPC006990	CAP1228	ND	IPK		ND	ND	ND	ND	ND	ND	300	99	ND	1972
C. annuum	GPC007000	CAP1229	Red Boy	IPK		ND	ND	ND	ND	ND	ND	500	99	ND	1972
C. annuum	GPC007010	CAP123	Pasardjiska Kapija	IPK	Bulgaria	BGR	ND	ND	ND	ND	ND	500	99	ND	1956
C. annuum	GPC007020	CAP1230	Turbanifora White	IPK		ND	ND	ND	ND	ND	ND	500	40	ND	1972
C. annuum	GPC007030	CAP1231	Bolgar Felallo	IPK		ND	ND	ND	ND	ND	ND	500	99	ND	1972
C. annuum	GPC007040	CAP1232	ND	IPK		ND	ND	ND	ND	ND	ND	300	99	ND	1972
C. annuum	GPC007050	CAP1233	Alma	IPK		ND	ND	ND	ND	ND	ND	500	99	ND	1972
C. annuum	GPC007060	CAP1234	ND	IPK		ND	ND	ND	ND	ND	ND	300	99	ND	1973
C. annuum	GPC007070	CAP1235	ND	IPK		ND	ND	ND	ND	ND	ND	300	99	ND	1973
C. annuum	GPC007080	CAP1236	Pitelca	IPK		ND	ND	ND	ND	ND	ND	500	99	ND	1973
C. annuum	GPC007090	CAP1237	Christmas Baby	IPK		ND	ND	ND	ND	ND	ND	500	99	ND	1973
C. annuum	GPC007100	CAP1238	Friesdorfer Gelber	IPK		ND	ND	ND	ND	ND	ND	500	99	ND	1973
C. annuum	GPC007110	CAP1239	Gunzsulina	IPK		ND	ND	ND	ND	ND	ND	500	99	ND	1973
C. annuum	GPC007120	CAP124	Pimento	IPK	United States	USA	ND	ND	ND	ND	ND	500	99	ND	1953
C. annuum	GPC007130	CAP1240	Ikeda	IPK		ND	ND	ND	ND	ND	ND	500	99	ND	1973
C. annuum	GPC007140	CAP1241	FO 3	IPK		ND	ND	ND	ND	ND	ND	400	99	ND	1973
C. pubescens	GPC007150	CAP1242	ND	IPK		ND	ND	ND	ND	ND	ND	300	99	ND	1974
C. annuum	GPC007170	CAP1244	Alexina	IPK		ND	ND	ND	ND	ND	ND	500	99	ND	1975
C. annuum	GPC007180	CAP1245	L. 27/68 (Minis)	IPK		ND	ND	ND	ND	ND	ND	400	99	ND	1975
C. annuum	GPC007190	CAP1246	Verde Urias 41	IPK		ND	ND	ND	ND	ND	ND	500	99	ND	1975
C. annuum	GPC007200	CAP1247	Export	IPK		ND	ND	ND	ND	ND	ND	500	99	ND	1975
C. annuum	GPC007210	CAP1248	ND	IPK		ND	ND	ND	ND	ND	ND	300	99	ND	1975
C. annuum	GPC007220	CAP1249	Grundillas	IPK		ND	ND	ND	ND	ND	ND	500	99	ND	1974
C. annuum	GPC007230	CAP125	Povazska	IPK	Ceca Republic	CSK	ND	ND	ND	ND	ND	500	40	ND	1958
C. annuum	GPC007240	CAP1250	Tom Thumb	IPK		ND	ND	ND	ND	ND	ND	500	99	ND	1974
C. annuum	GPC007250	CAP1251	ND	IPK		ND	ND	ND	ND	ND	ND	300	99	1958----	1960
C. annuum	GPC007260	CAP1252	ND	IPK		ND	ND	ND	ND	ND	ND	300	99	1958----	1960
C. annuum	GPC007270	CAP1253	Sipka Weise Scharfe	IPK	Bulgaria	BGR	ND	ND	ND	ND	ND	500	99	ND	1962
C. annuum	GPC007280	CAP1254	Sipka Zitronen	IPK	Bulgaria	BGR	ND	ND	ND	ND	ND	500	99	ND	1962
C. annuum	GPC007290	CAP1255	Kolocenski	IPK	Bulgaria	BGR	ND	ND	ND	ND	ND	500	99	ND	1962
C. annuum	GPC007300	CAP1256	Momino Sarce 43	IPK	Bulgaria	BGR	ND	ND	ND	ND	ND	500	99	ND	1968
C. annuum	GPC007310	CAP1257	Novoselska Kapija 379	IPK	Bulgaria	BGR	ND	ND	ND	ND	ND	500	99	ND	1968
C. annuum	GPC007320	CAP1258	Zelen	IPK	Bulgaria	BGR	ND	ND	ND	ND	ND	500	99	ND	1971
C. annuum	GPC007330	CAP1259	ND	IPK	Bulgaria	BGR	ND	ND	ND	ND	ND	300	30	ND	1973
C. annuum	GPC007340	CAP126	Santakler	IPK		ND	ND	ND	ND	ND	ND	500	99	ND	1958
C. annuum	GPC007350	CAP1260	ND	IPK	China	CHN	ND	ND	ND	ND	ND	300	99	1951----	1952
C. annuum	GPC007360	CAP1261	Siau-Fung-Tsong	IPK	China	CHN	ND	ND	ND	ND	ND	500	99	ND	1970
C. annuum	GPC007370	CAP1262	ND	IPK	China	CHN	ND	ND	ND	ND	ND	300	99	1951----	1963
C. annuum	GPC007380	CAP1263	ND	IPK	China	CHN	ND	ND	ND	ND	ND	300	99	1951----	1963
C. annuum	GPC007390	CAP1264	ND	IPK	China	CHN	Hsingcheng, Gärtn. Versuchsstat.	ND	403659N	1204259E	ND	300	99	19560920	1964
C. annuum	GPC007400	CAP1265	ND	IPK	China	CHN	ND	ND	ND	ND	ND	300	99	ND	1972
C. frutescens	GPC007410	CAP1266	ND	IPK	Costa Rica	CRI	Kakaostation von Turrialba	ND	ND	ND	ND	300	99	ND	1960
C. annuum var. glabriusculum	GPC007420	CAP1267	ND	IPK	Costa Rica	CRI	Turrialba	ND	ND	ND	ND	300	99	ND	1960
C. annuum	GPC007430	CAP1268	ND	IPK	Costa Rica	CRI	Turrialba	ND	ND	ND	ND	300	99	ND	1960
C. annuum	GPC007440	CAP1269	ND	IPK	Costa Rica	CRI	Turrialba	ND	ND	ND	ND	300	99	ND	1960
C. annuum	GPC007450	CAP127	Red Chily Hot	IPK		ND	ND	ND	ND	ND	ND	500	99	ND	1953
C. annuum	GPC007460	CAP1270	ND	IPK	Costa Rica	CRI	Turrialba	ND	ND	ND	ND	300	99	ND	1960
C. annuum	GPC007470	CAP1271	ND	IPK	Costa Rica	CRI	ND	ND	ND	ND	ND	300	99	1958----	1960
C. annuum	GPC007480	CAP1272	ND	IPK	Costa Rica	CRI	Turrialba	ND	ND	ND	ND	300	99	ND	1969
C. annuum	GPC007490	CAP1273	ND	IPK	Costa Rica	CRI	Turrialba	ND	ND	ND	ND	300	99	ND	1969
C. annuum	GPC007500	CAP1274	Tenkostenna Moravska Krajiva	IPK	Ceca Republic	CSK	ND	ND	ND	ND	ND	500	99	ND	1958
C. annuum	GPC007510	CAP1275	Tenkostenna Zitawska Krajiva	IPK	Ceca Republic	CSK	ND	ND	ND	ND	ND	500	99	ND	1973
C. annuum	GPC007520	CAP1276	Hodoninska Sladka Previsla	IPK	Ceca Republic	CSK	ND	ND	ND	ND	ND	500	99	ND	1974
C. annuum	GPC007530	CAP1277	ND	IPK	Cuba	CUB	Küstenwald bei El Beral, Korallenkalk	ND	ND	ND	ND	300	99	ND	1969
C. annuum	GPC007540	CAP1278	ND	IPK	Cuba	CUB	ND	ND	ND	ND	ND	300	99	1967----	1969
C. annuum	GPC007550	CAP1279	ND	IPK	Cuba	CUB	ND	ND	ND	ND	ND	300	99	1967----	1969
C. annuum	GPC007560	CAP128	Sapporofuto	IPK	Japan	JPN	ND	ND	ND	ND	ND	500	99	ND	1956
C. annuum	GPC007570	CAP1280	ND	IPK	Cuba	CUB	ND	ND	ND	ND	ND	300	99	1967----	1970
C. annuum	GPC007580	CAP1281	Hurbanovska 4	IPK	Czech rep	CZE	ND	ND	ND	ND	ND	500	99	ND	1974
C. annuum	GPC007590	CAP1282	Hurbanovska	IPK	Czech rep	CZE	ND	ND	ND	ND	ND	500	99	ND	1974
C. annuum	GPC007600	CAP1283	ND	IPK	Ethiopia	ETH	ND	ND	ND	ND	ND	300	99	ND	1971
C. annuum	GPC007610	CAP1284	ND	IPK	Ethiopia	ETH	ND	ND	ND	ND	ND	300	99	ND	1971
C. annuum	GPC007620	CAP1285	ND	IPK	Ethiopia	ETH	ND	ND	ND	ND	ND	300	99	ND	1971
C. annuum	GPC007630	CAP1286	ND	IPK	Ethiopia	ETH	ND	ND	ND	ND	ND	300	99	ND	1971
C. annuum	GPC007640	CAP1287	ND	IPK	Ethiopia	ETH	ND	ND	ND	ND	ND	300	99	ND	1971
C. annuum	GPC007650	CAP1288	ND	IPK	Ethiopia	ETH	ND	ND	ND	ND	ND	300	99	ND	1971
C. annuum	GPC007660	CAP1289	ND	IPK	Ethiopia	ETH	ND	ND	ND	ND	ND	300	99	ND	1971
C. annuum	GPC007670	CAP129	Sipka Bjala	IPK	Bulgaria	BGR	ND	ND	ND	ND	ND	500	99	ND	1956
C. annuum	GPC007680	CAP1290	ND	IPK	Ethiopia	ETH	ND	ND	ND	ND	ND	300	99	ND	1971
C. annuum	GPC007690	CAP1291	ND	IPK	Ethiopia	ETH	ND	ND	ND	ND	ND	300	99	ND	1971
C. annuum	GPC007700	CAP1292	ND	IPK	Guatemala	GTM	Huehuetenango	ND	ND	ND	ND	300	99	ND	1960
C. annuum	GPC007720	CAP1294	ND	IPK	Guatemala	GTM	Santiago Atitlán	ND	ND	ND	ND	300	99	ND	1960
C. annuum	GPC007730	CAP1295	ND	IPK	Honduras	HND	Tegucigalpa	ND	ND	ND	ND	300	99	ND	1960
C. annuum	GPC007740	CAP1296	ND	IPK	Honduras	HND	Tegucigalpa	ND	ND	ND	ND	300	99	ND	1960
C. annuum	GPC007750	CAP1297	ND	IPK	Honduras	HND	Tegucigalpa	ND	ND	ND	ND	300	99	ND	1960
C. annuum	GPC007760	CAP1298	ND	IPK	Honduras	HND	Tegucigalpa	ND	ND	ND	ND	300	99	ND	1960
C. annuum	GPC007770	CAP1299	ND	IPK	Honduras	HND	Tegucigalpa	ND	ND	ND	ND	300	99	ND	1960
C. annuum	GPC007780	CAP13	Yellow Oshkosh	IPK	United States	USA	ND	ND	ND	ND	ND	500	99	ND	1949
C. annuum	GPC007790	CAP130	Severka	IPK		ND	ND	ND	ND	ND	ND	500	99	ND	1958
C. annuum	GPC007800	CAP1300	ND	IPK	Honduras	HND	Tegucigalpa	ND	ND	ND	ND	300	99	ND	1960
C. annuum	GPC007810	CAP1301	ND	IPK	Honduras	HND	Tegucigalpa	ND	ND	ND	ND	300	99	ND	1960
C. annuum	GPC007820	CAP1302	ND	IPK	Honduras	HND	Tegucigalpa	ND	ND	ND	ND	300	99	ND	1961
C. annuum	GPC007830	CAP1303	ND	IPK	Honduras	HND	Tegucigalpa	ND	ND	ND	ND	300	99	ND	1960
C. annuum	GPC007840	CAP1304	ND	IPK	Honduras	HND	Tegucigalpa	ND	ND	ND	ND	300	99	ND	1960
C. annuum	GPC007850	CAP1305	ND	IPK	Honduras	HND	Tegucigalpa	ND	ND	ND	ND	300	99	ND	1960
C. annuum	GPC007860	CAP1306	ND	IPK	Honduras	HND	Tegucigalpa	ND	ND	ND	ND	300	99	ND	1960
C. annuum	GPC007870	CAP1307	ND	IPK	Honduras	HND	Tegucigalpa	ND	ND	ND	ND	300	99	ND	1960
C. annuum	GPC007880	CAP1308	ND	IPK	Honduras	HND	Tegucigalpa	ND	ND	ND	ND	300	99	ND	1960
C. annuum	GPC007890	CAP1309	ND	IPK	Honduras	HND	Tegucigalpa	ND	ND	ND	ND	300	99	ND	1960
C. annuum	GPC007900	CAP131	Shishi	IPK	Japan	JPN	ND	ND	ND	ND	ND	500	99	ND	1956
C. annuum	GPC007910	CAP1310	ND	IPK	Honduras	HND	Tegucigalpa	ND	ND	ND	ND	300	99	ND	1960
C. annuum	GPC007920	CAP1311	ND	IPK	Honduras	HND	Tegucigalpa	ND	ND	ND	ND	300	99	ND	1960
C. annuum	GPC007930	CAP1312	ND	IPK	Honduras	HND	Tegucigalpa	ND	ND	ND	ND	300	99	ND	1960
C. annuum	GPC007940	CAP1313	ND	IPK	Honduras	HND	Tegucigalpa	ND	ND	ND	ND	300	99	ND	1960
C. annuum	GPC007950	CAP1314	ND	IPK	Honduras	HND	Tegucigalpa	ND	ND	ND	ND	300	99	ND	1960
C. annuum	GPC007960	CAP1315	ND	IPK	Honduras	HND	Tegucigalpa	ND	ND	ND	ND	300	99	ND	1960
C. annuum	GPC007970	CAP1316	ND	IPK	Honduras	HND	Tegucigalpa	ND	ND	ND	ND	300	99	ND	1960
C. annuum	GPC007980	CAP1317	ND	IPK	Honduras	HND	Tegucicalpa	ND	ND	ND	ND	300	99	ND	1960
C. annuum	GPC007990	CAP1318	ND	IPK	Honduras	HND	Tegucigalpa	ND	ND	ND	ND	300	99	ND	1960
C. annuum	GPC008000	CAP1319	ND	IPK	Honduras	HND	Tegucigalpa	ND	ND	ND	ND	300	99	ND	1960
C. annuum	GPC008010	CAP132	Sivrija Nr. 600	IPK	Bulgaria	BGR	ND	ND	ND	ND	ND	500	99	ND	1955
C. annuum	GPC008020	CAP1320	ND	IPK	Honduras	HND	Tegucigalpa	ND	ND	ND	ND	300	99	ND	1960
C. annuum	GPC008030	CAP1321	ND	IPK	Honduras	HND	Tegucigalpa	ND	ND	ND	ND	300	99	ND	1960
C. annuum	GPC008040	CAP1322	ND	IPK	Honduras	HND	Tegucigalpa	ND	ND	ND	ND	300	99	ND	1960
C. annuum	GPC008050	CAP1323	ND	IPK	Honduras	HND	Tegucicalpa	ND	ND	ND	ND	300	99	ND	1960
C. annuum	GPC008060	CAP1324	ND	IPK	Honduras	HND	Tegucigalpa	ND	ND	ND	ND	300	99	ND	1960
C. annuum	GPC008070	CAP1325	ND	IPK	Honduras	HND	Tegucigalpa	ND	ND	ND	ND	300	99	ND	1960
C. annuum	GPC008080	CAP1326	ND	IPK	Honduras	HND	Tegucigalpa	ND	ND	ND	ND	300	99	ND	1960
C. annuum	GPC008090	CAP1327	ND	IPK	Honduras	HND	Tegucigalpa	ND	ND	ND	ND	300	99	ND	1960
C. annuum	GPC008100	CAP1328	ND	IPK	Honduras	HND	Tegucigalpa	ND	ND	ND	ND	300	99	ND	1960
C. annuum	GPC008110	CAP1329	ND	IPK	Honduras	HND	Tegucigalpa	ND	ND	ND	ND	300	99	ND	1960
C. annuum	GPC008120	CAP133	Sladak N 379	IPK	Bulgaria	BGR	ND	ND	ND	ND	ND	500	99	ND	1956
C. annuum	GPC008130	CAP1330	ND	IPK	Honduras	HND	Tegucigalpa	ND	ND	ND	ND	300	99	ND	1960
C. annuum	GPC008140	CAP1331	ND	IPK	Honduras	HND	Tegucigalpa	ND	ND	ND	ND	300	99	ND	1960
C. annuum	GPC008150	CAP1332	ND	IPK	Honduras	HND	Tegucigalpa	ND	ND	ND	ND	300	99	ND	1960
C. annuum	GPC008160	CAP1333	ND	IPK	Honduras	HND	Tegucigalpa	ND	ND	ND	ND	300	99	ND	1960
C. annuum	GPC008170	CAP1334	ND	IPK	Honduras	HND	Tegucigalpa	ND	ND	ND	ND	300	99	ND	1960
C. annuum	GPC008180	CAP1335	ND	IPK	Honduras	HND	Tegucigalpa	ND	ND	ND	ND	300	99	ND	1967
C. annuum	GPC008190	CAP1336	ND	IPK	Honduras	HND	Tegucigalpa	ND	ND	ND	ND	300	99	ND	1970
C. annuum	GPC008200	CAP1337	ND	IPK	Honduras	HND	Tegucigalpa	ND	ND	ND	ND	300	99	ND	1963
C. annuum	GPC008210	CAP1338	ND	IPK	Honduras	HND	Tegucigalpa	ND	ND	ND	ND	300	99	ND	1969
C. annuum	GPC008220	CAP1339	ND	IPK	Honduras	HND	Tegucigalpa	ND	ND	ND	ND	300	99	ND	1968
C. annuum	GPC008230	CAP134	Sonnenkind	IPK		ND	ND	ND	ND	ND	ND	500	99	ND	1957
C. annuum	GPC008240	CAP1340	ND	IPK	Honduras	HND	Tegucigalpa	ND	ND	ND	ND	300	99	ND	1968
C. annuum	GPC008250	CAP1341	Paradicsomalaku Zold	IPK	Hungary	HUN	ND	ND	ND	ND	ND	500	99	ND	1956
C. annuum	GPC008260	CAP1342	Keszthelyi Feher	IPK	Hungary	HUN	ND	ND	ND	ND	ND	500	99	ND	1970
C. annuum	GPC008270	CAP1343	Szentesi Feher	IPK	Hungary	HUN	ND	ND	ND	ND	ND	500	99	ND	1970
C. annuum	GPC008280	CAP1344	Szegedi Aprocseresznye	IPK	Hungary	HUN	ND	ND	ND	ND	ND	500	99	ND	1970
C. annuum	GPC008290	CAP1345	Keszthelyi Feher	IPK	Hungary	HUN	ND	ND	ND	ND	ND	500	99	ND	1973
C. annuum	GPC008300	CAP1346	Szegedi Csipos 48-158	IPK	Hungary	HUN	ND	ND	ND	ND	ND	400	99	ND	1974
C. annuum	GPC008310	CAP1347	Torhuvely	IPK	Hungary	HUN	ND	ND	ND	ND	ND	500	99	ND	1974
C. annuum	GPC008320	CAP1348	Tetenyi Hosszu Hegyes	IPK	Hungary	HUN	ND	ND	ND	ND	ND	500	99	ND	1974
C. annuum	GPC008330	CAP1349	Magyar Eros	IPK	Hungary	HUN	ND	ND	ND	ND	ND	500	99	ND	1974
C. annuum	GPC008340	CAP135	Szegedi Fuszer	IPK	Hungary	HUN	ND	ND	ND	ND	ND	500	99	ND	1952
C. annuum	GPC008350	CAP1350	Kocsolai Piros	IPK	Hungary	HUN	ND	ND	ND	ND	ND	500	99	ND	1974
C. annuum	GPC008360	CAP1351	Banati Fuszer	IPK	Hungary	HUN	ND	ND	ND	ND	ND	500	99	ND	1974
C. annuum	GPC008370	CAP1352	Kalocsai 57-231	IPK	Hungary	HUN	ND	ND	ND	ND	ND	500	99	ND	1974
C. annuum	GPC008380	CAP1353	ND	IPK	Italy	ITA	ND	ND	ND	ND	ND	300	99	ND	1963
C. annuum	GPC008390	CAP1354	Quadrato Giallo Sel. C.A.G.	IPK	Italy	ITA	ND	ND	ND	ND	ND	400	99	ND	1969
C. annuum	GPC008400	CAP1355	Topepo Bianco-Giallo	IPK	Italy	ITA	ND	ND	ND	ND	ND	500	99	ND	1969
C. annuum	GPC008410	CAP1356	Trontarolo 'A'	IPK	Italy	ITA	ND	ND	ND	ND	ND	500	99	ND	1969
C. annuum	GPC008420	CAP1357	ND	IPK	Mexico	MEX	ND	ND	ND	ND	ND	300	99	ND	1962
C. annuum	GPC008430	CAP1358	ND	IPK	Mexico	MEX	ND	ND	ND	ND	ND	300	99	ND	1962
C. annuum	GPC008440	CAP1359	ND	IPK	Mexico	MEX	ND	ND	ND	ND	ND	300	99	ND	1960
C. annuum	GPC008450	CAP136	Szegedi Csipmentes 47-25	IPK	Hungary	HUN	ND	ND	ND	ND	ND	400	99	ND	1958
C. chinense	GPC008460	CAP1360	ND	IPK	Mexico	MEX	ND	ND	ND	ND	ND	300	99	ND	1960
C. annuum	GPC008470	CAP1361	Westlandse Lange Rode	IPK	Netherlands	NLD	ND	ND	ND	ND	ND	500	99	ND	1973
C. annuum	GPC008480	CAP1362	Westlandse Rode	IPK	Netherlands	NLD	ND	ND	ND	ND	ND	500	99	ND	1973
C. annuum	GPC008490	CAP1363	ND	IPK	Perù	PER	ND	ND	ND	ND	ND	300	99	ND	1960
C. annuum	GPC008500	CAP1364	ND	IPK	Perù	PER	Iquitos	ND	ND	ND	ND	300	99	ND	1974
C. annuum	GPC008510	CAP1365	ND	IPK	Perù	PER	Lima	ND	ND	ND	ND	300	99	ND	1974
C. annuum	GPC008520	CAP1366	ND	IPK	Perù	PER	Lima	ND	ND	ND	ND	300	99	ND	1974
C. annuum	GPC008530	CAP1367	ND	IPK	Korea	PRK	ND	ND	ND	ND	ND	300	99	ND	1969
C. annuum	GPC008540	CAP1368	Sequeira Mendes	IPK	Portugal	PRT	ND	ND	ND	ND	ND	500	99	ND	1971
C. annuum	GPC008550	CAP1369	Quintol de Alges	IPK	Portugal	PRT	ND	ND	ND	ND	ND	500	99	ND	1972
C. annuum	GPC008560	CAP137	Szegedi Csipmentes 47-75	IPK	Hungary	HUN	ND	ND	ND	ND	ND	400	99	ND	1958
C. annuum	GPC008570	CAP1370	Sequeira Mendes	IPK	Portugal	PRT	ND	ND	ND	ND	ND	500	99	ND	1972
C. annuum	GPC008580	CAP1371	Pimento de Alvalade	IPK	Portugal	PRT	ND	ND	ND	ND	ND	500	99	ND	1974
C. annuum	GPC008590	CAP1372	Sequeira Mendes	IPK	Portugal	PRT	ND	ND	ND	ND	ND	500	99	ND	1974
C. annuum	GPC008600	CAP1373	Ardei Gras	IPK	Romania	ROU	ND	ND	ND	ND	ND	500	99	ND	1958
C. annuum	GPC008610	CAP1374	Ardei Gras Bucurestean 111	IPK	Romania	ROU	ND	ND	ND	ND	ND	400	40	ND	1968
C. annuum	GPC008620	CAP1375	Ardei Rosu Lung	IPK	Romania	ROU	ND	ND	ND	ND	ND	500	99	ND	1970
C. annuum	GPC008630	CAP1376	Tg. Mures	IPK	Romania	ROU	ND	ND	ND	ND	ND	500	99	ND	1973
C. annuum	GPC008640	CAP1377	Bucurestean 111	IPK	Romania	ROU	ND	ND	ND	ND	ND	400	99	ND	1975
C. annuum	GPC008650	CAP1378	De Arad	IPK	Romania	ROU	ND	ND	ND	ND	ND	500	99	ND	1975
C. annuum	GPC008660	CAP1379	Favoritul Pietii	IPK	Romania	ROU	ND	ND	ND	ND	ND	500	99	ND	1975
C. annuum	GPC008670	CAP138	Szegedi Csipmentes 47-149	IPK	Hungary	HUN	ND	ND	ND	ND	ND	400	99	ND	1958
C. annuum	GPC008680	CAP1380	Galben Superior	IPK	Romania	ROU	ND	ND	ND	ND	ND	500	99	ND	1975
C. annuum	GPC008700	CAP1382	Portocaliu	IPK	Romania	ROU	ND	ND	ND	ND	ND	500	99	ND	1975
C. annuum	GPC008710	CAP1383	Romanesc 69	IPK	Romania	ROU	ND	ND	ND	ND	ND	500	99	ND	1975
C. annuum	GPC008720	CAP1384	Urias Dulce (Coleclivist)	IPK	Romania	ROU	ND	ND	ND	ND	ND	500	99	ND	1975
C. annuum	GPC008730	CAP1385	Timpuriu de Bucuresti	IPK	Romania	ROU	ND	ND	ND	ND	ND	500	99	ND	1975
C. annuum	GPC008740	CAP1386	Oradea-15	IPK	Romania	ROU	ND	ND	ND	ND	ND	400	99	ND	1975
C. annuum	GPC008750	CAP1387	Galben de Bihor	IPK	Romania	ROU	ND	ND	ND	ND	ND	500	99	ND	1975
C. annuum	GPC008760	CAP1388	Oradea 15	IPK	Romania	ROU	ND	ND	ND	ND	ND	400	99	ND	1975
C. annuum	GPC008770	CAP1389	ND	IPK	El salvador	SLV	Santa Tecla	ND	ND	ND	ND	300	99	ND	1960
C. annuum	GPC008780	CAP139	Szegedi Csipos 48-76	IPK	Hungary	HUN	ND	ND	ND	ND	ND	400	40	ND	1958
C. annuum	GPC008790	CAP1390	ND	IPK	El salvador	SLV	Sonsonate	ND	ND	ND	ND	300	99	ND	1960
C. annuum	GPC008800	CAP1391	ND	IPK	El salvador	SLV	Santa Ana	ND	ND	ND	ND	300	99	ND	1960
C. frutescens	GPC008810	CAP1392	ND	IPK	El salvador	SLV	Santa Ana	ND	ND	ND	ND	300	99	ND	1960
C. annuum	GPC008820	CAP1393	ND	IPK	El salvador	SLV	Santa Ana	ND	ND	ND	ND	300	99	ND	1960
C. annuum	GPC008830	CAP1394	ND	IPK	El salvador	SLV	Santa Ana	ND	ND	ND	ND	300	99	ND	1960
C. annuum	GPC008840	CAP1395	ND	IPK	El salvador	SLV	Ahuachapan	ND	ND	ND	ND	300	99	ND	1960
C. annuum	GPC008850	CAP1396	ND	IPK	El salvador	SLV	Ahuachapan	ND	ND	ND	ND	300	99	ND	1960
C. annuum	GPC008860	CAP1397	ND	IPK	El salvador	SLV	Ahuachapan	ND	ND	ND	ND	300	99	ND	1960
C. annuum	GPC008870	CAP1398	ND	IPK	El salvador	SLV	Ahuachapan	ND	ND	ND	ND	300	99	ND	1960
C. annuum var. glabriusculum	GPC008880	CAP1399	ND	IPK	El salvador	SLV	Lagune de Metapan	ND	ND	ND	ND	300	99	ND	1960
C. annuum	GPC008890	CAP14	Ardei Boia	IPK	Romania	ROU	ND	ND	ND	ND	ND	500	99	ND	1958
C. annuum	GPC008900	CAP140	Szegedi Csipos 48-158	IPK	Hungary	HUN	ND	ND	ND	ND	ND	400	99	ND	1958
C. annuum	GPC008910	CAP1400	ND	IPK	El salvador	SLV	Lagune de Metapan	ND	ND	ND	ND	300	99	ND	1960
C. annuum	GPC008920	CAP1401	ND	IPK	El salvador	SLV	Metapan	ND	ND	ND	ND	300	99	ND	1974
C. annuum	GPC008930	CAP1402	ND	IPK	El salvador	SLV	Ahuachapan	ND	ND	ND	ND	300	99	ND	1960
C. annuum	GPC008940	CAP1403	ND	IPK	El salvador	SLV	Santa Ana	ND	ND	ND	ND	300	99	ND	1960
C. annuum	GPC008950	CAP1404	ND	IPK	El salvador	SLV	Santa Ana	ND	ND	ND	ND	300	99	ND	1960
C. chinense	GPC008960	CAP1405	ND	IPK	El salvador	SLV	Santa Ana	ND	ND	ND	ND	300	99	ND	1960
C. annuum	GPC008970	CAP1406	ND	IPK	El salvador	SLV	Santa Ana	ND	ND	ND	ND	300	99	ND	1960
C. annuum	GPC008980	CAP1407	ND	IPK	El salvador	SLV	Santa Ana	ND	ND	ND	ND	300	99	ND	1960
C. annuum	GPC008990	CAP1408	ND	IPK	El salvador	SLV	Santa Ana	ND	ND	ND	ND	300	99	ND	1960
C. annuum	GPC009000	CAP1409	ND	IPK	El salvador	SLV	Santa Ana	ND	ND	ND	ND	300	99	ND	1960
C. annuum	GPC009010	CAP141	Szegedi Csipos 48-163	IPK	Hungary	HUN	ND	ND	ND	ND	ND	400	99	ND	1956
C. annuum	GPC009020	CAP1410	ND	IPK	El salvador	SLV	Santa Ana	ND	ND	ND	ND	300	99	ND	1960
C. annuum	GPC009040	CAP1412	ND	IPK	El salvador	SLV	Ahuachapan	ND	ND	ND	ND	300	99	ND	1960
C. annuum	GPC009050	CAP1413	ND	IPK	El salvador	SLV	Candelaria	ND	ND	ND	ND	300	99	ND	1960
C. annuum	GPC009070	CAP1415	ND	IPK	El salvador	SLV	Inst. Santa Tecla	ND	ND	ND	ND	300	99	ND	1960
C. annuum	GPC009090	CAP1417	ND	IPK	El salvador	SLV	Santa Ana	ND	ND	ND	ND	300	99	ND	1960
C. frutescens	GPC009110	CAP1419	ND	IPK	El salvador	SLV	Santa Ana	ND	ND	ND	ND	300	99	ND	1960
C. annuum	GPC009120	CAP142	Szegeder Zuchtstamm 51-216	IPK	Hungary	HUN	ND	ND	ND	ND	ND	410	99	ND	1956
C. baccatum	GPC009130	CAP1420	ND	IPK	El salvador	SLV	Santa Ana	ND	ND	ND	ND	300	99	ND	1960
C. annuum	GPC009140	CAP1421	ND	IPK	El salvador	SLV	Santa Ana	ND	ND	ND	ND	300	99	ND	1960
C. annuum	GPC009150	CAP1422	ND	IPK	El salvador	SLV	Santa Ana	ND	ND	ND	ND	300	99	ND	1960
C. annuum	GPC009160	CAP1423	ND	IPK	El salvador	SLV	Santa Ana	ND	ND	ND	ND	300	99	ND	1960
C. annuum	GPC009170	CAP1424	ND	IPK	El salvador	SLV	Santa Ana	ND	ND	ND	ND	300	99	ND	1960
C. annuum	GPC009180	CAP1425	ND	IPK	El salvador	SLV	Santa Ana	ND	ND	ND	ND	300	99	ND	1960
C. annuum	GPC009190	CAP1426	ND	IPK	El salvador	SLV	Santa Ana	ND	ND	ND	ND	300	99	ND	1960
C. annuum	GPC009200	CAP1427	ND	IPK	El salvador	SLV	Santa Ana	ND	ND	ND	ND	300	99	ND	1960
C. annuum	GPC009210	CAP1428	ND	IPK	El salvador	SLV	Santa Ana	ND	ND	ND	ND	300	99	ND	1960
C. annuum	GPC009220	CAP1429	ND	IPK	El salvador	SLV	Santa Ana	ND	ND	ND	ND	300	99	ND	1960
C. annuum	GPC009230	CAP143	Tomatenfruchtiger Rot	IPK		ND	ND	ND	ND	ND	ND	500	99	ND	1953
C. annuum	GPC009240	CAP1430	ND	IPK	El salvador	SLV	Ahuachapan	ND	ND	ND	ND	300	99	ND	1960
C. annuum var. glabriusculum	GPC009260	CAP1432	ND	IPK	El salvador	SLV	Tenancingo	ND	ND	ND	ND	300	99	ND	1960
C. annuum	GPC009270	CAP1433	ND	IPK	El salvador	SLV	Santa Ana	ND	ND	ND	ND	300	99	ND	1960
C. annuum var. glabriusculum	GPC009280	CAP1434	ND	IPK	El salvador	SLV	Santa Tecla	ND	ND	ND	ND	300	99	ND	1960
C. annuum	GPC009290	CAP1435	ND	IPK	El salvador	SLV	Sonsonate	ND	ND	ND	ND	300	99	ND	1960
C. annuum	GPC009300	CAP1436	ND	IPK	El salvador	SLV	Santa Tecla	ND	ND	ND	ND	300	99	ND	1960
C. annuum	GPC009310	CAP1437	Adygejskij	IPK	Russia	SUN	ND	ND	ND	ND	ND	500	99	ND	1968
C. annuum	GPC009320	CAP1438	Konservnyj Krasnyj	IPK	Russia	SUN	ND	ND	ND	ND	ND	500	99	ND	1968
C. annuum	GPC009330	CAP1439	Krupnyj Zeltyi	IPK	Russia	SUN	ND	ND	ND	ND	ND	500	99	ND	1968
C. annuum	GPC009340	CAP144	Tomatenformiger Gr?ner	IPK		ND	ND	ND	ND	ND	ND	500	99	ND	1956
C. annuum	GPC009350	CAP1440	ND	IPK	Turkey	TUR	ND	ND	ND	ND	ND	300	99	ND	1971
C. annuum	GPC009360	CAP1441	ND	IPK	Turkey	TUR	ND	ND	ND	ND	ND	300	99	ND	1971
C. annuum	GPC009370	CAP1442	Delaware Belle	IPK	United States	USA	ND	ND	ND	ND	ND	500	99	ND	1967
C. annuum	GPC009380	CAP1443	Long Brilliant Dwarf	IPK	United States	USA	ND	ND	ND	ND	ND	500	99	ND	1967
C. baccatum	GPC009390	CAP1444	ND	IPK		ND	ND	ND	ND	ND	ND	300	99	ND	1970
C. chacoense	GPC009400	CAP1445	ND	IPK		ND	ND	ND	ND	ND	ND	100	99	ND	1966
C. chacoense	GPC009410	CAP1446	ND	IPK		ND	ND	ND	ND	ND	ND	100	99	ND	1975
C. frutescens	GPC009420	CAP1447	ND	IPK		ND	ND	ND	ND	ND	ND	300	99	ND	1969
C. chinense	GPC009430	CAP1448	ND	IPK		ND	ND	ND	ND	ND	ND	300	99	ND	1970
C. chinense	GPC009440	CAP1449	ND	IPK		ND	ND	ND	ND	ND	ND	300	99	ND	1969
C. annuum	GPC009450	CAP145	Tomatenfruchtiger, Gelb	IPK		ND	ND	ND	ND	ND	ND	500	99	ND	1954
C. chinense	GPC009460	CAP1450	ND	IPK		ND	ND	ND	ND	ND	ND	300	99	ND	1969
C. chinense	GPC009470	CAP1451	ND	IPK		ND	ND	ND	ND	ND	ND	300	99	ND	1973
C. chinense	GPC009480	CAP1452	ND	IPK		ND	ND	ND	ND	ND	ND	300	99	ND	1974
C. chinense	GPC009490	CAP1453	ND	IPK		ND	ND	ND	ND	ND	ND	300	99	ND	1974
C. frutescens	GPC009500	CAP1454	ND	IPK		ND	Isola Inspirita	ND	ND	ND	ND	300	99	ND	1960
C. frutescens	GPC009510	CAP1455	ND	IPK		ND	ND	ND	ND	ND	ND	300	99	ND	1973
C. frutescens	GPC009520	CAP1456	ND	IPK	Perù	PER	ND	ND	ND	ND	ND	300	99	ND	1974
C. frutescens	GPC009530	CAP1457	ND	IPK		ND	Instituto Tropical	ND	ND	ND	ND	300	99	ND	1960
C. frutescens	GPC009540	CAP1458	ND	IPK	Mexico	MEX	Xochicalco	ND	184814N	0991747W	ND	300	99	ND	1960
C. frutescens	GPC009550	CAP1459	ND	IPK	Cuba	CUB	Garten des Biol. Inst. La Habana	ND	ND	ND	ND	300	99	ND	1970
C. annuum	GPC009560	CAP146	Sumenski Rotund	IPK	Bulgaria	BGR	ND	ND	ND	ND	ND	500	99	ND	1955
C. frutescens	GPC009570	CAP1460	ND	IPK	Honduras	HND	Tegucigalpa	ND	ND	ND	ND	300	99	ND	1960
C. frutescens	GPC009580	CAP1461	ND	IPK	Honduras	HND	Tegucigalpa	ND	ND	ND	ND	300	99	ND	1960
C. frutescens	GPC009590	CAP1462	ND	IPK	Mexico	MEX	ND	ND	ND	ND	ND	300	99	ND	1960
C. frutescens	GPC009600	CAP1463	ND	IPK	Perù	PER	Iquitos	ND	ND	ND	ND	300	99	ND	1979
C. frutescens	GPC009610	CAP1464	Aji fresco	IPK	Perù	PER	Lima (Handelsware)	ND	ND	ND	ND	300	99	ND	1975
C. frutescens	GPC009620	CAP1465	ND	IPK	El salvador	SLV	Ahuachapan	ND	ND	ND	ND	300	99	ND	1960
C. frutescens	GPC009630	CAP1466	ND	IPK	El salvador	SLV	Ahuachapan	ND	ND	ND	ND	300	99	ND	1960
C. frutescens	GPC009640	CAP1467	ND	IPK	El salvador	SLV	Ahuachapan	ND	ND	ND	ND	300	99	ND	1960
C. frutescens	GPC009650	CAP1468	ND	IPK	El salvador	SLV	Lagune de Metapan	ND	ND	ND	ND	300	99	ND	1960
C. frutescens	GPC009660	CAP1469	ND	IPK	El salvador	SLV	Santa Ana	ND	ND	ND	ND	300	99	ND	1960
C. annuum	GPC009670	CAP147	Rotunda A-10	IPK		ND	ND	ND	ND	ND	ND	500	99	ND	1958
C. frutescens	GPC009680	CAP1470	ND	IPK	El salvador	SLV	Santa Ana	ND	ND	ND	ND	300	99	ND	1961
C. frutescens	GPC009690	CAP1471	ND	IPK	El salvador	SLV	Sonsonate	ND	ND	ND	ND	300	99	ND	1960
C. frutescens	GPC009700	CAP1472	ND	IPK	El salvador	SLV	Acajutla	ND	ND	ND	ND	300	99	ND	1960
C. baccatum var. baccatum	GPC009710	CAP1473	ND	IPK		ND	ND	ND	ND	ND	ND	300	99	ND	1971
C. baccatum var. pendulum	GPC009720	CAP1474	ND	IPK		ND	ND	ND	ND	ND	ND	300	99	ND	1966
C. praetermissum	GPC009760	CAP1478	ND	IPK		ND	ND	ND	ND	ND	ND	300	99	ND	1975
C. annuum	GPC009780	CAP148	Tenkostenna Moravska Krajova	IPK	Czech rep	CZE	ND	ND	ND	ND	ND	500	99	ND	1958
C. pubescens	GPC009830	CAP1484	ND	IPK	Guatemala	GTM	Huehuetenango	ND	ND	ND	ND	300	99	ND	1960
C. pubescens	GPC009850	CAP1486	ND	IPK	Perù	PER	ND	ND	ND	ND	ND	300	99	ND	1960
C. praetermissum	GPC009860	CAP1487	ND	IPK		ND	ND	ND	ND	ND	ND	300	99	ND	1973
C. baccatum var. pendulum	GPC009870	CAP1488	ND	IPK		ND	ND	ND	ND	ND	ND	100	99	ND	1975
C. chinense	GPC009880	CAP1489	ND	IPK		ND	ND	ND	ND	ND	ND	100	99	ND	1975
C. annuum	GPC009890	CAP149	Takanotsume	IPK	Japan	JPN	ND	ND	ND	ND	ND	500	99	ND	1956
C. chinense	GPC009900	CAP1490	ND	IPK		ND	ND	ND	ND	ND	ND	100	99	ND	1975
C. eximium	GPC009910	CAP1491	ND	IPK		ND	ND	ND	ND	ND	ND	100	99	ND	1975
C. annuum	GPC009930	CAP1493	ND	IPK	Ethiopia	ETH	ND	ND	ND	ND	ND	300	99	ND	1971
C. annuum	GPC009940	CAP1494	ND	IPK	Ethiopia	ETH	ND	ND	ND	ND	ND	300	99	ND	1971
C. annuum	GPC009950	CAP1495	Bulgarskij	IPK	Uzbekistan	UZB	Gisarak, Mittellauf des Flusses Tupalangdar'ja, ca. 35 km N von Denau, südwestliches Hissargebirge, Pamiro-Alaj, Surchandar'inskaja Oblast; Höhe: ca.950	ND	ND	ND	950	300	99	19950810	1996
C. chinense	GPC009960	CAP1498	ND	IPK	Indonesia	IDN	Bali, Singaraja	ND	ND	ND	ND	300	99	ND	1996
C. chinense	GPC009970	CAP1499	ND	IPK	Indonesia	IDN	Bali, Singaraja	ND	ND	ND	ND	300	99	ND	1996
C. annuum	GPC009980	CAP15	Ardei Lung	IPK	Romania	ROU	ND	ND	ND	ND	ND	500	99	ND	1958
C. annuum	GPC009990	CAP150	Torhuvely	IPK	Hungary	HUN	ND	ND	ND	ND	ND	500	99	ND	1959
C. annuum	GPC010000	CAP1501	Fen	IPK		ND	ND	ND	ND	ND	ND	500	99	ND	1996
C. annuum	GPC010010	CAP1502	ND	IPK	Croatia	HRV	Cunkava Draba, Region ZumberakHöhe: ca.145	ND	ND	ND	145	300	99	19960918	1997
C. annuum	GPC010020	CAP1503	ND	IPK	Croatia	HRV	Cunkava Draba, Region ZumberakHöhe: ca.145	ND	ND	ND	145	300	99	19960918	1997
C. annuum	GPC010030	CAP1504	ljuta paprika [vernacular name]	IPK	Croatia	HRV	Drenovci, Region SlavonienHöhe: ca.85-90	ND	ND	ND	85	300	99	19960921	1997
C. annuum	GPC010040	CAP1505	paprika babura [vernacular name]	IPK	Croatia	HRV	Drenovci, Region SlavonienHöhe: ca.85-90	ND	ND	ND	85	300	22	19960921	1997
C. annuum	GPC010050	CAP1506	paprika rogulja [vernacular name]	IPK	Croatia	HRV	Drenovci, Region SlavonienHöhe: ca.85-90	ND	ND	ND	85	300	22	19960921	1997
C. annuum	GPC010070	CAP1508	ljuta crvena [vernacular name]	IPK	Croatia	HRV	Komletinci, Region Slavonien /Vinkovci; Höhe: ca.200	ND	ND	ND	200	300	99	19960923	1997
C. annuum	GPC010080	CAP1509	babura [vernacular name]	IPK	Croatia	HRV	Gradiste, Region Slavonien / Vinkovci; Höhe: ca.200	ND	ND	ND	200	300	99	19960923	1997
C. annuum	GPC010090	CAP151	Tajiga Kapija	IPK	Bulgaria	BGR	ND	ND	ND	ND	ND	500	99	ND	1958
C. annuum	GPC010120	CAP1512	barbura [vernacular name]	IPK	Croatia	HRV	Komletinci, Region Slavonien /Vinkovci; Höhe: ca.200	ND	ND	ND	200	300	99	19960923	1997
C. annuum	GPC010130	CAP1513	ljuta paprika [vernacular name]	IPK	Croatia	HRV	Komletinci, Region Slavonien /Vinkovci; Höhe: ca.200	ND	ND	ND	200	300	99	19960923	1997
C. annuum	GPC010140	CAP1514	paradaji-paprika [vernacular name]	IPK	Croatia	HRV	Gorjani, Region Slavonien / Dakovo	ND	ND	ND	220	300	99	19960923	1997
C. annuum	GPC010160	CAP1519	sipak ljuti [vernacular name]	IPK	Croatia	HRV	Gorjani, Region Slavonien / Dakovo	ND	ND	ND	220	300	23	19960924	1997
C. annuum	GPC010170	CAP152	Tseren Lut	IPK	Bulgaria	BGR	ND	ND	ND	ND	ND	500	99	ND	1956
C. annuum	GPC010180	CAP1520	paprika za nizati [vernacular name]	IPK	Croatia	HRV	Gorjani, Region Slavonien / Dakovo	ND	ND	ND	220	300	23	19960924	1997
C. annuum	GPC010190	CAP1521	ljuta [vernacular name]	IPK	Croatia	HRV	Gorjani, Region Slavonien / Dakovo	ND	ND	ND	220	300	22	19960924	1997
C. annuum	GPC010200	CAP1526	(slatka) paradaji [vernacular name]	IPK	Croatia	HRV	Petrusevec, VukiHöhe: ca.180	ND	ND	ND	180	300	20	19960930	1997
C. annuum	GPC010210	CAP153	Ruminska Sipka	IPK	Bulgaria	BGR	ND	ND	ND	ND	ND	500	99	ND	1956
C. eximium	GPC010220	CAP1530	ND	IPK		ND	ND	ND	ND	ND	ND	100	99	ND	1997
C. sp (undefined)	GPC010230	CAP1531	ND	IPK		ND	ND	ND	ND	ND	ND	100	99	ND	1997
C. annuum	GPC010240	CAP1533	Variegated Flash	IPK		ND	ND	ND	ND	ND	ND	500	99	ND	1997
C. annuum	GPC010250	CAP1534	pepric crusc = croccante [vernacular name]	IPK	Italy	ITA	Region Basilikata, in der Umgebung von "Rifugio Acquafredda" (S. Costantino Albanese - PZ)	ND	4000--N	01617--E	1200	300	99	19960520	1999
C. annuum	GPC010260	CAP1535	pepra [vernacular name]	IPK	Italy	ITA	Region Basilikata, 2 km außerhalb von S. Costantino Albanese, an der Straße nach "Rifugio Acquafredda"	ND	4002--N	01618--E	650	300	99	19960521	1999
C. annuum	GPC010270	CAP1536	ND	IPK	Italy	ITA	Porto Palmas / Arbus	ND	394011N	0082727E	ND	300	99	19951124	1999
C. annuum	GPC010280	CAP1537	ND	IPK	Italy	ITA	Porto Palmas / Arbus	ND	394011N	0082727E	ND	300	99	19951124	1999
C. annuum	GPC010290	CAP1538	ND	IPK	Tunisia	TUN	Fondouk-El-Aouareb, SW von Kairouan, Mittel/Ost-Tunesien	ND	ND	ND	ND	300	26	ND	1997
C. annuum	GPC010300	CAP1539	Piri-Piri	IPK	Portugal	PRT	Algarve, Bauernmarkt in Lulé	ND	370759N	0085800W	ND	300	99	ND	1997
C. annuum	GPC010310	CAP154	Tetenyi Aprocseresznye	IPK	Hungary	HUN	ND	ND	ND	ND	ND	500	99	ND	1956
C. frutescens	GPC010320	CAP1540	pimenta bode (bode=macho de ovelha) [vernacu	IPK	Brazil	BRA	Valparaizo, Goiás, in chacara of Dr. F. Santos	ND	1604--S	04800--W	1020	300	99	ND	1997
C. chinense	GPC010330	CAP1542	pimenta [vernacular name]	IPK	Brazil	BRA	Valparaizo, Goiás, in chacaraof Dr. F. Santos	ND	1604--S	04800--W	1020	300	99	ND	1997
C. frutescens	GPC010340	CAP1543	ND	IPK	Ecuador	ECU	Prov. de Napo, en la ciudad deTena	ND	10----S	07749--W	450	300	99	ND	1997
C. annuum	GPC010350	CAP1544	ljuta [vernacular name]	IPK	Croatia	HRV	Gorjani, Region Slavonien / Dakovo	ND	ND	ND	220	300	22	19960917	1997
C. annuum	GPC010360	CAP1545	ND	IPK	Croatia	HRV	Rijeka, Region Insel Krk, Milohnic	ND	ND	ND	ND	300	99	19970923	1999
C. annuum	GPC010370	CAP1546	ND	IPK	Japan	JPN	Kyoto	ND	ND	ND	ND	100	99	ND	1998
C. annuum	GPC010380	CAP1547	ND	IPK	Bulgaria	BGR	Pancarevo bei Bobovdol, Dupniza, Region Konjavska planina	ND	421710N	0225932E	570	300	99	19980818	1999
C. annuum	GPC010390	CAP1548	kambi [vernacular name]	IPK	Bulgaria	BGR	Simitli, Blagoevgrad, Piringebirge	ND	415320N	0230616E	290	300	99	19980818	1999
C. annuum	GPC010400	CAP1549	dshumaji [vernacular name]	IPK	Bulgaria	BGR	Simitli, Blagoevgrad, Piringebirge	ND	415320N	0230616E	290	300	99	19980818	1999
C. annuum	GPC010410	CAP155	Tetenyi	IPK	Hungary	HUN	ND	ND	ND	ND	ND	500	99	ND	1956
C. annuum	GPC010420	CAP1550	kosirog [vernacular name]	IPK	Bulgaria	BGR	Simitli, Blagoevgrad, Piringebirge	ND	415320N	0230616E	290	300	99	19980818	1999
C. annuum	GPC010430	CAP1551	snachar i swekarva [vernacular name]	IPK	Bulgaria	BGR	Simitli, Blagoevgrad, Piringebirge	ND	415320N	0230616E	290	300	99	19980818	1998
C. annuum	GPC010440	CAP1552	dalga tschushka [vernacular name]	IPK	Bulgaria	BGR	Simitli, Blagoevgrad, Piringebirge	ND	415320N	0230616E	290	300	99	19980818	1999
C. annuum	GPC010450	CAP1553	jala schipka [vernacular name]	IPK	Bulgaria	BGR	Simitli, Blagoevgrad, Piringebirge	ND	415320N	0230616E	290	300	99	19980818	1998
C. annuum	GPC010470	CAP1555	kapija [vernacular name]	IPK	Bulgaria	BGR	Strumiani, Blagoevgrad, Piringebirge	ND	413830N	0231214E	150	300	99	19980818	1998
C. annuum	GPC010480	CAP1556	shipka [vernacular name]	IPK	Bulgaria	BGR	Strumiani, Blagoevgrad, Piringebirge	ND	413830N	0231214E	150	300	99	19980818	1998
C. annuum	GPC010490	CAP1557	gambi [vernacular name]	IPK	Bulgaria	BGR	Strumiani, Blagoevgrad, Piringebirge	ND	413830N	0231214E	150	300	99	19980818	2001
C. annuum	GPC010500	CAP1558	bjala sevria [vernacular name]	IPK	Bulgaria	BGR	Cerven, Plovdiv, Mittelrodopen	ND	415542N	0250027E	280	300	99	19980818	1999
C. annuum	GPC010510	CAP1559	cerna sevria [vernacular name]	IPK	Bulgaria	BGR	Cerven, Plovdiv, Mittelrodopen	ND	415542N	0250027E	280	300	99	19980818	1999
C. annuum	GPC010520	CAP156	Tokodi	IPK	Hungary	HUN	ND	ND	ND	ND	ND	500	99	ND	1956
C. annuum	GPC010530	CAP1560	kambicki [vernacular name]	IPK	Bulgaria	BGR	Cerven, Plovdiv, Mittelrodopen	ND	415542N	0250027E	280	300	99	19980818	2001
C. annuum	GPC010540	CAP1561	debel piper [vernacular name]	IPK	Bulgaria	BGR	Dolnoslav bei Asenovgrad, Trakische Ebene, Plovdiv, Mittelrodopen	ND	415542N	0250027E	280	300	99	19980818	1999
C. annuum	GPC010550	CAP1562	tschorba dsiski [vernacular name]	IPK	Bulgaria	BGR	Konuc, Gemeinde Haskovo, Haskovo, Ostrodopen	ND	415152N	0253053E	150	300	99	19980818	1998
C. annuum	GPC010560	CAP1563	kapija [vernacular name]	IPK	Bulgaria	BGR	Brod bei Dimitrovgrad, Haskovo, Trakische Ebene	ND	420249N	0254108E	60	300	99	19980818	1998
C. annuum	GPC010570	CAP1564	tschorbadshiska [vernacular name]	IPK	Bulgaria	BGR	Brod bei Dimitrovgrad, Haskovo, Trakische Ebene	ND	420249N	0254108E	60	300	22	19980818	2001
C. annuum	GPC010580	CAP1565	kapia [vernacular name]	IPK	Bulgaria	BGR	Brod bei Dimitrovgrad, Haskovo, Trakische Ebene	ND	420249N	0254108E	60	300	22	19980818	1998
C. annuum	GPC010590	CAP1566	rybki (wie ein Fisch) [vernacular name]	IPK	Bulgaria	BGR	Brod bei Dimitrovgrad, Haskovo, Trakische Ebene	ND	420249N	0254108E	60	300	22	19980818	2001
C. annuum	GPC010600	CAP1567	gorugled (aufrecht stehend) [vernacular name]	IPK	Bulgaria	BGR	Brod bei Dimitrovgrad, Haskovo, Trakische Ebene	ND	420249N	0254108E	60	300	22	19980818	2001
C. annuum	GPC010610	CAP1568	cambi [vernacular name]	IPK	Bulgaria	BGR	Bogdanovo, bei Nova Zagora, Stara Zagora, Tiefland Radnevo	ND	422345N	0255944E	100	300	99	19980818	1998
C. annuum	GPC010630	CAP157	Wiener Calvill	IPK	Austria	AUT	ND	ND	ND	ND	ND	500	99	ND	1953
C. annuum	GPC010650	CAP1571	neiedar [vernacular name]	IPK	Bulgaria	BGR	Bogdanovo, bei Nova Zagora, Stara Zagora, Tiefland Radnevo	ND	422345N	0255944E	100	300	99	19980818	1998
C. annuum	GPC010660	CAP1572	cerna kapija [vernacular name]	IPK	Bulgaria	BGR	Jasna poljana, Burgas, südliches Schwarzes Meer	ND	421736N	0273706E	20	300	99	19980818	2001
C. annuum	GPC010670	CAP1573	gambi [vernacular name]	IPK	Bulgaria	BGR	Jasna poljana, Burgas, südliches Schwarzes Meer	ND	421736N	0273706E	20	300	99	19980818	1998
C. annuum	GPC010680	CAP1574	gambi [vernacular name]	IPK	Bulgaria	BGR	Jasna poljana, Burgas, südliches Schwarzes Meer	ND	421736N	0273706E	20	300	99	19980818	2001
C. annuum	GPC010690	CAP1575	rybki [vernacular name]	IPK	Bulgaria	BGR	Jasna poljana, Burgas, südliches Schwarzes Meer	ND	421736N	0273706E	20	300	99	19980818	1999
C. annuum	GPC010700	CAP1577	barlivi cuschki [vernacular name]	IPK	Bulgaria	BGR	Jasna poljana, Burgas, südliches Schwarzes Meer	ND	421736N	0273706E	20	300	99	19980818	2001
C. annuum	GPC010710	CAP1578	ND	IPK	Bulgaria	BGR	Kamenar, Burgas, mittleres Schwarzes Meer	ND	423731N	0273438E	30	300	99	19980818	2001
C. annuum	GPC010720	CAP1579	ljuti schuschki [vernacular name]	IPK	Bulgaria	BGR	Svetlen, Sumen	ND	431904N	0261634E	130	300	99	19980818	2001
C. annuum	GPC010730	CAP158	Wiener Wachs	IPK	Austria	AUT	ND	ND	ND	ND	ND	500	99	ND	1953
C. annuum	GPC010740	CAP1580	cer piper [vernacular name]	IPK	Bulgaria	BGR	Svetlen, Sumen	ND	431904N	0261634E	130	300	99	19980818	2001
C. annuum	GPC010750	CAP1581	bel piper [vernacular name]	IPK	Bulgaria	BGR	Svetlen, Sumen	ND	431904N	0261634E	130	300	99	19980818	2001
C. annuum	GPC010760	CAP1582	ND	IPK	Bulgaria	BGR	Svetlen, Sumen	ND	431904N	0261634E	130	300	99	19980818	1998
C. annuum	GPC010770	CAP1583	ND	IPK	Bulgaria	BGR	Batischnica, Ruse, Nordbulgarien	ND	433217N	0255213E	200	300	99	19980818	2001
C. annuum	GPC010780	CAP1584	piper [vernacular name]	IPK	Bulgaria	BGR	Beljanovo, Ruse, Nordbulgarien(Donau)	ND	433652N	0253655E	50	300	99	19980818	2001
C. annuum	GPC010790	CAP1585	kambi [vernacular name]	IPK	Bulgaria	BGR	Beljanovo, Ruse, Nordbulgarien(Donau)	ND	433652N	0253655E	50	300	99	19980818	1998
C. annuum	GPC010800	CAP1586	piper [vernacular name]	IPK	Bulgaria	BGR	Sadovo, Plovdiv, Trakische Ebene	ND	420752N	0245557E	30	300	99	19980818	2001
C. annuum	GPC010810	CAP1587	kambi [vernacular name]	IPK	Bulgaria	BGR	Sadovo, Plovdiv, Trakische Ebene	ND	420752N	0245557E	30	300	99	19980818	2001
C. annuum	GPC010820	CAP1588	kapija [vernacular name]	IPK	Bulgaria	BGR	Sadovo, Plovdiv, Trakische Ebene	ND	420752N	0245557E	30	300	99	19980818	1998
C. annuum	GPC010830	CAP1589	romanska kapija [vernacular name]	IPK	Bulgaria	BGR	Stambolijski, Wohnviertel Polatovo, Plovdiv, Trakische Ebene	ND	420856N	0243316E	90	300	99	19980818	1998
C. annuum	GPC010840	CAP159	Weiser Krim-Paprika	IPK	Russia	SUN	ND	ND	ND	ND	ND	500	99	ND	1955
C. annuum	GPC010850	CAP1590	tanki dalgi [vernacular name]	IPK	Bulgaria	BGR	Stambolijski, Wohnviertel Polatovo, Plovdiv, Trakische Ebene	ND	420856N	0243316E	90	300	99	19980818	2001
C. annuum	GPC010860	CAP1591	ND	IPK	Italy	ITA	ca. 10 km von Carbonia, an derStraße nach S. Antioco (Museo "Tanit")	ND	391520N	0083417E	100	300	99	19980913	2001
C. frutescens	GPC010870	CAP1592	ND	IPK	Italy	ITA	Calasetta (S. Antioco)	ND	3905--N	00822--E	20	300	22	19980913	1998
C. annuum	GPC010880	CAP1593	ND	IPK	Italy	ITA	Insel S. Pietro, Vallacche	ND	390859N	0081600E	ND	300	99	19980913	2001
C. annuum	GPC010890	CAP1594	ND	IPK	Italy	ITA	Insel Lipari, nördlich Sizilien	ND	382859N	0145559E	60	300	99	199711--	1997
C. annuum	GPC010900	CAP1595	ND	IPK	Italy	ITA	Insel Stromboli, nördlich Sizilien	ND	384720N	0151246E	30	300	99	199711--	1997
C. annuum	GPC010910	CAP1596	ND	IPK	Italy	ITA	Insel Stromboli, nördlich Sizilien	ND	384720N	0151246E	30	300	99	199711--	1997
C. annuum	GPC010930	CAP1598	Pimento del Pais (Gallegos) [vernacular name]	IPK	Spain	ESP	Galizien, Provinz Lugo, Barreiros, Wiese rechte Seite von Foz nach San Cosme	ND	ND	ND	125	300	99	19990721	2001
C. annuum	GPC010950	CAP16	Ardei Gras	IPK	Romania	ROU	ND	ND	ND	ND	ND	500	99	ND	1955
C. annuum	GPC010960	CAP160	Yatsufusa	IPK	Japan	JPN	ND	ND	ND	ND	ND	500	99	ND	1956
C. annuum	GPC010970	CAP1600	Zipser Turkenspitz	IPK	Hungary	HUN	ND	ND	ND	ND	ND	500	40	ND	2000
C. annuum	GPC011000	CAP1605	ND	IPK	Italy	ITA	Isola del Giglio (GR), auf demGelände des "Giglio Castello"	ND	422159N	0105400E	400	300	99	1999----	1999
C. annuum	GPC011010	CAP1606	ND	IPK	Italy	ITA	Isola del Giglio (GR), im Garten nahe bei der Quelle des Castello	ND	422159N	0105400E	ND	300	99	1999----	1999
C. annuum	GPC011020	CAP1607	ND	IPK	Italy	ITA	nördlich "Rio Nell'Elba" auf dem Weg nach Rio Marina (LI), "Grassera"	ND	424845N	0102407E	ND	300	99	1999----	1999
C. annuum	GPC011030	CAP161	Varszegi I	IPK	Hungary	HUN	ND	ND	ND	ND	ND	500	99	ND	1959
C. annuum	GPC011040	CAP1611	ND	IPK	Italy	ITA	Insel Favignana (TP), Setteminne	ND	375500N	0122100E	155	300	99	2000----	2000
C. annuum	GPC011050	CAP1612	ND	IPK	Italy	ITA	Insel Favignana (TP), Setteminne	ND	375500N	0122100E	155	300	99	2000----	2000
C. annuum	GPC011060	CAP1613	ND	IPK	Italy	ITA	Insel Favignana (TP), Setteminne	ND	375500N	0122100E	155	300	99	2000----	2000
C. annuum	GPC011090	CAP1617	ND	IPK	Italy	ITA	Insel Favignana	ND	375559N	0121859E	ND	300	99	2000----	2000
C. annuum	GPC011110	CAP162	Zitavska	IPK	Czech rep	CZE	ND	ND	ND	ND	ND	500	99	ND	1958
C. annuum	GPC011120	CAP1620	ND	IPK	Spain	ESP	Lamas de Moreira, A Fonsagrada, Provinz Lugo, Galizien	ND	ND	ND	430	300	99	19990721	1999
C. annuum	GPC011130	CAP1621	ND	IPK	Spain	ESP	Lamas de Moreira, A Fonsagrada, Provinz Lugo, Galizien	ND	ND	ND	430	300	99	19990721	1999
C. annuum	GPC011140	CAP1624	GUINDILLA MURCIANA; ROTFRUECHTIG	IPK	Spain	ESP	ND	ND	ND	ND	ND	300	99	ND	2003
C. annuum	GPC011150	CAP1625	DE COLGAR; ROTFRUECHTIG	IPK	Spain	ESP	ND	ND	ND	ND	ND	300	99	ND	2003
C. annuum	GPC011160	CAP1626	HEI-FUN 5	IPK	China	CHN	ND	ND	ND	ND	ND	500	99	ND	2003
C. annuum	GPC011170	CAP1627	CORNICABRA; ROTFRUECHTIG	IPK	Spain	ESP	ND	ND	ND	ND	ND	300	99	ND	2003
C. annuum	GPC011180	CAP1628	ND	IPK		ND	ND	ND	ND	ND	ND	300	99	ND	2003
C. annuum	GPC011190	CAP163	VP 34	IPK	India	IND	ND	ND	ND	ND	ND	400	99	ND	1958
C. chinense	GPC011200	CAP1631	BISBAS	IPK	Yemen	YEM	Mabar, Market	ND	1448--N	04417--E	2200	400	99	ND	2003
C. annuum	GPC011220	CAP1633	ND	IPK	Turkey	TUR	Dorf bei Istanbul	ND	ND	ND	ND	300	99	ND	2003
C. annuum	GPC011230	CAP1634	CORNICABRA; ROTFRUECHTIG	IPK	Spain	ESP	ND	ND	ND	ND	ND	300	99	ND	2003
C. annuum	GPC011240	CAP1635	BISBAS	IPK	Yemen	YEM	Al Rar-Bi, 2 km North of Mahwit	ND	1530--N	04335--E	1950	300	99	ND	2003
C. annuum	GPC011250	CAP1636	SEMPRA; ROTFRUECHTIG	IPK	Germany	DEU	ND	ND	ND	ND	ND	500	99	ND	2003
C. annuum	GPC011260	CAP1637	ND	IPK		ND	ND	ND	ND	ND	ND	300	99	ND	2003
C. annuum	GPC011270	CAP1638	SUPER SET	IPK	Germany	DEU	ND	ND	ND	ND	ND	500	99	ND	2003
C. annuum var. glabriusculum	GPC011280	CAP1639	GELBFRUECHTIG	IPK		ND	ND	ND	ND	ND	ND	400	99	ND	2003
C. annuum	GPC011290	CAP164	VP 46 A	IPK	India	IND	ND	ND	ND	ND	ND	400	99	ND	1958
C. annuum	GPC011300	CAP1640	ND	IPK	Turkey	TUR	Markt Adapazari	ND	ND	ND	ND	300	99	ND	2003
C. annuum	GPC011310	CAP1641	GOLD-TOPAS; GELBFRUECHTIG	IPK	Germany	DEU	ND	ND	ND	ND	ND	500	99	ND	2003
C. frutescens	GPC011320	CAP1642	ROTFRUECHTIG	IPK		ND	ND	ND	ND	ND	ND	400	99	ND	2003
C. chinense	GPC011330	CAP1643	BISBAS	IPK	Yemen	YEM	Mabar, Market	ND	1448--N	04417--E	2200	400	99	ND	2003
C. annuum	GPC011340	CAP1644	CHILLON BLANCO; ROTFRUECHTIG	IPK	Spain	ESP	ND	ND	ND	ND	ND	300	99	ND	2003
C. annuum	GPC011350	CAP1645	CHILLON BLANCO; ROTFRUECHTIG	IPK	Spain	ESP	ND	ND	ND	ND	ND	300	99	ND	2003
C. annuum	GPC011360	CAP1646	ND	IPK		ND	ND	ND	ND	ND	ND	300	99	ND	2003
C. annuum	GPC011370	CAP1647	ND	IPK		ND	ND	ND	ND	ND	ND	300	99	ND	2003
C. annuum	GPC011380	CAP1648	HOCICO DE CHOTO; ROTFRUECHTIG	IPK	Spain	ESP	ND	ND	ND	ND	ND	300	99	ND	2003
C. annuum	GPC011390	CAP1649	GUINDILLA DULCE; ROTFRUECHTIG	IPK	Spain	ESP	ND	ND	ND	ND	ND	300	99	ND	2003
C. annuum	GPC011400	CAP165	VP 51	IPK	India	IND	ND	ND	ND	ND	ND	400	99	ND	1958
C. annuum	GPC011410	CAP1650	HEI-FUN 1	IPK	China	CHN	ND	ND	ND	ND	ND	500	99	ND	2003
C. annuum	GPC011420	CAP1651	GUINDILLA PICANTE; ROTFRUECHTIG	IPK	Spain	ESP	ND	ND	ND	ND	ND	300	99	ND	2003
C. annuum	GPC011430	CAP1652	MARITZA	IPK	Germany	DEU	ND	ND	ND	ND	ND	500	99	ND	2003
C. annuum	GPC011440	CAP1653	CARLISTON	IPK	United States	USA	ND	ND	ND	ND	ND	500	99	ND	2003
C. chinense	GPC011450	CAP1654	BISBAS; ROTFRUECHTIG	IPK	Yemen	YEM	Taiz, Market	ND	1512--N	04359--E	2750	400	99	ND	2003
C. annuum	GPC011460	CAP1655	BOLA; ROTFRUECHTIG	IPK	Spain	ESP	ND	ND	ND	ND	ND	300	99	ND	2003
C. annuum	GPC011470	CAP1657	BISBAS	IPK	Yemen	YEM	Amran, Market	ND	1540--N	04357--E	2100	400	99	ND	2003
C. annuum	GPC011480	CAP1658	GUINDILLA BLANCA; ROTFRUECHTIG	IPK	Spain	ESP	ND	ND	ND	ND	ND	300	99	ND	2003
C. annuum	GPC011490	CAP1659	ND	IPK	Turkey	TUR	Doerfer Westkueste und Thrazien	ND	ND	ND	ND	300	99	ND	2003
C. annuum	GPC011500	CAP166	IC 3480	IPK	India	IND	ND	ND	ND	ND	ND	400	99	ND	1958
C. annuum	GPC011510	CAP1660	GUINDILLA BORREGUERA; ROTFRUECHTIG	IPK	Spain	ESP	ND	ND	ND	ND	ND	300	99	ND	2003
C. annuum	GPC011520	CAP1661	DE BANYA; ROTFRUECHTIG	IPK	Spain	ESP	ND	ND	ND	ND	ND	300	99	ND	2003
C. annuum	GPC011530	CAP1662	VERATO; ROTFRUECHTIG	IPK	Spain	ESP	ND	ND	ND	ND	ND	300	99	ND	2003
C. annuum	GPC011540	CAP1664	BISBAS	IPK	Yemen	YEM	Amran, Market	ND	1540--N	04357--E	2100	400	99	ND	2003
C. annuum	GPC011550	CAP1665	LIAO JIAO NR.1; ROTFRUECHTIG	IPK		ND	ND	ND	ND	ND	ND	400	99	ND	2003
C. annuum	GPC011560	CAP1666	BISBAS	IPK	Yemen	YEM	Mabar, Market	ND	1448--N	04417--E	2200	400	99	ND	2003
C. annuum	GPC011570	CAP1667	BISBAS	IPK	Yemen	YEM	Amran, Market	ND	1540--N	04357--E	2100	400	99	ND	2003
C. annuum	GPC011580	CAP1668	ND	IPK		ND	ND	ND	ND	ND	ND	300	99	ND	2003
C. annuum	GPC011590	CAP1669	BISBAS	IPK	Yemen	YEM	Taiz, Market	ND	1335--N	04401--E	1500	300	99	ND	2003
C. annuum	GPC011600	CAP167	ND	IPK	Italy	ITA	San Stefano Medio, Provinz Messina, Süditalien	ND	380609N	0152859E	50	300	99	19500514	1951
C. annuum	GPC011610	CAP1670	BISBAS	IPK	Yemen	YEM	Amran, Market	ND	1540--N	04357--E	2100	400	99	ND	2003
C. annuum	GPC011620	CAP1671	ND	IPK	Turkey	TUR	Dorf bei Adapazari	ND	ND	ND	ND	300	99	ND	2003
C. annuum	GPC011630	CAP1672	DE MAZZARON; ROTFRUECHTIG	IPK	Spain	ESP	ND	ND	ND	ND	ND	300	99	ND	2003
C. annuum	GPC011640	CAP1673	DE COUTO; ROTFRUECHTIG	IPK	Spain	ESP	ND	ND	ND	ND	ND	300	99	ND	2003
C. annuum	GPC011650	CAP1674	ND	IPK		ND	ND	ND	ND	ND	ND	300	99	ND	2003
C. annuum	GPC011660	CAP1675	OCAL; ROTFRUECHTIG	IPK	Spain	ESP	ND	ND	ND	ND	ND	300	99	ND	2003
C. annuum	GPC011670	CAP1676	CHILLON VERDE; ROTFRUECHTIG	IPK	Spain	ESP	ND	ND	ND	ND	ND	300	99	ND	2003
C. annuum	GPC011680	CAP1677	DEL TERRENO; ROTFRUECHTIG	IPK	Spain	ESP	ND	ND	ND	ND	ND	300	99	ND	2003
C. annuum	GPC011690	CAP1678	MORRON SELEC. R. ARNEDO; ROTFRUECHTIG	IPK	Spain	ESP	ND	ND	ND	ND	ND	400	99	ND	2003
C. annuum	GPC011700	CAP1679	BISBAS	IPK	Yemen	YEM	Amran, Market	ND	1540--N	04357--E	2100	400	99	ND	2003
C. annuum	GPC011710	CAP168	ND	IPK	Italy	ITA	San Stefano Medio, Provinz Messina, Süditalien	ND	380609N	0152859E	50	300	99	19500514	1951
C. annuum	GPC011720	CAP1680	PICANTE; ROTFRUECHTIG	IPK	Spain	ESP	ND	ND	ND	ND	ND	300	99	ND	2003
C. annuum	GPC011730	CAP1681	MORRON CONSERNA; ROTFRUECHTIG	IPK	Spain	ESP	ND	ND	ND	ND	ND	300	99	ND	2003
C. annuum	GPC011740	CAP1682	AURORA	IPK	Germany	DEU	ND	ND	ND	ND	ND	500	99	ND	2003
C. annuum	GPC011750	CAP1683	DEL COUTO; ROTFRUECHTIG	IPK	Spain	ESP	ND	ND	ND	ND	ND	300	99	ND	2003
C. annuum	GPC011760	CAP1686	PICO; ROTFRUECHTIG	IPK	Spain	ESP	ND	ND	ND	ND	ND	300	99	ND	2003
C. annuum	GPC011770	CAP1687	PIQUILLO; ROTFRUECHTIG	IPK	Spain	ESP	ND	ND	ND	ND	ND	300	99	ND	2003
C. annuum	GPC011780	CAP1688	ND	IPK	Yemen	YEM	Rida, Market	ND	1425--N	04451--E	2180	300	99	ND	2003
C. annuum	GPC011790	CAP1689	ND	IPK	Portugal	PRT	ND	ND	ND	ND	ND	300	99	ND	2003
C. annuum	GPC011800	CAP169	ND	IPK	Italy	ITA	Laganadi, Provinz Reggio Calabria, Westseite des Aspromonte, Süditalien	ND	ND	ND	525	300	99	19500521	1951
C. annuum	GPC011810	CAP1690	DE PADRON; ROTFRUECHTIG	IPK	Spain	ESP	ND	ND	ND	ND	ND	300	99	ND	2003
C. frutescens	GPC011820	CAP1691	ROTFRUECHTIG	IPK		ND	ND	ND	ND	ND	ND	400	99	ND	2003
C. frutescens	GPC011830	CAP1692	ND	IPK		ND	ND	ND	ND	ND	ND	300	99	ND	2003
C. pubescens	GPC011840	CAP1693	NB 2258, CON-86, CAP 719; ROT- UND GELBFRUEC	IPK		ND	ND	ND	ND	ND	ND	400	99	ND	2003
C. pubescens	GPC011850	CAP1694	NB 2258, CON-719, BELEN ROCUTO; ROT- UND GEL	IPK		ND	ND	ND	ND	ND	ND	400	99	ND	2003
C. pubescens	GPC011860	CAP1695	NB 2258, CON-86, CAP 719; GELBFRUECHTIG	IPK		ND	ND	ND	ND	ND	ND	400	99	ND	2003
C. pubescens	GPC011870	CAP1696	NB 2258, CON-719, BELEN ROCUTO; GELBFRUECHTI	IPK		ND	ND	ND	ND	ND	ND	400	99	ND	2003
C. annuum	GPC011880	CAP1698	ND	IPK	Italy	ITA	Isola del Giglio (GR), auf demGelände des "Giglio Castello"	ND	422159N	0105400E	400	300	99	1999----	1999
C. annuum	GPC011890	CAP1699	ND	IPK	Italy	ITA	nördlich "Rio Nell'Elba" auf dem Weg nach Rio Marina (LI), "Grassera"	ND	424845N	0102407E	ND	300	99	1999----	1999
C. annuum	GPC011900	CAP17	Astrachanskij	IPK	Russia	SUN	ND	ND	ND	ND	ND	500	99	ND	1954
C. annuum	GPC011910	CAP170	ND	IPK	Italy	ITA	Laganadi, Provinz Reggio Calabria, Westseite des Aspromonte, Süditalien	ND	ND	ND	525	300	99	19500521	1954
C. annuum	GPC011920	CAP1701	ND	IPK	Italy	ITA	Insel Favignana (TP), Setteminne	ND	375500N	0122100E	155	300	99	2000----	2000
C. chinense	GPC011930	CAP1702	sel. aus BISBAS	IPK	Yemen	YEM	ND	ND	ND	ND	ND	400	99	ND	2002
C. chinense	GPC011950	CAP1704	sel. aus BISBAS	IPK	Yemen	YEM	ND	ND	ND	ND	ND	400	99	ND	2002
C. annuum	GPC011970	CAP1709	cicaka [vernacular name]	IPK	Georgia	GEO	Quarisi, Gemeinde Lentechi, ca. 2,5 km östlich von Lentechi, Kreis Lentechi, historische Provinz Svanetien, Region Raca-Lecchumi - Kvemo-Svaneti	ND	424711N	0424441E	900	300	99	20090914	2010
C. annuum	GPC011980	CAP171	ND	IPK	Italy	ITA	Santuario di Polsi, Provinz Reggio Calabria, Ostseite des Aspromonte, Süditalien	ND	ND	ND	850	300	99	19500524	1951
C. annuum	GPC011990	CAP1710	cicaka [vernacular name]	IPK	Georgia	GEO	Cheledi, Gemeinde Cheledi, ca. 7 km westlich von Lentechi, Kreis Lentechi, historische Provinz Svanetien, Region Raca-Lecchumi - Kvemo-Svaneti	ND	424724N	0423854E	1000	300	99	20090916	2010
C. annuum	GPC012000	CAP1711	citeli cicaka [vernacular name]	IPK	Georgia	GEO	Gvimbrala, Gemeinde Rzchemeluri, ca. 10 km südöstlich von Lentechi, Kreis Lentechi, historische Provinz Svanetien, Region Raca-Lecchumi - Kvemo-Svaneti	ND	424255N	0424555E	650	300	99	20090917	2010
C. annuum	GPC012010	CAP1712	ND	IPK	Georgia	GEO	Ude, ca. 16 km westlich von Achalciche, Kreis Adigeni, Provinz Samcche-Dzavacheti	ND	413805N	0424813E	1213	300	99	20100723	2010
C. annuum	GPC012020	CAP1713	bulgaruli cicaka [vernacular name]	IPK	Georgia	GEO	Nakalakevi, oberes Mtkvari-Tal, ca. 18,5 km südlich Aspindza, Kreis Aspindza, Provinz Samcche-Dzavacheti	ND	413448N	0432000E	1295	300	99	20100726	2010
C. annuum	GPC012030	CAP1714	samtsnile cikaka (Marinierpaprika) [vernacula	IPK	Georgia	GEO	Nakalakevi, oberes Mtkvari-Tal, ca. 18,5 km südlich Aspindza, Kreis Aspindza, Provinz Samcche-Dzavacheti	ND	413448N	0432000E	1295	300	99	20100726	2010
C. annuum	GPC012040	CAP1715	mcare cikaka (scharfer Paprika) [vernacular	IPK	Georgia	GEO	Nakalakevi, oberes Mtkvari-Tal, ca. 18,5 km südlich Aspindza, Kreis Aspindza, Provinz Samcche-Dzavacheti	ND	413448N	0432000E	1295	300	99	20100726	2010
C. annuum	GPC012050	CAP1716	bulgaruli [vernacular name]	IPK	Georgia	GEO	Zarzma, ca. 4 km westlich von Adigeni, Kreis Adigeni, Provinz Samcche-Dzavacheti	ND	414042N	0423859E	1279	300	99	20100728	2010
C. annuum	GPC012060	CAP1717	ND	IPK	Georgia	GEO	Tal des Akavreta-Flusses, Merisi, ca. 5 km südöstlich von Keda, Kreis Keda, Provinz Atcara	ND	413408N	0420027E	673	300	99	20100801	2010
C. annuum	GPC012070	CAP1718	ND	IPK	Georgia	GEO	Zazalo ,ca. 3,5 km südwestlich Ude, ca. 18 km westlich Achalciche, Kreis Adigeni, Provinz Samcche-Dzavacheti	ND	413727N	0424503E	1486	300	99	20100723	2010
C. annuum	GPC012080	CAP1719	Szegediner	IPK	Germany	DEU	ND	ND	ND	ND	ND	500	99	ND	2015
C. annuum	GPC012090	CAP172	ND	IPK	Italy	ITA	Santuario di Polsi, Provinz Reggio Calabria, Ostseite des Aspromonte, Süditalien	ND	ND	ND	850	300	99	19500524	1951
C. annuum	GPC012100	CAP1720	Merit	IPK	Germany	DEU	ND	ND	ND	ND	ND	500	99	ND	2015
C. annuum	GPC012110	CAP1721	Topboy	IPK	Germany	DEU	ND	ND	ND	ND	ND	500	99	ND	2015
C. annuum	GPC012120	CAP1722	Jumbo	IPK	Germany	DEU	ND	ND	ND	ND	ND	500	99	ND	2015
C. annuum	GPC012130	CAP1723	Swebana	IPK	Germany	DEU	ND	ND	ND	ND	ND	500	99	ND	2015
C. annuum	GPC012140	CAP173	ND	IPK	Italy	ITA	Stranges bei San Luca, ProvinzReggio Calabria, Ostseite des Aspromonte, Süditalien	ND	ND	ND	200	300	99	19500526	1958
C. annuum	GPC012150	CAP174	ND	IPK	Italy	ITA	Stranges bei San Luca, ProvinzReggio Calabria, Ostseite des Aspromonte, Süditalien	ND	ND	ND	200	300	99	19500526	1951
C. annuum	GPC012160	CAP175	ND	IPK	Italy	ITA	Ardore Marina, Provinz Reggio Calabria, Süditalien	ND	380959N	0161200E	ND	300	99	19500527	1951
C. annuum	GPC012170	CAP176	ND	IPK	Italy	ITA	Gioiosa Superiore Ionica, Provinz Reggio Calabria, Süditalien	ND	381959N	0161800E	110	300	99	19500527	1951
C. annuum	GPC012180	CAP177	ND	IPK	Italy	ITA	Gioiosa Superiore Ionica, Provinz Reggio Calabria, Süditalien	ND	381959N	0161800E	110	300	99	19500527	1959
C. annuum	GPC012190	CAP178	ND	IPK	Italy	ITA	Roccella Ionica, Provinz Reggio Calabria, Süditalien	ND	381859N	0162359E	ND	300	99	19500529	1952
C. annuum	GPC012200	CAP179	pepperoni [vernacular name]	IPK	Italy	ITA	Westabfall der Sila, Aprigliano, Provinz Cosenza, Süditalien	ND	391359N	0161959E	720	300	99	19500529	1952
C. annuum	GPC012210	CAP18	Astrachanskij A-60	IPK	Russia	SUN	ND	ND	ND	ND	ND	500	99	ND	1958
C. annuum	GPC012220	CAP180	pepperoni [vernacular name]	IPK	Italy	ITA	Westabfall der Sila, Aprigliano, Provinz Cosenza, Süditalien	ND	391359N	0161959E	720	300	99	19500529	1954
C. annuum	GPC012230	CAP181	pepperoni [vernacular name]	IPK	Italy	ITA	Istituto Tecnico Agrario Cosenza, Süditalien	ND	391759N	0161500E	ND	300	99	19500529	1951
C. annuum	GPC012240	CAP182	pepperoni [vernacular name]	IPK	Italy	ITA	Palinuro (Marina), Provinz Salerno, Süditalien	ND	400159N	0151659E	ND	300	99	19500529	1952
C. annuum	GPC012250	CAP183	ND	IPK	China	CHN	Samenhandlung SW-Peking	ND	395359N	1162445E	ND	300	99	19560627	1957
C. annuum	GPC012260	CAP184	ND	IPK	China	CHN	Harbin, Samenhandlung	ND	454500N	1263900E	ND	300	99	19560807	1957
C. annuum	GPC012270	CAP185	ND	IPK	China	CHN	Harbin, Samenhandlung	ND	454500N	1263900E	ND	300	99	19560807	1957
C. annuum	GPC012290	CAP187	ND	IPK	China	CHN	Harbin, Landwirtsch. Hochschule	ND	454500N	1263900E	ND	300	40	19560915	1957
C. annuum	GPC012300	CAP188	ND	IPK	China	CHN	Shuangtzu-ho bei Ichun	ND	474901N	1284958E	ND	300	99	19560802	1957
C. annuum	GPC012310	CAP189	ND	IPK	China	CHN	Hsingcheng, Gärtn. Versuchsstat.	ND	403659N	1204259E	ND	300	99	19560920	1957
C. annuum	GPC012320	CAP19	Bogyiszloi	IPK	Hungary	HUN	ND	ND	ND	ND	ND	500	99	ND	1952
C. annuum	GPC012330	CAP190	ND	IPK	China	CHN	Hsingcheng, Gärtn. Versuchsstat.	ND	403659N	1204259E	ND	300	99	19560920	1957
C. annuum	GPC012340	CAP191	ND	IPK		ND	ND	ND	ND	ND	ND	300	99	ND	1952
C. annuum	GPC012350	CAP192	Chili Piguin	IPK		ND	ND	ND	ND	ND	ND	500	99	ND	1952
C. annuum	GPC012360	CAP193	ND	IPK		ND	ND	ND	ND	ND	ND	300	99	ND	1952
C. annuum	GPC012370	CAP194	ND	IPK		ND	ND	ND	ND	ND	ND	300	99	ND	1952
C. frutescens	GPC012380	CAP195	ND	IPK		ND	ND	ND	ND	ND	ND	300	99	ND	1952
C. annuum	GPC012390	CAP196	Chile de Arbol	IPK		ND	ND	ND	ND	ND	ND	500	99	ND	1952
C. annuum	GPC012400	CAP197	ND	IPK		ND	ND	ND	ND	ND	ND	300	99	ND	1952
C. annuum	GPC012410	CAP198	Chile dulce Milfruto	IPK		ND	ND	ND	ND	ND	ND	500	99	ND	1953
C. annuum	GPC012420	CAP199	Chile Picante 1045	IPK		ND	ND	ND	ND	ND	ND	500	99	ND	1953
C. annuum	GPC012430	CAP2	Fordhook	IPK		ND	ND	ND	ND	ND	ND	500	99	ND	1949
C. annuum	GPC012440	CAP20	Bulgarischer 07005 a	IPK	Bulgaria	BGR	ND	ND	ND	ND	ND	400	99	ND	1953
C. annuum	GPC012450	CAP200	Chile Picante 1048	IPK		ND	ND	ND	ND	ND	ND	500	99	ND	1954
C. frutescens	GPC012460	CAP201	ND	IPK		ND	ND	ND	ND	ND	ND	300	99	ND	1954
C. frutescens	GPC012470	CAP202	ND	IPK		ND	ND	ND	ND	ND	ND	300	99	ND	1954
C. frutescens	GPC012480	CAP203	ND	IPK		ND	ND	ND	ND	ND	ND	300	99	ND	1952
C. frutescens	GPC012490	CAP204	ND	IPK	Angola	AGO	ND	ND	ND	ND	ND	300	99	ND	1954
C. frutescens	GPC012500	CAP205	ND	IPK		ND	ND	ND	ND	ND	ND	300	99	ND	1952
C. frutescens	GPC012510	CAP206	ND	IPK		ND	ND	ND	ND	ND	ND	300	99	ND	1954
C. frutescens	GPC012520	CAP207	ND	IPK		ND	ND	ND	ND	ND	ND	300	99	ND	1952
C. frutescens	GPC012530	CAP208	Chile Picante 343	IPK		ND	ND	ND	ND	ND	ND	500	99	ND	1953
C. frutescens	GPC012540	CAP209	Chile Picante 1042	IPK		ND	ND	ND	ND	ND	ND	500	99	ND	1953
C. annuum	GPC012550	CAP21	Bull Nose	IPK	India	IND	ND	ND	ND	ND	ND	500	99	ND	1958
C. frutescens	GPC012560	CAP211	Chile Picante 1044	IPK		ND	ND	ND	ND	ND	ND	500	99	ND	1954
C. chacoense	GPC012570	CAP212	ND	IPK		ND	ND	ND	ND	ND	ND	100	99	ND	1952
C. annuum var. glabriusculum	GPC012580	CAP213	ND	IPK		ND	ND	ND	ND	ND	ND	100	99	ND	1951
C. baccatum var. baccatum	GPC012590	CAP214	ND	IPK		ND	ND	ND	ND	ND	ND	100	99	ND	1952
C. baccatum var. baccatum	GPC012600	CAP215	ND	IPK		ND	ND	ND	ND	ND	ND	100	99	ND	1952
C. pubescens	GPC012610	CAP217	ND	IPK	Perù	PER	ND	ND	ND	ND	ND	100	99	ND	1953
C. baccatum var. pendulum	GPC012620	CAP218	ND	IPK		ND	ND	ND	ND	ND	ND	100	99	ND	1952
C. baccatum var. pendulum	GPC012630	CAP219	ND	IPK		ND	ND	ND	ND	ND	ND	100	99	ND	1952
C. annuum	GPC012640	CAP22	Kajinskij A-35	IPK	Russia	SUN	ND	ND	ND	ND	ND	500	99	ND	1958
C. baccatum var. pendulum	GPC012650	CAP220	ND	IPK		ND	ND	ND	ND	ND	ND	100	99	ND	1952
C. baccatum var. pendulum	GPC012660	CAP221	ND	IPK		ND	ND	ND	ND	ND	ND	100	99	ND	1952
C. baccatum var. pendulum	GPC012670	CAP222	ND	IPK		ND	ND	ND	ND	ND	ND	100	99	ND	1952
C. annuum	GPC012680	CAP223	Bajii Feher	IPK	Hungary	HUN	ND	ND	ND	ND	ND	500	99	ND	1957
C. annuum	GPC012690	CAP224	Bi-Ke-Ce	IPK		ND	ND	ND	ND	ND	ND	500	99	ND	1958
C. annuum	GPC012700	CAP225	Bogyiszloi Vastaghusu	IPK	Hungary	HUN	ND	ND	ND	ND	ND	500	99	ND	1959
C. annuum	GPC012710	CAP226	Cecei Edes Nr. 12	IPK	Hungary	HUN	ND	ND	ND	ND	ND	500	99	ND	1956
C. annuum	GPC012720	CAP227	Cecei Edes Nr. 3	IPK	Hungary	HUN	ND	ND	ND	ND	ND	500	99	ND	1955
C. annuum	GPC012730	CAP228	Cecei Csipos	IPK	Hungary	HUN	ND	ND	ND	ND	ND	500	99	ND	1956
C. annuum	GPC012740	CAP229	Citron	IPK		ND	ND	ND	ND	ND	ND	500	99	ND	1958
C. annuum	GPC012750	CAP23	Ceska Rana	IPK	Ceca Republic	CSK	ND	ND	ND	ND	ND	500	99	ND	1957
C. annuum	GPC012760	CAP230	Da-Chun-Pao	IPK	China	CHN	ND	ND	ND	ND	ND	500	99	ND	1958
C. annuum	GPC012770	CAP231	Gorogled	IPK	Bulgaria	BGR	ND	ND	ND	ND	ND	500	99	ND	1956
C. annuum	GPC012780	CAP232	Hodoninska Ostra	IPK	Ceca Republic	CSK	ND	ND	ND	ND	ND	500	99	ND	1958
C. annuum	GPC012790	CAP233	Hodoninska Zeleninova	IPK	Ceca Republic	CSK	ND	ND	ND	ND	ND	500	40	ND	1958
C. annuum	GPC012800	CAP234	Sipka Cerna	IPK	Bulgaria	BGR	ND	ND	ND	ND	ND	500	99	ND	1958
C. annuum	GPC012810	CAP235	ND	IPK	Italy	ITA	Stranges bei San Luca, ProvinzReggio Calabria, Ostseite des Aspromonte, Süditalien	ND	ND	ND	200	300	99	19500526	1951
C. annuum	GPC012820	CAP236	ND	IPK	Italy	ITA	Stranges bei San Luca, ProvinzReggio Calabria, Ostseite des Aspromonte, Süditalien	ND	ND	ND	200	300	99	19500526	1951
C. annuum	GPC012830	CAP237	ND	IPK	China	CHN	Chingchiao-chieh am Rand des Laoshan	ND	ND	ND	ND	300	99	19560611	1957
C. annuum	GPC012840	CAP238	ND	IPK	China	CHN	Chingchiao-chieh am Rand des Laoshan	ND	ND	ND	ND	300	99	19560611	1957
C. annuum	GPC012850	CAP239	Bjala Kapija	IPK	Bulgaria	BGR	ND	ND	ND	ND	ND	500	99	ND	1960
C. annuum	GPC012860	CAP24	Chanca	IPK		ND	ND	ND	ND	ND	ND	500	99	ND	1957
C. annuum	GPC012870	CAP240	Bulharska Sladka	IPK	Bulgaria	BGR	ND	ND	ND	ND	ND	500	40	ND	1958
C. annuum	GPC012880	CAP241	Hosszu Cayenne	IPK	Hungary	HUN	ND	ND	ND	ND	ND	500	99	ND	1952
C. annuum	GPC012890	CAP242	pepperoni [vernacular name]	IPK	Italy	ITA	Westabfall der Sila, Aprigliano, Provinz Cosenza, Süditalien	ND	391359N	0161959E	720	300	99	19500529	1951
C. annuum	GPC012900	CAP243	ND	IPK		ND	ND	ND	ND	ND	ND	300	99	ND	1952
C. annuum	GPC012910	CAP244	Chile de Arbol	IPK		ND	ND	ND	ND	ND	ND	500	99	ND	1952
C. annuum var. glabriusculum	GPC012920	CAP245	Chili Tepine	IPK		ND	ND	ND	ND	ND	ND	500	99	ND	1952
C. annuum var. glabriusculum	GPC012930	CAP246	Chili Tepine	IPK		ND	ND	ND	ND	ND	ND	500	99	ND	1952
C. annuum var. glabriusculum	GPC012940	CAP247	Chili Tepine	IPK		ND	ND	ND	ND	ND	ND	500	99	ND	1952
C. annuum var. glabriusculum	GPC012950	CAP248	Chili Tepine	IPK		ND	ND	ND	ND	ND	ND	500	99	ND	1952
C. annuum	GPC012960	CAP249	Chile Picante 1047	IPK		ND	ND	ND	ND	ND	ND	500	99	ND	1953
C. annuum	GPC012970	CAP25	Chinese Grant	IPK		ND	ND	ND	ND	ND	ND	500	99	ND	1953
C. frutescens	GPC012980	CAP250	ND	IPK	Costa Rica	CRI	ND	ND	ND	ND	ND	300	99	ND	1953
C. annuum	GPC012990	CAP251	Ovocna	IPK	Ceca Republic	CSK	ND	ND	ND	ND	ND	500	99	ND	1957
C. annuum	GPC013000	CAP252	Severka	IPK	Ceca Republic	CSK	ND	ND	ND	ND	ND	500	99	ND	1957
C. baccatum var. baccatum	GPC013010	CAP253	ND	IPK		ND	ND	ND	ND	ND	ND	300	99	ND	1951
C. annuum	GPC013020	CAP254	Piment de Cayenne	IPK		ND	ND	ND	ND	ND	ND	500	40	ND	1958
C. annuum	GPC013030	CAP256	Kalinkov 805	IPK	Bulgaria	BGR	ND	ND	ND	ND	ND	500	99	ND	1960
C. annuum	GPC013040	CAP257	Oakview Wonder	IPK		ND	ND	ND	ND	ND	ND	500	99	ND	1960
C. annuum	GPC013050	CAP258	ND	IPK	India	IND	ND	ND	ND	ND	ND	300	99	ND	1960
C. annuum	GPC013060	CAP259	ND	IPK	India	IND	ND	ND	ND	ND	ND	300	99	ND	1960
C. annuum	GPC013070	CAP26	Piment de Genes a Coer de Boeuf	IPK		ND	ND	ND	ND	ND	ND	500	99	ND	1953
C. annuum	GPC013080	CAP260	ND	IPK	India	IND	ND	ND	ND	ND	ND	300	99	ND	1960
C. annuum	GPC013090	CAP261	ND	IPK	Argentina	ARG	ND	ND	ND	ND	ND	300	99	ND	1960
C. annuum	GPC013100	CAP262	ND	IPK	Argentina	ARG	ND	ND	ND	ND	ND	300	99	ND	1960
C. annuum	GPC013110	CAP263	ND	IPK	Argentina	ARG	ND	ND	ND	ND	ND	300	99	ND	1960
C. annuum	GPC013120	CAP264	ND	IPK	Argentina	ARG	ND	ND	ND	ND	ND	300	99	ND	1960
C. annuum	GPC013130	CAP265	ND	IPK	Argentina	ARG	ND	ND	ND	ND	ND	300	99	ND	1960
C. annuum	GPC013140	CAP266	ND	IPK	Argentina	ARG	ND	ND	ND	ND	ND	300	99	ND	1960
C. baccatum var. pendulum	GPC013150	CAP267	aji	IPK	Chile	CHL	ND	ND	ND	ND	ND	500	99	ND	1960
C. annuum	GPC013160	CAP268	aji	IPK	Chile	CHL	ND	ND	ND	ND	ND	500	99	ND	1960
C. baccatum var. pendulum	GPC013170	CAP269	ND	IPK	Argentina	ARG	ND	ND	ND	ND	ND	300	99	ND	1960
C. annuum	GPC013180	CAP27	Csardas	IPK	Hungary	HUN	ND	ND	ND	ND	ND	500	99	ND	1957
C. baccatum var. pendulum	GPC013190	CAP270	ND	IPK	Argentina	ARG	ND	ND	ND	ND	ND	300	99	ND	1960
C. baccatum var. pendulum	GPC013200	CAP271	ND	IPK	Perù	PER	ND	ND	ND	ND	ND	300	99	ND	1960
C. baccatum var. pendulum	GPC013210	CAP272	ND	IPK	Perù	PER	ND	ND	ND	ND	ND	300	99	ND	1960
C. pubescens	GPC013220	CAP273	ND	IPK	Perù	PER	ND	ND	ND	ND	ND	300	40	ND	1960
C. annuum	GPC013230	CAP274	Gelber Schnitt	IPK		ND	ND	ND	ND	ND	ND	500	99	ND	1964
C. annuum	GPC013240	CAP275	aji	IPK		ND	ND	ND	ND	ND	ND	500	99	ND	1964
C. annuum	GPC013250	CAP276	ND	IPK	El salvador	SLV	Santa Tecla	ND	ND	ND	ND	300	99	ND	1960
C. annuum	GPC013260	CAP277	ND	IPK	El salvador	SLV	Santa Tecla	ND	ND	ND	ND	300	99	ND	1960
C. annuum	GPC013270	CAP278	ND	IPK		ND	ND	ND	ND	ND	ND	300	99	1958----	1960
C. annuum	GPC013280	CAP279	ND	IPK		ND	ND	ND	ND	ND	ND	300	99	1958----	1960
C. annuum	GPC013290	CAP28	Da-Shi-Tou	IPK	China	CHN	ND	ND	ND	ND	ND	500	99	ND	1958
C. annuum	GPC013300	CAP280	ND	IPK		ND	ND	ND	ND	ND	ND	300	99	1958----	1960
C. annuum	GPC013310	CAP281	Dolma Biher	IPK		ND	ND	ND	ND	ND	ND	500	99	1958----	1960
C. annuum	GPC013320	CAP282	ND	IPK		ND	ND	ND	ND	ND	ND	300	99	1958----	1960
C. annuum	GPC013330	CAP283	ND	IPK		ND	ND	ND	ND	ND	ND	300	99	1958----	1960
C. annuum	GPC013340	CAP284	ND	IPK	El salvador	SLV	Candelaria	ND	ND	ND	ND	300	99	ND	1960
C. annuum	GPC013350	CAP285	ND	IPK	El salvador	SLV	Santa Ana	ND	ND	ND	ND	300	99	ND	1960
C. annuum	GPC013360	CAP286	ND	IPK	El salvador	SLV	Candelaria	ND	ND	ND	ND	300	99	ND	1960
C. annuum	GPC013370	CAP288	ND	IPK	El salvador	SLV	Candelaria	ND	ND	ND	ND	300	99	ND	1960
C. annuum	GPC013380	CAP289	ND	IPK	El salvador	SLV	Santa Ana	ND	ND	ND	ND	300	99	ND	1960
C. annuum	GPC013390	CAP29	Da-Shi-Tse-Hsiao	IPK	China	CHN	ND	ND	ND	ND	ND	500	99	1955----	1956
C. annuum	GPC013400	CAP290	ND	IPK	El salvador	SLV	Santa Ana	ND	ND	ND	ND	300	99	ND	1960
C. annuum	GPC013410	CAP291	ND	IPK	Guatemala	GTM	Santiago Atitlán	ND	ND	ND	ND	300	99	ND	1960
C. annuum	GPC013420	CAP292	Krymskij Belyj	IPK	Russia	SUN	ND	ND	ND	ND	ND	500	99	ND	1958
C. annuum	GPC013430	CAP293	Prokop Riesen	IPK		ND	ND	ND	ND	ND	ND	500	99	ND	1961
C. annuum	GPC013440	CAP294	ND	IPK	Mexico	MEX	ND	ND	ND	ND	ND	300	99	ND	1962
C. annuum	GPC013450	CAP295	ND	IPK	Mexico	MEX	ND	ND	ND	ND	ND	300	99	ND	1960
C. annuum	GPC013460	CAP296	Albino	IPK		ND	ND	ND	ND	ND	ND	500	99	ND	1962
C. annuum	GPC013470	CAP297	ND	IPK	El salvador	SLV	Santa Ana	ND	ND	ND	ND	300	99	ND	1960
C. annuum	GPC013480	CAP298	Pimiento CYA 209	IPK		ND	ND	ND	ND	ND	ND	500	99	ND	1964
C. annuum	GPC013490	CAP299	Ardei Rosu Lung	IPK	Romania	ROU	ND	ND	ND	ND	ND	500	99	ND	1964
C. annuum	GPC013500	CAP3	Kleinfruchtiger Scharfer	IPK		ND	ND	ND	ND	ND	ND	500	99	ND	1946
C. annuum	GPC013510	CAP30	Su-Tsu	IPK	China	CHN	ND	ND	ND	ND	ND	500	99	1955----	1955
C. annuum	GPC013520	CAP300	Pitelca	IPK		ND	ND	ND	ND	ND	ND	500	99	ND	1964
C. annuum	GPC013530	CAP301	Roter Schnitt	IPK		ND	ND	ND	ND	ND	ND	500	99	ND	1964
C. chinense	GPC013540	CAP302	ND	IPK	El salvador	SLV	Sonsonate	ND	ND	ND	ND	300	99	ND	1960
C. annuum	GPC013550	CAP303	ND	IPK	El salvador	SLV	Santa Ana	ND	ND	ND	ND	300	99	ND	1960
C. annuum	GPC013560	CAP304	ND	IPK	Hungary	HUN	ND	ND	ND	ND	ND	300	99	ND	1958
C. annuum	GPC013570	CAP305	ND	IPK	India	IND	ND	ND	ND	ND	ND	300	99	ND	1960
C. baccatum var. baccatum	GPC013580	CAP306	ND	IPK		ND	ND	ND	ND	ND	ND	300	99	ND	1963
C. annuum	GPC013590	CAP307	Cecei Edes Nr. 6	IPK	Hungary	HUN	ND	ND	ND	ND	ND	500	99	ND	1955
C. annuum	GPC013600	CAP308	ND	IPK	Hungary	HUN	ND	ND	ND	ND	ND	300	40	ND	1956
C. annuum	GPC013610	CAP309	Ceresky	IPK		ND	ND	ND	ND	ND	ND	500	99	ND	1957
C. annuum	GPC013620	CAP31	Daruma	IPK		ND	ND	ND	ND	ND	ND	500	99	ND	1956
C. annuum	GPC013630	CAP310	Enomi	IPK		ND	ND	ND	ND	ND	ND	500	99	ND	1956
C. annuum	GPC013640	CAP311	ND	IPK	Hungary	HUN	ND	ND	ND	ND	ND	300	40	ND	1955
C. annuum	GPC013650	CAP312	Kirschformiger	IPK		ND	ND	ND	ND	ND	ND	500	99	ND	1953
C. annuum	GPC013660	CAP315	Dunkelvioletter	IPK		ND	ND	ND	ND	ND	ND	500	99	ND	1953
C. annuum	GPC013670	CAP316	Thick Wall World Beater	IPK		ND	ND	ND	ND	ND	ND	500	50	ND	1960
C. annuum	GPC013680	CAP317	Liberty Bell M.R.	IPK		ND	ND	ND	ND	ND	ND	500	99	ND	1960
C. annuum	GPC013690	CAP318	Wonder Green	IPK		ND	ND	ND	ND	ND	ND	500	99	ND	1960
C. annuum	GPC013700	CAP319	Yolo Wonder Improved B	IPK		ND	ND	ND	ND	ND	ND	500	99	ND	1960
C. annuum	GPC013710	CAP32	Djuluenska Sipka	IPK	Bulgaria	BGR	ND	ND	ND	ND	ND	500	99	ND	1956
C. annuum	GPC013720	CAP320	Yellow Sweet Long	IPK		ND	ND	ND	ND	ND	ND	500	50	ND	1960
C. annuum	GPC013730	CAP321	Keystone Wonder Giant	IPK	United States	USA	ND	ND	ND	ND	ND	500	99	ND	1960
C. annuum	GPC013740	CAP322	Allbig-Ill. F5	IPK		ND	ND	ND	ND	ND	ND	400	99	ND	1960
C. annuum	GPC013750	CAP323	Keystone Resistant Giant	IPK	United States	USA	ND	ND	ND	ND	ND	500	99	ND	1960
C. annuum	GPC013760	CAP324	ND	IPK	Venezuela	VEN	Caracas	ND	ND	ND	ND	300	99	ND	1960
C. annuum	GPC013770	CAP325	ND	IPK	Hungary	HUN	ND	ND	ND	ND	ND	300	40	ND	1955
C. annuum	GPC013780	CAP326	Morgold	IPK		ND	ND	ND	ND	ND	ND	500	40	ND	1958
C. annuum	GPC013790	CAP327	Vinedale	IPK		ND	ND	ND	ND	ND	ND	500	40	ND	1958
C. annuum	GPC013800	CAP328	Five Colours Pepper	IPK	China	CHN	ND	ND	ND	ND	ND	500	99	1951----	1952
C. chinense	GPC013810	CAP329	ND	IPK		ND	ND	ND	ND	ND	ND	300	99	ND	1962
C. annuum	GPC013820	CAP33	Dokomlasi 7	IPK	Hungary	HUN	ND	ND	ND	ND	ND	500	99	ND	1958
C. baccatum var. pendulum	GPC013830	CAP333	aji Blanco Cristal	IPK	Chile	CHL	ND	ND	ND	ND	ND	500	99	ND	1960
C. baccatum var. pendulum	GPC013840	CAP334	Champion	IPK		ND	ND	ND	ND	ND	ND	500	99	ND	1961
C. annuum	GPC013850	CAP336	ND	IPK	Hungary	HUN	ND	ND	ND	ND	ND	300	99	ND	1955
C. annuum	GPC013860	CAP337	Cecei	IPK		ND	ND	ND	ND	ND	ND	500	99	ND	1960
C. annuum	GPC013870	CAP338	Keszthelyer Export	IPK	Hungary	HUN	ND	ND	ND	ND	ND	500	99	ND	1955
C. annuum	GPC013880	CAP339	ND	IPK	Honduras	HND	Tegucigalpa	ND	ND	ND	ND	300	99	ND	1960
C. annuum	GPC013890	CAP34	Dokomlasi 417	IPK	Hungary	HUN	ND	ND	ND	ND	ND	500	99	ND	1956
C. annuum	GPC013900	CAP340	ND	IPK	Hungary	HUN	ND	ND	ND	ND	ND	300	99	ND	1956
C. annuum	GPC013910	CAP341	Friesdorfer Selektion	IPK		ND	ND	ND	ND	ND	ND	500	99	ND	1962
C. annuum	GPC013920	CAP342	ND	IPK	El salvador	SLV	Santa Ana	ND	ND	ND	ND	300	99	ND	1960
C. baccatum var. pendulum	GPC013930	CAP343	ND	IPK	El salvador	SLV	Santa Ana	ND	ND	ND	ND	300	99	ND	1960
C. annuum	GPC013940	CAP344	ND	IPK	Guatemala	GTM	Solola	ND	ND	ND	ND	300	99	ND	1960
C. annuum	GPC013950	CAP345	ND	IPK	El salvador	SLV	Izalco	ND	ND	ND	ND	300	99	ND	1960
C. chinense	GPC013960	CAP346	ND	IPK	Costa Rica	CRI	Turrialba	ND	ND	ND	ND	300	99	ND	1960
C. annuum	GPC013970	CAP347	ND	IPK	El salvador	SLV	Santa Ana	ND	ND	ND	ND	300	99	ND	1960
C. annuum	GPC013980	CAP348	Bolgar Felallo	IPK	Hungary	HUN	ND	ND	ND	ND	ND	500	99	ND	1963
C. annuum	GPC013990	CAP349	ND	IPK	Hungary	HUN	ND	ND	ND	ND	ND	300	99	ND	1956
C. annuum	GPC014000	CAP35	Dokomlasi 640	IPK	Hungary	HUN	ND	ND	ND	ND	ND	500	99	ND	1958
C. annuum	GPC014010	CAP350	M 6/ 433	IPK		ND	ND	ND	ND	ND	ND	400	99	ND	1958
C. annuum	GPC014020	CAP351	Moravska Ovocna	IPK	Czech rep	CZE	ND	ND	ND	ND	ND	500	99	ND	1958
C. annuum	GPC014030	CAP352	Sweet Banana	IPK		ND	ND	ND	ND	ND	ND	500	99	ND	1960
C. annuum	GPC014040	CAP353	ND	IPK	El salvador	SLV	Santa Ana	ND	ND	ND	ND	300	99	ND	1963
C. chinense	GPC014050	CAP355	ND	IPK		ND	ND	ND	ND	ND	ND	300	99	ND	1963
C. annuum	GPC014060	CAP356	ND	IPK	El salvador	SLV	Santa Ana	ND	ND	ND	ND	300	99	ND	1960
C. chinense	GPC014080	CAP358	ND	IPK	Perù	PER	ND	ND	ND	ND	ND	300	99	ND	1970
C. annuum	GPC014090	CAP359	Ikom II	IPK		ND	ND	ND	ND	ND	ND	500	40	ND	1960
C. annuum	GPC014100	CAP36	Dokomlasi 2710	IPK	Hungary	HUN	ND	ND	ND	ND	ND	500	99	ND	1958
C. frutescens	GPC014110	CAP360	Ose Utoro	IPK		ND	ND	ND	ND	ND	ND	500	99	ND	1960
C. frutescens	GPC014120	CAP361	Ekirike	IPK		ND	ND	ND	ND	ND	ND	500	99	ND	1960
C. frutescens	GPC014130	CAP362	ND	IPK	El salvador	SLV	Santa Ana	ND	ND	ND	ND	300	99	ND	1960
C. pubescens	GPC014140	CAP363	ND	IPK	Guatemala	GTM	Santo Tomas Chichicastenango	ND	ND	ND	ND	300	99	ND	1960
C. frutescens	GPC014150	CAP364	ND	IPK	El salvador	SLV	San Salvador (Garten d. VillaXochicalco Rubiola)	ND	ND	ND	ND	300	99	ND	1960
C. frutescens	GPC014160	CAP365	ND	IPK		ND	Instituto Tropical	ND	ND	ND	ND	300	99	ND	1960
C. frutescens	GPC014170	CAP366	ND	IPK	El salvador	SLV	Santa Ana	ND	ND	ND	ND	300	99	ND	1960
C. annuum	GPC014180	CAP367	Yellow Nahario	IPK		ND	ND	ND	ND	ND	ND	500	40	ND	1965
C. annuum	GPC014190	CAP368	Sonnenpreis	IPK		ND	ND	ND	ND	ND	ND	500	99	ND	1965
C. annuum	GPC014200	CAP369	Calineor Verde	IPK		ND	ND	ND	ND	ND	ND	500	99	ND	1965
C. annuum	GPC014210	CAP37	Doux d'Espagne	IPK		ND	ND	ND	ND	ND	ND	500	99	ND	1952
C. annuum	GPC014220	CAP370	Cubanelle	IPK		ND	ND	ND	ND	ND	ND	500	99	ND	1967
C. annuum	GPC014230	CAP371	Siau-Fung-Tsong	IPK	China	CHN	ND	ND	ND	ND	ND	500	99	ND	1967
C. annuum	GPC014240	CAP372	Gluhwurm	IPK		ND	ND	ND	ND	ND	ND	500	99	ND	1967
C. annuum	GPC014250	CAP373	Roter Junge	IPK		ND	ND	ND	ND	ND	ND	500	99	ND	1967
C. annuum	GPC014260	CAP374	Cayenne	IPK		ND	ND	ND	ND	ND	ND	500	99	ND	1953
C. frutescens	GPC014270	CAP375	ND	IPK	Honduras	HND	Tegucigalpa	ND	ND	ND	ND	300	99	ND	1960
C. frutescens	GPC014280	CAP376	ND	IPK	Honduras	HND	Tegucigalpa	ND	ND	ND	ND	300	99	ND	1970
C. frutescens	GPC014290	CAP377	ND	IPK	El salvador	SLV	Candelaria	ND	ND	ND	ND	300	99	ND	1960
C. frutescens	GPC014300	CAP378	ND	IPK	El salvador	SLV	Mercado	ND	ND	ND	ND	300	99	ND	1960
C. annuum	GPC014310	CAP38	Early Calvondes 0436	IPK		ND	ND	ND	ND	ND	ND	500	99	ND	1953
C. annuum	GPC014320	CAP380	Little Tomato	IPK		ND	ND	ND	ND	ND	ND	500	99	ND	1967
C. annuum	GPC014330	CAP381	Siau-Fung-Tsong	IPK	China	CHN	ND	ND	ND	ND	ND	500	99	ND	1969
C. annuum	GPC014340	CAP382	Filius Blau	IPK		ND	ND	ND	ND	ND	ND	500	99	ND	1992
C. annuum	GPC014350	CAP383	Filius Gelb	IPK		ND	ND	ND	ND	ND	ND	500	99	ND	1992
C. annuum	GPC014360	CAP384	Filius Rot	IPK		ND	ND	ND	ND	ND	ND	500	99	ND	1992
C. annuum	GPC014370	CAP385	Friesdorfer Selektion Gelb	IPK		ND	ND	ND	ND	ND	ND	500	99	ND	1992
C. annuum	GPC014380	CAP386	Friesdorfer Selektion Rot	IPK		ND	ND	ND	ND	ND	ND	500	99	ND	1992
C. annuum	GPC014390	CAP387	Marktgartner Mischung	IPK		ND	ND	ND	ND	ND	ND	500	99	ND	1992
C. annuum	GPC014400	CAP388	Zuchtmaterial Nr. 1	IPK		ND	ND	ND	ND	ND	ND	400	99	ND	1992
C. annuum	GPC014410	CAP389	Marktgartner Mischung	IPK		ND	ND	ND	ND	ND	ND	500	99	ND	1992
C. annuum	GPC014420	CAP39	Edes Paprika	IPK	Hungary	HUN	ND	ND	ND	ND	ND	500	99	ND	1958
C. annuum	GPC014430	CAP390	Marktgartner Mischung	IPK		ND	ND	ND	ND	ND	ND	500	99	ND	1992
C. annuum	GPC014440	CAP391	Marktgartner Mischung	IPK		ND	ND	ND	ND	ND	ND	500	99	ND	1993
C. annuum	GPC014450	CAP392	Marktgartner Mischung	IPK		ND	ND	ND	ND	ND	ND	500	99	ND	1992
C. annuum	GPC014460	CAP393	Marktgartner Mischung	IPK		ND	ND	ND	ND	ND	ND	500	99	ND	1992
C. annuum	GPC014470	CAP4	Langer Gelber Cayenne	IPK		ND	ND	ND	ND	ND	ND	500	99	ND	1949
C. annuum	GPC014480	CAP40	Elefantorm?ny	IPK	Hungary	HUN	ND	ND	ND	ND	ND	500	99	ND	1952
C. annuum	GPC014490	CAP400	Ikeda	IPK		ND	ND	ND	ND	ND	ND	500	99	ND	1974
C. annuum	GPC014500	CAP401	Sarga Cseresznye	IPK	Hungary	HUN	ND	ND	ND	ND	ND	500	99	ND	1974
C. annuum	GPC014510	CAP403	Kalocsai Merevszaru	IPK	Hungary	HUN	ND	ND	ND	ND	ND	500	99	ND	1974
C. annuum	GPC014520	CAP404	Csokros Fuszer	IPK	Hungary	HUN	ND	ND	ND	ND	ND	500	99	ND	1974
C. annuum	GPC014530	CAP405	Paradicsomalaku Szentesi	IPK	Hungary	HUN	ND	ND	ND	ND	ND	500	99	ND	1974
C. annuum	GPC014540	CAP406	Kalocsai Determinalt	IPK	Hungary	HUN	ND	ND	ND	ND	ND	500	99	ND	1974
C. annuum	GPC014550	CAP407	Szegedi 16	IPK	Hungary	HUN	ND	ND	ND	ND	ND	400	99	ND	1974
C. annuum	GPC014560	CAP408	Kalocsai 504	IPK	Hungary	HUN	ND	ND	ND	ND	ND	500	99	ND	1974
C. annuum	GPC014570	CAP409	Ujmajiri	IPK	Hungary	HUN	ND	ND	ND	ND	ND	500	99	ND	1974
C. annuum	GPC014580	CAP41	Elytza	IPK		ND	ND	ND	ND	ND	ND	500	99	ND	1956
C. annuum	GPC014590	CAP410	Szegedi FO 3	IPK	Hungary	HUN	ND	ND	ND	ND	ND	500	99	ND	1974
C. annuum	GPC014600	CAP411	Csokros Felallo	IPK	Hungary	HUN	ND	ND	ND	ND	ND	500	99	ND	1974
C. annuum	GPC014610	CAP412	Keszthelyi Feher	IPK	Hungary	HUN	ND	ND	ND	ND	ND	500	99	ND	1974
C. annuum	GPC014620	CAP413	Kupos	IPK	Hungary	HUN	ND	ND	ND	ND	ND	500	99	ND	1974
C. annuum	GPC014630	CAP414	Bogyiszloi Vastaghusu	IPK	Hungary	HUN	ND	ND	ND	ND	ND	500	99	ND	1974
C. annuum	GPC014640	CAP415	Csokros Csungo	IPK	Hungary	HUN	ND	ND	ND	ND	ND	500	99	ND	1974
C. annuum	GPC014650	CAP416	Javitott Cecei	IPK	Hungary	HUN	ND	ND	ND	ND	ND	500	99	ND	1974
C. annuum	GPC014660	CAP417	Soroksari	IPK	Hungary	HUN	ND	ND	ND	ND	ND	500	99	ND	1974
C. annuum	GPC014670	CAP418	Alma	IPK	Hungary	HUN	ND	ND	ND	ND	ND	500	99	ND	1974
C. annuum	GPC014680	CAP419	Szegedi Csipos 48-163	IPK	Hungary	HUN	ND	ND	ND	ND	ND	400	99	ND	1974
C. annuum	GPC014690	CAP42	Etters Fruher Kalif. Fleisch	IPK		ND	ND	ND	ND	ND	ND	500	99	ND	1953
C. annuum	GPC014700	CAP420	Csokros Felallo	IPK	Hungary	HUN	ND	ND	ND	ND	ND	500	99	ND	1974
C. annuum	GPC014710	CAP421	Szentesi Feher	IPK	Hungary	HUN	ND	ND	ND	ND	ND	500	99	ND	1974
C. annuum	GPC014720	CAP422	Paradicsomalaku Pallagi	IPK	Hungary	HUN	ND	ND	ND	ND	ND	500	99	ND	1974
C. annuum	GPC014730	CAP423	Kalocsai E 15	IPK	Hungary	HUN	ND	ND	ND	ND	ND	500	99	ND	1974
C. annuum	GPC014740	CAP424	Szegedi Nem Csipos 47-25	IPK	Hungary	HUN	ND	ND	ND	ND	ND	400	99	ND	1974
C. annuum	GPC014750	CAP425	Kovacshazi Hajiatasi	IPK	Hungary	HUN	ND	ND	ND	ND	ND	500	99	ND	1974
C. annuum	GPC014760	CAP426	Csokros Felallo I	IPK	Hungary	HUN	ND	ND	ND	ND	ND	500	99	ND	1974
C. annuum	GPC014770	CAP427	Chamaleon	IPK		ND	ND	ND	ND	ND	ND	500	99	ND	1974
C. annuum	GPC014780	CAP428	Golia	IPK		ND	ND	ND	ND	ND	ND	500	99	ND	1975
C. annuum	GPC014790	CAP429	Pomodoro	IPK	Italy	ITA	ND	ND	ND	ND	ND	500	99	ND	1975
C. annuum	GPC014800	CAP43	Fruher Dickfleischiger Suter	IPK		ND	ND	ND	ND	ND	ND	500	99	ND	1954
C. annuum	GPC014810	CAP430	Peperone di Cuneo	IPK	Italy	ITA	ND	ND	ND	ND	ND	500	99	ND	1975
C. annuum	GPC014820	CAP431	ND	IPK		ND	ND	ND	ND	ND	ND	300	99	ND	1975
C. annuum	GPC014830	CAP432	Quadrato d'Asti Giallo	IPK	Italy	ITA	ND	ND	ND	ND	ND	500	99	ND	1975
C. annuum	GPC014840	CAP433	Quadrato d'Asti Rosso	IPK	Italy	ITA	ND	ND	ND	ND	ND	500	99	ND	1975
C. annuum	GPC014850	CAP434	Sequeira Mendes	IPK	Portugal	PRT	ND	ND	ND	ND	ND	500	99	ND	1975
C. annuum	GPC014860	CAP435	Quintal de Alge's	IPK	Portugal	PRT	ND	ND	ND	ND	ND	500	99	ND	1975
C. annuum	GPC014870	CAP436	ND	IPK		ND	ND	ND	ND	ND	ND	300	99	ND	1974
C. annuum	GPC014880	CAP437	ND	IPK		ND	ND	ND	ND	ND	ND	300	99	ND	1971
C. annuum	GPC014890	CAP440	ND	IPK		ND	ND	ND	ND	ND	ND	300	99	ND	1971
C. annuum	GPC014900	CAP442	ND	IPK		ND	ND	ND	ND	ND	ND	300	99	ND	1967
C. annuum	GPC014910	CAP443	ND	IPK	Honduras	HND	Tegucigalpa	ND	ND	ND	ND	300	99	ND	1972
C. annuum	GPC014920	CAP445	ND	IPK	El salvador	SLV	Santa Ana	ND	ND	ND	ND	300	99	ND	1971
C. annuum	GPC014930	CAP446	ND	IPK	Costa Rica	CRI	ND	ND	ND	ND	ND	300	99	1958----	1971
C. annuum	GPC014940	CAP447	ND	IPK	Cuba	CUB	ND	ND	ND	ND	ND	300	99	1967----	1972
C. baccatum var. pendulum	GPC014950	CAP448	ND	IPK		ND	ND	ND	ND	ND	ND	300	99	ND	1971
C. annuum	GPC014960	CAP449	ND	IPK	El salvador	SLV	Santa Ana	ND	ND	ND	ND	300	99	ND	1972
C. annuum	GPC014970	CAP45	Fushimikara	IPK	Japan	JPN	ND	ND	ND	ND	ND	500	99	ND	1956
C. annuum	GPC014980	CAP450	ND	IPK	Honduras	HND	Tegucigalpa	ND	ND	ND	ND	300	99	ND	1972
C. frutescens	GPC014990	CAP451	ND	IPK	Cuba	CUB	Küstenwald bei El Beral, Korallenkalk	ND	ND	ND	ND	300	99	ND	1974
C. frutescens	GPC015000	CAP452	ND	IPK	Cuba	CUB	Küstenwald bei El Beral, Korallenkalk	ND	ND	ND	ND	300	99	ND	1974
C. annuum	GPC015010	CAP453	ND	IPK	Cuba	CUB	Küstenwald bei El Beral, Korallenkalk	ND	ND	ND	ND	300	99	ND	1974
C. annuum	GPC015020	CAP454	ND	IPK	Honduras	HND	Tegucigalpa	ND	ND	ND	ND	300	99	ND	1973
C. baccatum var. pendulum	GPC015030	CAP455	ND	IPK	Germany	DEU	ND	ND	ND	ND	ND	300	99	ND	1974
C. annuum	GPC015040	CAP456	ND	IPK		ND	ND	ND	ND	ND	ND	300	99	ND	1972
C. annuum	GPC015050	CAP457	ND	IPK		ND	ND	ND	ND	ND	ND	300	99	ND	1971
C. annuum	GPC015060	CAP458	ND	IPK	Ethiopia	ETH	ND	ND	ND	ND	ND	300	99	ND	1971
C. annuum	GPC015070	CAP459	ND	IPK	Ethiopia	ETH	ND	ND	ND	ND	ND	300	99	ND	1971
C. annuum	GPC015080	CAP46	Gloria	IPK		ND	ND	ND	ND	ND	ND	500	99	ND	1953
C. annuum	GPC015090	CAP460	ND	IPK	Ethiopia	ETH	ND	ND	ND	ND	ND	300	99	ND	1971
C. annuum	GPC015100	CAP461	ND	IPK		ND	ND	ND	ND	ND	ND	300	99	ND	1974
C. annuum	GPC015110	CAP462	ND	IPK		ND	ND	ND	ND	ND	ND	300	99	ND	1974
C. annuum	GPC015120	CAP463	ND	IPK		ND	ND	ND	ND	ND	ND	300	99	ND	1974
C. annuum	GPC015130	CAP464	ND	IPK	Bulgaria	BGR	ND	ND	ND	ND	ND	300	30	ND	1974
C. annuum	GPC015140	CAP465	ND	IPK	Bulgaria	BGR	ND	ND	ND	ND	ND	300	30	ND	1974
C. annuum	GPC015150	CAP466	ND	IPK	Bulgaria	BGR	ND	ND	ND	ND	ND	300	30	ND	1974
C. frutescens	GPC015160	CAP467	ND	IPK		ND	ND	ND	ND	ND	ND	300	99	ND	1974
C. pubescens	GPC015170	CAP468	ND	IPK		ND	ND	ND	ND	ND	ND	300	99	ND	1974
C. praetermissum	GPC015180	CAP469	ND	IPK		ND	ND	ND	ND	ND	ND	100	99	ND	1975
C. annuum	GPC015190	CAP47	Gogosari	IPK	Romania	ROU	ND	ND	ND	ND	ND	500	99	ND	1955
C. eximium	GPC015200	CAP470	ND	IPK		ND	ND	ND	ND	ND	ND	100	99	ND	1975
C. frutescens	GPC015210	CAP471	ND	IPK	Perù	PER	Dept. Loreto Iquitos	ND	ND	ND	ND	300	99	ND	1975
C. frutescens	GPC015220	CAP472	ND	IPK	Perù	PER	Dept. Loreto Iquitos	ND	ND	ND	ND	300	99	ND	1975
C. frutescens	GPC015230	CAP473	ND	IPK	Perù	PER	Dept. Loreto Iquitos	ND	ND	ND	ND	300	99	ND	1975
C. annuum	GPC015240	CAP474	HS-2	IPK	Yugoslavia	YUG	ND	ND	ND	ND	ND	400	99	ND	1975
C. annuum	GPC015250	CAP475	HS-X-3	IPK	Yugoslavia	YUG	ND	ND	ND	ND	ND	400	99	ND	1975
C. baccatum var. pendulum	GPC015260	CAP476	ND	IPK	Paraguay	PRY	ND	ND	ND	ND	ND	300	99	ND	1975
C. chinense	GPC015270	CAP477	ND	IPK		ND	ND	ND	ND	ND	ND	300	99	ND	1975
C. annuum	GPC015280	CAP478	ND	IPK		ND	ND	ND	ND	ND	ND	300	99	ND	1975
C. annuum	GPC015290	CAP479	ND	IPK		ND	ND	ND	ND	ND	ND	300	99	ND	1975
C. annuum	GPC015300	CAP48	Goshiki	IPK	Japan	JPN	ND	ND	ND	ND	ND	500	99	ND	1956
C. annuum	GPC015310	CAP480	ND	IPK		ND	ND	ND	ND	ND	ND	300	40	ND	1975
C. annuum	GPC015320	CAP481	ND	IPK		ND	ND	ND	ND	ND	ND	300	99	ND	1975
C. annuum	GPC015330	CAP482	ND	IPK	El salvador	SLV	Inst. Santa Tecla	ND	ND	ND	ND	300	99	ND	1971
C. sp (undefined)	GPC015340	CAP483	ND	IPK		ND	ND	ND	ND	ND	ND	100	99	ND	1975
C. annuum	GPC015350	CAP484	ND	IPK	Ethiopia	ETH	ND	ND	ND	ND	ND	300	40	ND	1975
C. annuum	GPC015360	CAP486	ND	IPK	Perù	PER	Iquitos, Amazonas	ND	ND	ND	ND	300	99	ND	1975
C. annuum	GPC015380	CAP489	ND	IPK		ND	ND	ND	ND	ND	ND	300	99	ND	1975
C. annuum	GPC015390	CAP49	Groser Gelber 903	IPK		ND	ND	ND	ND	ND	ND	500	99	ND	1955
C. annuum	GPC015400	CAP490	Zlaten Medal	IPK	Bulgaria	BGR	ND	ND	ND	ND	ND	500	40	ND	1976
C. annuum	GPC015410	CAP491	Corbadzijski	IPK	Bulgaria	BGR	ND	ND	ND	ND	ND	500	40	ND	1976
C. annuum	GPC015420	CAP492	ND	IPK	Germany	DDR	ND	ND	ND	ND	ND	300	99	1975----	1976
C. frutescens	GPC015430	CAP493	ND	IPK		ND	ND	ND	ND	ND	ND	300	99	ND	1976
C. annuum	GPC015440	CAP494	Fiesta	IPK		ND	ND	ND	ND	ND	ND	500	99	ND	1976
C. annuum	GPC015450	CAP497	Blackbirds Eye	IPK		ND	ND	ND	ND	ND	ND	500	99	ND	1978
C. baccatum var. baccatum	GPC015460	CAP498	ND	IPK		ND	ND	ND	ND	ND	ND	100	99	ND	1978
C. chacoense	GPC015470	CAP499	ND	IPK		ND	ND	ND	ND	ND	ND	100	99	ND	1978
C. annuum	GPC015480	CAP5	Langer Roter Cayenne	IPK		ND	ND	ND	ND	ND	ND	500	99	ND	1946
C. annuum	GPC015490	CAP50	Hatvani	IPK	Hungary	HUN	ND	ND	ND	ND	ND	500	99	ND	1959
C. sp (undefined)	GPC015520	CAP502	ND	IPK		ND	ND	ND	ND	ND	ND	100	99	ND	1978
C. annuum var. glabriusculum	GPC015550	CAP505	ND	IPK		ND	ND	ND	ND	ND	ND	500	99	ND	1978
C. annuum	GPC015560	CAP506	Kutansuri	IPK	Georgia	GEO	ND	ND	ND	ND	ND	500	99	ND	1978
C. annuum	GPC015570	CAP507	Krupnyj Zeltyj 903	IPK	Ukraine	UKR	ND	ND	ND	ND	ND	500	99	ND	1978
C. annuum	GPC015580	CAP508	Bolgarskij 079	IPK	Bulgaria	BGR	ND	ND	ND	ND	ND	500	99	ND	1978
C. annuum	GPC015590	CAP509	Rotunda 449	IPK	Russia	RUS	Moskau Region	ND	ND	ND	ND	300	99	ND	1978
C. annuum	GPC015600	CAP510	Astrachanskij 628	IPK	Russia	RUS	Moskau Region	ND	ND	ND	ND	300	99	ND	1978
C. annuum	GPC015610	CAP511	Abchazskij Ostryj	IPK	Georgia	GEO	Abchasien	ND	ND	ND	ND	300	99	ND	1978
C. annuum	GPC015620	CAP512	Slonovyj Chobot 304	IPK	Russia	RUS	Moskau Region	ND	ND	ND	ND	300	99	ND	1978
C. annuum	GPC015630	CAP513	ND	IPK	Georgia	GEO	Abchasien	ND	ND	ND	ND	300	99	ND	1978
C. annuum	GPC015640	CAP514	ND	IPK	Georgia	GEO	Abchasien	ND	ND	ND	ND	300	99	ND	1978
C. annuum	GPC015650	CAP515	ND	IPK	Georgia	GEO	Abchasien	ND	ND	ND	ND	300	99	ND	1978
C. annuum	GPC015660	CAP516	Karmina	IPK		ND	ND	ND	ND	ND	ND	500	99	ND	1978
C. annuum	GPC015670	CAP517	Koral	IPK		ND	ND	ND	ND	ND	ND	500	99	ND	1978
C. annuum	GPC015680	CAP518	ND	IPK		ND	ND	ND	ND	ND	ND	300	99	ND	1975
C. annuum	GPC015690	CAP52	ND	IPK		ND	ND	ND	ND	ND	ND	300	99	ND	1948
C. frutescens	GPC015700	CAP520	ND	IPK	Zambia	ZMB	Markt Mufulira	ND	ND	ND	ND	300	99	ND	1979
C. frutescens	GPC015710	CAP521	ND	IPK	Zambia	ZMB	Markt Mufulira	ND	ND	ND	ND	300	99	ND	1979
C. annuum	GPC015720	CAP522	ND	IPK	Zambia	ZMB	Lusaka	ND	ND	ND	ND	300	99	ND	1979
C. annuum	GPC015730	CAP523	ND	IPK	Zambia	ZMB	Lusaka	ND	ND	ND	ND	300	99	ND	1979
C. frutescens	GPC015740	CAP524	ND	IPK	Perù	PER	Lima	ND	ND	ND	ND	300	99	ND	1979
C. frutescens	GPC015750	CAP525	ND	IPK	Perù	PER	Puerto Moldonado	ND	ND	ND	ND	300	99	ND	1979
C. annuum	GPC015760	CAP526	ND	IPK	Sudan	SDN	ND	ND	ND	ND	ND	300	99	ND	1979
C. baccatum var. pendulum	GPC015770	CAP528	ND	IPK		ND	ND	ND	ND	ND	ND	300	99	ND	1979
C. annuum	GPC015790	CAP53	ND	IPK		ND	ND	ND	ND	ND	ND	300	99	ND	1950
C. annuum	GPC015810	CAP531	ND	IPK	Turkey	TUR	ND	ND	ND	ND	ND	300	99	ND	1979
C. annuum	GPC015820	CAP532	ND	IPK	Turkey	TUR	ND	ND	ND	ND	ND	300	99	ND	1979
C. annuum	GPC015830	CAP533	ND	IPK	Korea	PRK	ND	ND	ND	ND	ND	300	99	1978----	1979
C. annuum var. glabriusculum	GPC015840	CAP539	ND	IPK		ND	ND	ND	ND	ND	ND	300	99	ND	1980
C. annuum	GPC015850	CAP54	ND	IPK		ND	ND	ND	ND	ND	ND	300	99	ND	1949
C. annuum	GPC015860	CAP540	Bola de Elvas	IPK	Portugal	PRT	ND	ND	ND	ND	ND	500	99	ND	1980
C. annuum	GPC015870	CAP541	Avelar Americano	IPK	Portugal	PRT	ND	ND	ND	ND	ND	500	99	ND	1980
C. annuum	GPC015880	CAP542	ND	IPK	El salvador	SLV	Santa Ana	ND	ND	ND	ND	300	99	ND	1980
C. annuum	GPC015900	CAP544	ND	IPK	El salvador	SLV	Santa Ana	ND	ND	ND	ND	300	99	ND	1980
C. frutescens	GPC015910	CAP545	ND	IPK	Perù	PER	Iquitos	ND	ND	ND	ND	300	99	ND	1979
C. frutescens	GPC015920	CAP546	ND	IPK	Perù	PER	Iquitos	ND	ND	ND	ND	300	99	ND	1979
C. annuum	GPC015930	CAP549	ND	IPK	Zambia	ZMB	Lusaka	ND	ND	ND	ND	300	99	ND	1980
C. annuum	GPC015940	CAP55	ND	IPK		ND	ND	ND	ND	ND	ND	300	99	ND	1949
C. annuum	GPC015950	CAP550	ND	IPK	Zambia	ZMB	Lusaka	ND	ND	ND	ND	300	99	ND	1980
C. annuum	GPC015960	CAP551	ND	IPK	Sudan	SDN	ND	ND	ND	ND	ND	300	99	ND	1980
C. annuum	GPC015970	CAP552	ND	IPK	Korea	PRK	ND	ND	ND	ND	ND	300	99	1979----	1980
C. annuum	GPC015980	CAP553	Sok Hu	IPK	Korea	PRK	ND	ND	ND	ND	ND	500	99	1979----	1980
C. annuum	GPC015990	CAP554	Sopul	IPK	Korea	PRK	ND	ND	ND	ND	ND	500	99	1979----	1980
C. annuum	GPC016000	CAP555	Nam Cju	IPK	Korea	PRK	ND	ND	ND	ND	ND	500	99	1979----	1980
C. annuum	GPC016010	CAP556	Peperone piccante di Cayenna	IPK	Italy	ITA	San Dónaci, NW Lecce (Puglia)	ND	402700N	0175459E	ND	300	30	19800610	1981
C. annuum	GPC016020	CAP557	peperone giallo [vernacular name]	IPK	Italy	ITA	Galatina (Puglia)	ND	ND	ND	ND	300	99	19800612	1981
C. annuum	GPC016030	CAP558	diavolicchiu (Teufelchen) [vernacular name]	IPK	Italy	ITA	Umgebung von Rotondella (Basilicata)	ND	ND	ND	ND	300	23	19800617	1981
C. annuum	GPC016040	CAP56	ND	IPK		ND	ND	ND	ND	ND	ND	300	99	ND	1949
C. annuum	GPC016050	CAP560	ND	IPK	Korea	PRK	ND	ND	ND	ND	ND	300	99	1979----	1980
C. annuum	GPC016060	CAP561	ND	IPK	Korea	PRK	ND	ND	ND	ND	ND	300	99	1979----	1980
C. annuum	GPC016070	CAP562	ND	IPK	Korea	PRK	ND	ND	ND	ND	ND	300	99	1979----	1980
C. annuum	GPC016080	CAP563	ND	IPK	Korea	PRK	ND	ND	ND	ND	ND	300	99	1979----	1980
C. annuum	GPC016090	CAP564	ND	IPK	Korea	PRK	ND	ND	ND	ND	ND	300	99	1979----	1980
C. frutescens	GPC016100	CAP565	ND	IPK		ND	ND	ND	ND	ND	ND	300	99	ND	1982
C. annuum	GPC016110	CAP566	Zlaten Medal	IPK	Bulgaria	BGR	ND	ND	ND	ND	ND	500	99	ND	1982
C. annuum	GPC016120	CAP567	Inka	IPK		ND	ND	ND	ND	ND	ND	500	99	ND	1982
C. annuum	GPC016130	CAP568	Fiesta	IPK		ND	ND	ND	ND	ND	ND	500	99	ND	1982
C. annuum	GPC016140	CAP57	ND	IPK		ND	ND	ND	ND	ND	ND	300	99	ND	1949
C. annuum	GPC016150	CAP571	Five Colours Pepper	IPK		ND	ND	ND	ND	ND	ND	500	99	ND	1982
C. annuum	GPC016160	CAP572	Fips	IPK		ND	ND	ND	ND	ND	ND	500	99	ND	1982
C. annuum	GPC016170	CAP573	Morava	IPK	Czech rep	CZE	ND	ND	ND	ND	ND	500	99	ND	1982
C. annuum	GPC016180	CAP574	Perla	IPK		ND	ND	ND	ND	ND	ND	500	99	ND	1982
C. annuum var. glabriusculum	GPC016190	CAP575	ND	IPK		ND	ND	ND	ND	ND	ND	300	99	ND	1982
C. annuum	GPC016200	CAP576	Chili de Conida	IPK	Mexico	MEX	ND	ND	ND	ND	ND	500	99	ND	1982
C. annuum	GPC016210	CAP577	Chili Serrano	IPK	Mexico	MEX	ND	ND	ND	ND	ND	500	99	ND	1982
C. galapagoense	GPC016220	CAP578	ND	IPK		ND	ND	ND	ND	ND	ND	300	99	ND	1982
C. annuum	GPC016230	CAP579	ND	IPK		ND	ND	ND	ND	ND	ND	300	99	ND	1982
C. annuum	GPC016240	CAP58	Cayenne	IPK		ND	ND	ND	ND	ND	ND	500	99	ND	1949
C. annuum	GPC016250	CAP581	ND	IPK	Taiwan	TWN	ND	ND	ND	ND	ND	300	99	ND	1982
C. annuum	GPC016260	CAP582	ND	IPK	Thailand	THA	ND	ND	ND	ND	ND	300	99	ND	1982
C. annuum	GPC016280	CAP584	ND	IPK	Italy	ITA	3 km sö von Monteroduni	ND	ND	ND	170	300	99	19810826	1982
C. annuum	GPC016290	CAP585	ND	IPK	Italy	ITA	2 km ö von Laviano	ND	ND	ND	600	300	99	19810830	1982
C. annuum	GPC016300	CAP586	ND	IPK	Korea	PRK	Pyöngyjang, Gemüseladen	ND	ND	ND	ND	300	99	ND	1983
C. annuum	GPC016310	CAP587	ND	IPK	Georgia	GEO	Cchukuseri, NW Alpana (Rayon Cageri), Lecchumi	ND	ND	ND	850	300	23	19820728	1983
C. annuum	GPC016320	CAP588	ND	IPK	Georgia	GEO	Southwest part of District Cageri, Kulbaki, side valley of Cchenisckali, Lecchumi	ND	423745N	0423858E	750	300	20	19820729	1983
C. annuum	GPC016330	CAP589	ND	IPK	Georgia	GEO	Southwest part of District Cageri, Kulbaki, side valley of Cchenisckali, Lecchumi	ND	423745N	0423858E	750	300	20	19820729	1983
C. annuum	GPC016340	CAP59	ND	IPK		ND	ND	ND	ND	ND	ND	300	99	ND	1949
C. annuum	GPC016360	CAP594	Fips	IPK		ND	ND	ND	ND	ND	ND	500	99	ND	1983
C. annuum	GPC016370	CAP598	Yatsufusa	IPK	Japan	JPN	ND	ND	ND	ND	ND	500	99	ND	1983
C. annuum	GPC016380	CAP599	ND	IPK	Italy	ITA	Pantano (Abriola)	ND	402957N	0154808E	700	300	99	19820911	1984
C. annuum	GPC016390	CAP60	ND	IPK		ND	ND	ND	ND	ND	ND	300	99	ND	1949
C. annuum	GPC016400	CAP600	ND	IPK	Italy	ITA	entlang des Basento, 2 km s von Anzi	ND	402946N	0155459E	550	300	99	19820912	1984
C. annuum	GPC016410	CAP601	ND	IPK	Italy	ITA	District: Potenza, Muro Lucanoan der Straße nach Ricigliano, 5 km von Muro Lucano	ND	ND	ND	750	300	99	19820907	1984
C. annuum	GPC016420	CAP602	ND	IPK	Italy	ITA	District: Salerno, die Hälftedes Weges zwischen S. Lorenzo und Felitto	ND	ND	ND	400	300	99	19820908	1984
C. annuum	GPC016440	CAP607	ND	IPK	Libia	LBY	Fezzan / Az Zighan	ND	ND	ND	400	300	99	19830425	1984
C. annuum	GPC016450	CAP608	ND	IPK	Libia	LBY	Fezzan / Misquwin	ND	ND	ND	430	300	20	19830427	1984
C. annuum	GPC016460	CAP609	ND	IPK	Libia	LBY	Fezzan / Tmassah	ND	ND	ND	ND	300	99	19830428	1984
C. annuum	GPC016470	CAP61	ND	IPK		ND	ND	ND	ND	ND	ND	300	99	ND	1949
C. annuum	GPC016480	CAP610	ND	IPK	Libia	LBY	Fezzan / Qirah	ND	ND	ND	ND	300	99	19830501	1984
C. annuum	GPC016490	CAP611	ND	IPK	Libia	LBY	Fezzan / Gabrahon, Oase ohne Straßenverbindung	ND	ND	ND	400	300	99	19830501	1984
C. annuum	GPC016500	CAP612	ND	IPK	Libia	LBY	Fezzan / Al Qala	ND	ND	ND	430	300	99	19830426	1984
C. annuum	GPC016510	CAP613	ND	IPK	Libia	LBY	Fezzan / Ghat	ND	ND	ND	630	300	99	19830427	1984
C. annuum	GPC016520	CAP614	ND	IPK	Libia	LBY	Fezzan / Al Barkat	ND	ND	ND	630	300	99	19830427	1984
C. annuum	GPC016530	CAP615	ND	IPK	Libia	LBY	Fezzan / Garagara, 50 km Ö vonAwbari	ND	ND	ND	430	300	99	19830428	1984
C. annuum	GPC016540	CAP616	ND	IPK	Georgia	GEO	Suchumi, Kolchosmarkt; Abchasien	ND	ND	ND	ND	300	99	19830828	1984
C. annuum	GPC016550	CAP617	ND	IPK	Georgia	GEO	Kolchoz Kolchida, südl. Zugdidi, Rayon Zugdidi, Megrelien	ND	ND	ND	60	300	99	19830903	1984
C. annuum	GPC016560	CAP618	ND	IPK	Georgia	GEO	Kolchoz Kolchida, südl. Zugdidi, Rayon Zugdidi, Megrelien	ND	ND	ND	60	300	99	19830903	1984
C. annuum	GPC016570	CAP619	ND	IPK	Georgia	GEO	Kolchoz Kolchida, südl. Zugdidi, Rayon Zugdidi, Megrelien	ND	ND	ND	60	300	99	19830903	1984
C. annuum	GPC016580	CAP62	ND	IPK		ND	ND	ND	ND	ND	ND	300	99	ND	1949
C. annuum	GPC016590	CAP620	ND	IPK	Georgia	GEO	Megrelia, Narazeni, south of Zugdidi	ND	422456N	0415731E	140	300	99	19830903	1984
C. annuum	GPC016600	CAP622	ND	IPK		ND	ND	ND	ND	ND	ND	300	99	ND	1984
C. annuum	GPC016610	CAP623	ND	IPK		ND	ND	ND	ND	ND	ND	300	99	ND	1984
C. annuum	GPC016620	CAP624	Klenot	IPK	Ceca Republic	CSK	ND	ND	ND	ND	ND	500	99	ND	1984
C. annuum	GPC016630	CAP625	Konika	IPK		ND	ND	ND	ND	ND	ND	500	99	ND	1984
C. annuum	GPC016650	CAP628	ND	IPK	Spain	ESP	ND	ND	ND	ND	ND	300	99	ND	1985
C. annuum	GPC016660	CAP629	ND	IPK	Italy	ITA	Fardella, Provinz Potenza, Region Basilicata	ND	400659N	0160959E	700	300	23	19830719	1985
C. annuum	GPC016670	CAP63	ND	IPK		ND	ND	ND	ND	ND	ND	300	99	ND	1949
C. annuum	GPC016680	CAP630	ND	IPK	Italy	ITA	Fardella, Provinz Potenza, Region Basilicata	ND	400659N	0160959E	700	300	20	19830719	1985
C. annuum	GPC016690	CAP631	zafferano [vernacular name]	IPK	Italy	ITA	Castelluccio Superiore, Provinz Potenza, Region Basilicata, 5 km N des Ortes	ND	400403N	0155859E	700	300	23	19830719	1985
C. annuum	GPC016700	CAP632	zafferano [vernacular name]	IPK	Italy	ITA	Castelluccio Superiore, Provinz Potenza, Region Basilicata	ND	ND	ND	750	300	20	19830719	1985
C. annuum	GPC016710	CAP633	zafferano [vernacular name]	IPK	Italy	ITA	Zarafa 2 km SW Viggianello, Provinz Potenza, Region Basilicata	ND	395559N	0160359E	800	300	23	19830720	1985
C. annuum	GPC016720	CAP634	spagnioletti [vernacular name]	IPK	Italy	ITA	Roggiano, 3 km so der Stadt, Provinz Cosenza, Region Calabria	ND	393602N	0161033E	ND	300	23	19830721	1985
C. annuum	GPC016730	CAP635	ND	IPK	Italy	ITA	Roggiano, 3 km so der Stadt, Provinz Cosenza, Region Calabria	ND	393602N	0161033E	ND	300	23	19830721	1985
C. annuum	GPC016740	CAP636	ND	IPK	Italy	ITA	Roggiano, 3 km so der Stadt, Provinz Cosenza, Region Calabria	ND	393602N	0161033E	ND	300	23	19830721	1985
C. annuum	GPC016750	CAP637	ND	IPK	Italy	ITA	1 km W Celico im Tal des Torrente Carficchio, Provinz Cosenza, Region Calabria	ND	ND	ND	650	300	20	19830723	1985
C. annuum	GPC016760	CAP64	ND	IPK		ND	ND	ND	ND	ND	ND	300	99	ND	1950
C. annuum	GPC016770	CAP641	ND	IPK	Italy	ITA	District: Salerno, die Hälftedes Weges zwischen S. Lorenzo und Felitto	ND	ND	ND	400	300	99	19820908	1984
C. annuum	GPC016780	CAP644	peperone giallo [vernacular name]	IPK	Italy	ITA	Galatina (Puglia)	ND	ND	ND	ND	300	99	19800612	1983
C. annuum	GPC016790	CAP645	ND	IPK	Georgia	GEO	Vaki-dzvari, SE Macharadze (Rayon Macharadze), Tal des Natanebi, Rand von SW-Ketten des Adzaro-Imeretinischen Gebirges, SW-Gurien	ND	415501N	0420842E	400	300	23	1984----	1984
C. annuum	GPC016800	CAP647	ND	IPK	Italy	ITA	2 km s von Mazzara S. Andrea,Provinz Messina, Sicilia	ND	ND	ND	450	300	99	19840921	1985
C. annuum	GPC016810	CAP648	ND	IPK	Italy	ITA	2 km s von Mazzara S. Andrea,Provinz Messina, Sicilia	ND	ND	ND	450	300	99	19840921	1985
C. baccatum var. pendulum	GPC016820	CAP649	ND	IPK		ND	ND	ND	ND	ND	ND	300	99	ND	1986
C. annuum	GPC016830	CAP65	ND	IPK		ND	ND	ND	ND	ND	ND	300	99	ND	1949
C. annuum var. glabriusculum	GPC016840	CAP650	ND	IPK		ND	ND	ND	ND	ND	ND	300	99	ND	1986
C. chinense	GPC016850	CAP651	ND	IPK		ND	ND	ND	ND	ND	ND	300	99	ND	1986
C. annuum	GPC016860	CAP652	ND	IPK		ND	ND	ND	ND	ND	ND	300	99	ND	1986
C. annuum	GPC016870	CAP653	ND	IPK		ND	ND	ND	ND	ND	ND	300	99	ND	1986
C. annuum	GPC016880	CAP655	ND	IPK	Paraguay	PRY	Nueva Ascunción, prope Mariscal Estigarribia	ND	ND	ND	ND	300	99	ND	1986
C. annuum	GPC016890	CAP657	ND	IPK	Georgia	GEO	Kobuleti Dorf, Rayon Kobuleti,Adzarien	ND	ND	ND	ND	300	20	1985----	1986
C. annuum	GPC016900	CAP659	ND	IPK	Georgia	GEO	Zeda-Adzi, Rayon Kobuleti, Adzarien	ND	ND	ND	ND	300	99	1985----	1986
C. annuum	GPC016910	CAP66	ND	IPK		ND	ND	ND	ND	ND	ND	300	99	ND	1950
C. annuum	GPC016920	CAP660	ND	IPK	Georgia	GEO	Zeda-Adzi, Rayon Kobuleti, Adzarien	ND	ND	ND	ND	300	99	1985----	1986
C. annuum	GPC016930	CAP661	ND	IPK	Georgia	GEO	Cachati, Rayon Kobuleti, Adzarien	ND	ND	ND	ND	300	99	1985----	1986
C. annuum	GPC016940	CAP662	ND	IPK	Georgia	GEO	Kobuleti Dorf, Rayon Kobuleti,Adzarien	ND	ND	ND	ND	300	23	1985----	1986
C. annuum	GPC016950	CAP663	ND	IPK	Georgia	GEO	Adlia, Rayon Chelvacauri, Adzarien	ND	ND	ND	ND	300	99	1985----	1986
C. annuum	GPC016960	CAP664	ND	IPK	Georgia	GEO	Adlia, Rayon Chelvacauri, Adzarien	ND	ND	ND	ND	300	99	1985----	1986
C. annuum	GPC016970	CAP665	bolgarskij [vernacular name]	IPK	Georgia	GEO	Achalseni, Rayon Chelvacauri,Adzarien	ND	ND	ND	ND	300	20	1985----	1986
C. annuum	GPC016980	CAP666	ND	IPK	Georgia	GEO	Achalseni, Rayon Chelvacauri,Adzarien	ND	ND	ND	ND	300	10	1985----	1986
C. annuum	GPC016990	CAP667	bolgarskij [vernacular name]	IPK	Georgia	GEO	Adlia, Rayon Chelvacauri, Adzarien	ND	ND	ND	ND	300	20	1985----	1986
C. annuum	GPC017000	CAP67	pepperoni [vernacular name]	IPK	Italy	ITA	Stazione sperimentale di granicoltura, Catania, Süditalien	ND	373000N	0150559E	ND	300	99	ND	1951
C. annuum	GPC017010	CAP670	ND	IPK	Korea	PRK	20 km südlich von Pyongyang, Dorf Orur; Höhe: ca.50	ND	ND	ND	50	300	99	19851111	1986
C. annuum	GPC017020	CAP671	ND	IPK	Korea	PRK	Munhung, about 30 km nordeast of Pyongyang	ND	3905--N	12549--E	100	300	99	19851121	1986
C. annuum	GPC017030	CAP672	ND	IPK	Korea	PRK	Pyongyang und Umgebung	ND	ND	ND	ND	300	99	19851125	1986
C. annuum	GPC017040	CAP673	ND	IPK	Korea	PRK	Pyongyang und Umgebung	ND	ND	ND	ND	300	99	19851125	1986
C. annuum	GPC017050	CAP674	ND	IPK	Hungary	HUN	ND	ND	ND	ND	ND	300	99	ND	1985
C. annuum	GPC017060	CAP676	ND	IPK	Italy	ITA	Roggiano, 3 km so der Stadt, Provinz Cosenza, Region Calabria	ND	393602N	0161033E	ND	300	23	19830721	1985
C. annuum	GPC017070	CAP678	ND	IPK	Italy	ITA	Palazzo Adriano, Garten am Rande der Stadt, Sicilia	ND	ND	ND	600	300	99	19851004	1986
C. annuum	GPC017080	CAP679	ND	IPK	Italy	ITA	10 km nach Piazza Armerina ander Straße nach Caltagirone, Sicilia	ND	ND	ND	500	300	99	19850928	1986
C. annuum	GPC017090	CAP68	pepperoni [vernacular name]	IPK	Italy	ITA	Palinuro (Marina), Provinz Salerno, Süditalien	ND	400159N	0151659E	ND	300	99	19500529	1951
C. annuum	GPC017100	CAP680	Sperlings Merit	IPK		ND	ND	ND	ND	ND	ND	500	99	ND	1986
C. annuum	GPC017110	CAP682	ND	IPK	Panama	PAN	Isthmus von Panama	ND	ND	ND	ND	300	99	ND	1987
C. frutescens	GPC017120	CAP683	ND	IPK	Panama	PAN	Isthmus von Panama	ND	ND	ND	ND	300	99	ND	1987
C. frutescens	GPC017130	CAP684	ND	IPK	Panama	PAN	Isthmus von Panama	ND	ND	ND	ND	300	99	ND	1987
C. annuum	GPC017140	CAP685	Black Prince	IPK		ND	ND	ND	ND	ND	ND	500	99	ND	1988
C. annuum	GPC017150	CAP686	Fiesta	IPK		ND	ND	ND	ND	ND	ND	500	99	ND	1988
C. annuum	GPC017160	CAP687	Fips	IPK		ND	ND	ND	ND	ND	ND	500	99	ND	1988
C. annuum	GPC017170	CAP688	Sweet Orange	IPK		ND	ND	ND	ND	ND	ND	500	99	ND	1988
C. baccatum var. pendulum	GPC017180	CAP689	Omnicolor	IPK		ND	ND	ND	ND	ND	ND	500	99	ND	1988
C. annuum	GPC017190	CAP69	ND	IPK		ND	ND	ND	ND	ND	ND	300	99	ND	1951
C. chinense	GPC017200	CAP690	Carmine	IPK		ND	ND	ND	ND	ND	ND	500	99	ND	1988
C. chinense	GPC017210	CAP691	Red Fire	IPK		ND	ND	ND	ND	ND	ND	500	99	ND	1988
C. chinense	GPC017220	CAP692	Tangerine Bell	IPK		ND	ND	ND	ND	ND	ND	500	99	ND	1988
C. frutescens	GPC017230	CAP693	Tabasco	IPK		ND	ND	ND	ND	ND	ND	500	99	ND	1988
C. annuum	GPC017240	CAP694	ND	IPK	China	CHN	Kunming, Provinz Yünnan, Kunming Municipial Seed Company	ND	250229N	1024301E	ND	300	40	19860916	1987
C. annuum	GPC017250	CAP696	ND	IPK	Georgia	GEO	Cichisubani, ca. 10 km westlich von Duseti, Rayon Duseti, historische Provinz Mtiuleti.	ND	420447N	0443404E	950	300	99	19860801	1987
C. annuum	GPC017260	CAP697	Riesenherz	IPK		ND	ND	ND	ND	ND	ND	500	99	ND	1987
C. annuum	GPC017270	CAP698	ND	IPK	Iraq	IRQ	Irak, Sammelort: Hamam Alil, svon Mosul	ND	ND	ND	ND	300	99	19860617	1987
C. annuum	GPC017280	CAP699	ND	IPK	Iraq	IRQ	Baiji, Markt	ND	ND	ND	ND	300	20	19860618	1987
C. annuum	GPC017290	CAP7	Liebesapfelfr?chtiger Roter	IPK		ND	ND	ND	ND	ND	ND	500	99	ND	1946
C. annuum	GPC017300	CAP70	ND	IPK		ND	ND	ND	ND	ND	ND	300	99	ND	1951
C. annuum	GPC017310	CAP704	ND	IPK	Cuba	CUB	La Jiquima	ND	ND	ND	ND	300	99	19860213	1987
C. annuum	GPC017320	CAP705	ND	IPK	Cuba	CUB	Region: Oriente, Sammelort: Vedado nueve	ND	ND	ND	ND	300	99	19860214	1987
C. annuum	GPC017330	CAP706	ND	IPK	Cuba	CUB	Region: Oriente, Sammelort: Vedado nueve	ND	ND	ND	ND	300	99	19860214	1987
C. annuum	GPC017340	CAP707	ND	IPK	Cuba	CUB	Region: Oriente, Sammelort: Vedado nueve	ND	ND	ND	ND	300	99	19860214	1987
C. annuum	GPC017350	CAP708	ND	IPK	Cuba	CUB	Region: Oriente, Sammelort: Vedado nueve	ND	ND	ND	ND	300	99	19860214	1987
C. annuum	GPC017360	CAP709	pimiento [vernacular name]	IPK	Cuba	CUB	Oriente, La Veguita, an der Strasse von Holguín nach Melonses	ND	ND	ND	110	300	99	19860216	1987
C. annuum	GPC017370	CAP71	Kleinfr?chtige	IPK		ND	ND	ND	ND	ND	ND	500	99	ND	1946
C. frutescens	GPC017380	CAP710	bombillito [vernacular name]	IPK	Cuba	CUB	Manantiales bei Holguín, an der Straße nach La Jiquima	ND	ND	ND	ND	300	99	19860213	1987
C. frutescens	GPC017390	CAP711	aji [vernacular name]	IPK	Cuba	CUB	Naranjo. Weg von La Jiquima nach Vedado	ND	ND	ND	ND	300	99	19860214	1987
C. frutescens	GPC017400	CAP712	ND	IPK	Cuba	CUB	Vista Hermosa, Weg von La Jiquima nach Vedado	ND	ND	ND	ND	300	99	19860214	1987
C. frutescens	GPC017410	CAP713	arroz con pollo [vernacular name]	IPK	Cuba	CUB	Region: Oriente, Sammelort: Vedado nueve	ND	ND	ND	ND	300	99	19860214	1987
C. frutescens	GPC017420	CAP714	ND	IPK	Cuba	CUB	Region: Oriente, Sammelort: Vega 2	ND	ND	ND	40	300	99	198602--	1987
C. annuum	GPC017430	CAP715	ND	IPK	Cuba	CUB	Naranjo. Weg von La Jiquima nach Vedado	ND	ND	ND	ND	300	99	19860214	1987
C. frutescens	GPC017440	CAP716	ND	IPK	Cuba	CUB	Region: Oriente, Sammelort: LaEntrada, Weg von San Andres nach Velasco	ND	ND	ND	50	300	99	19860215	1987
C. frutescens	GPC017450	CAP717	arroz con pollo [vernacular name]	IPK	Cuba	CUB	Region: Oriente, Sammelort: Manantiales, Weg von San Andres nach Velasco	ND	ND	ND	ND	300	99	19860215	1987
C. frutescens	GPC017460	CAP718	ND	IPK	Cuba	CUB	Region: Oriente, Sammelort: AmWeg von Velasco nach Gibara	ND	ND	ND	ND	300	99	19860215	1987
C. annuum	GPC017470	CAP719	ND	IPK	Cuba	CUB	ND	ND	ND	ND	ND	300	99	198602--	1987
C. annuum	GPC017480	CAP72	Kleinfr?chtige	IPK		ND	ND	ND	ND	ND	ND	500	99	ND	1946
C. frutescens	GPC017490	CAP720	aji arroz con pollo [vernacular name]	IPK	Cuba	CUB	Oriente, Tierra Buena, am Wegvon Velasco nach Gibara	ND	ND	ND	30	300	99	19860215	1987
C. frutescens	GPC017510	CAP722	ND	IPK	Cuba	CUB	Oriente, Melones. An der Strasse von Melones nach Dagame	ND	ND	ND	ND	300	99	19860216	1987
C. frutescens	GPC017520	CAP723	aji guaguao [vernacular name]	IPK	Cuba	CUB	Oriente, Arroyo del Medio, ander Straße von Rafael Freyre nach Guarda la Vaca	ND	ND	ND	ND	300	99	19860216	1987
C. frutescens	GPC017530	CAP724	ND	IPK	Cuba	CUB	Oriente, La Trocha, an der Strasse von Holguín nach Gibara	ND	ND	ND	60	300	99	19860217	1987
C. frutescens	GPC017540	CAP725	ND	IPK	Cuba	CUB	Oriente, Cienaguita, am Weg von Santa Rita nach Santa Rosa	ND	ND	ND	240	300	99	19860218	1987
C. frutescens	GPC017550	CAP726	aji guaguao [vernacular name]	IPK	Cuba	CUB	Oriente, Cienaguita, am Weg von Santa Rita nach Santa Rosa	ND	ND	ND	240	300	99	19860218	1987
C. frutescens	GPC017560	CAP727	ND	IPK	Cuba	CUB	Oriente, Los Biajacas, an derStraße von Holguín nach Manguito	ND	ND	ND	190	300	99	19860220	1987
C. frutescens	GPC017570	CAP728	ND	IPK	Cuba	CUB	Oriente, Los Biajacas, an derStraße von Holguín nach Manguito	ND	ND	ND	190	300	99	19860220	1987
C. frutescens	GPC017580	CAP729	ND	IPK	Cuba	CUB	Oriente, Tacamara	ND	ND	ND	140	300	99	19860220	1987
C. annuum	GPC017590	CAP73	Roter Cayenne	IPK		ND	ND	ND	ND	ND	ND	500	99	ND	1951
C. annuum	GPC017600	CAP730	aji arroz con pollo [vernacular name]	IPK	Cuba	CUB	Paso de la Vaca, an der Strasse Santa Isabel de Nipe - Mayari	ND	ND	ND	120	300	99	19860220	1987
C. frutescens	GPC017610	CAP731	aji guaguao [vernacular name]	IPK	Cuba	CUB	Serones	ND	ND	ND	90	300	99	19860220	1987
C. frutescens	GPC017620	CAP732	aji cachucha [vernacular name]	IPK	Cuba	CUB	Paso de la Vaca, an der Strasse Santa Isabel de Nipe - Mayari	ND	ND	ND	120	300	99	19860220	1987
C. annuum	GPC017630	CAP733	ND	IPK	Hungary	HUN	ND	ND	ND	ND	ND	300	99	ND	1986
C. annuum	GPC017640	CAP734	ND	IPK		ND	ND	ND	ND	ND	ND	300	99	ND	1986
C. annuum	GPC017650	CAP735	ND	IPK		ND	ND	ND	ND	ND	ND	300	99	ND	1986
C. annuum	GPC017660	CAP736	bolgarskij [vernacular name]	IPK	Georgia	GEO	Adlia, (Rayon Chelvacauri, Adzarien)	ND	413714N	0413529E	ND	300	20	19850925	1986
C. annuum	GPC017670	CAP737	bolgarskij [vernacular name]	IPK	Georgia	GEO	Adlia, Rayon Chelvacauri, Adzarien	ND	ND	ND	ND	300	20	19850925	1986
C. annuum	GPC017690	CAP739	ND	IPK	Korea	PRK	ND	ND	ND	ND	ND	300	99	1985----	1986
C. annuum	GPC017700	CAP74	Langer Roter	IPK		ND	ND	ND	ND	ND	ND	500	99	ND	1953
C. annuum	GPC017710	CAP740	ND	IPK	Korea	PRK	ND	ND	ND	ND	ND	300	99	1985----	1986
C. annuum	GPC017720	CAP741	ND	IPK	Korea	PRK	ND	ND	ND	ND	ND	300	99	1985----	1986
C. annuum	GPC017730	CAP742	ND	IPK	Italy	ITA	Palazzo Adriano, Garten am Rande der Stadt, Sicilia	ND	ND	ND	600	300	99	19851004	1986
C. annuum	GPC017750	CAP744	Paradicsomalak? z?ld szentesi	IPK	Hungary	HUN	Szolnok, Ungarische Landsortensammlung 1986	ND	ND	ND	ND	300	99	ND	1987
C. annuum	GPC017760	CAP745	Kovacshazi Hajiatasi	IPK	Hungary	HUN	Szolnok, Ungar. Landsortensammlung 1986	ND	ND	ND	ND	300	99	ND	1987
C. annuum	GPC017770	CAP746	ND	IPK	Italy	ITA	SO-Kalabrien, Soverato	ND	ND	ND	ND	300	23	19860919	1987
C. annuum	GPC017780	CAP747	ND	IPK	Italy	ITA	SO-Kalabrien, Soverato	ND	ND	ND	ND	300	23	19860919	1987
C. annuum	GPC017790	CAP748	ND	IPK	Italy	ITA	SO-Kalabrien, Soverato	ND	ND	ND	ND	300	23	19860919	1987
C. annuum	GPC017800	CAP749	ND	IPK	Italy	ITA	SO-Kalabrien, Soverato	ND	ND	ND	ND	300	23	19860919	1987
C. annuum	GPC017810	CAP75	Marktgartner	IPK	Germany	DEU	ND	ND	ND	ND	ND	500	99	ND	1949
C. annuum	GPC017820	CAP750	ND	IPK	Italy	ITA	SO-Kalabrien, zwischen Biancound S. Agata	ND	ND	ND	250	300	99	19860921	1987
C. annuum	GPC017830	CAP751	ND	IPK	Italy	ITA	SO-Kalabrien, S. Pantaleone	ND	375859N	0155159E	400	300	99	19860922	1987
C. annuum	GPC017840	CAP753	ND	IPK	Italy	ITA	SO-Kalabrien, zwischen Biancound S. Agata	ND	ND	ND	250	300	99	19860921	1987
C. annuum	GPC017850	CAP755	ND	IPK	Perù	PER	Department de Lima, Lima	ND	ND	ND	ND	300	99	ND	1988
C. annuum	GPC017860	CAP756	ND	IPK	Cuba	CUB	Kuba, Region: Oriente, Sammelort: El Consuelo de Yaguajay (Banes, Holguin)	ND	ND	ND	100	300	23	19861202	1988
C. annuum	GPC017870	CAP758	aji de gorrita [vernacular name]	IPK	Cuba	CUB	Kuba, Region: Oriente, Sammelort: El Consuelo de Yaguajay (Banes, Holguin)	ND	ND	ND	100	300	23	19861202	1988
C. frutescens	GPC017880	CAP759	ND	IPK	Cuba	CUB	Oriente, El Chorro de Maita (Banes, Holguin)	ND	ND	ND	170	300	23	19861202	1988
C. annuum	GPC017890	CAP76	Szeged	IPK	Hungary	HUN	ND	ND	ND	ND	ND	500	99	ND	1952
C. annuum	GPC017900	CAP760	ND	IPK	Cuba	CUB	Kuba, Region: Oriente, Sammelort: Tanganica, (Banes, Holguin)	ND	ND	ND	20	300	99	198612--	1988
C. annuum	GPC017910	CAP762	pimiento [vernacular name]	IPK	Cuba	CUB	Kuba, Region: Oriente, Sammelort: El Pilon (Mayari, Holguin)	ND	ND	ND	80	300	99	19861206	1988
C. frutescens	GPC017920	CAP763	aji calilla [vernacular name]	IPK	Cuba	CUB	Kuba, Region: Oriente, Sammelort: El Consuelo de Yaguajay (Banes, Holguin)	ND	ND	ND	100	300	23	19861202	1988
C. frutescens	GPC017940	CAP765	ND	IPK	Cuba	CUB	Kuba, Region: Oriente, Sammelort: El Consuelo de Yaguajay (Banes, Holguin)	ND	ND	ND	100	300	23	19861202	1988
C. frutescens	GPC017950	CAP766	aji guaguao [vernacular name]	IPK	Cuba	CUB	Kuba, Region: Oriente, Sammelort: El Consuelo de Yaguajay (Banes, Holguin)	ND	ND	ND	100	300	23	19861202	1988
C. frutescens	GPC017960	CAP767	ND	IPK	Cuba	CUB	Kuba, Region: Oriente, Sammelort: La Cueva, Arroyo Seco (Mayari, Holguin)	ND	ND	ND	100	300	23	19861204	1988
C. frutescens	GPC017970	CAP768	aji picante [vernacular name]	IPK	Cuba	CUB	Kuba, Region: Oriente, Sammelort: La Cueva, Arroyo Seco (Mayari, Holguin)	ND	ND	ND	100	300	23	19861204	1988
C. frutescens	GPC017980	CAP769	ND	IPK	Cuba	CUB	Kuba, Region: Oriente, Sammelort: El Caro, El Japon (Sagua de Tanamo, Holguin)	ND	ND	ND	50	300	99	19861206	1988
C. annuum	GPC017990	CAP77	Carre Doux d'Am?rique	IPK		ND	ND	ND	ND	ND	ND	500	99	ND	1952
C. frutescens	GPC018000	CAP770	ND	IPK	Cuba	CUB	Kuba, Region: Oriente, Sammelort: Barrio Miguel, Tienda Apollinario (Sagua de Tanamo, Holguin)	ND	ND	ND	30	300	99	19861206	1988
C. annuum	GPC018010	CAP771	ND	IPK	Cuba	CUB	ND	ND	ND	ND	ND	300	99	198612--	1988
C. annuum	GPC018020	CAP772	Torfico (CW-3)	IPK	Cuba	CUB	ND	ND	ND	ND	ND	500	99	198612--	1988
C. annuum	GPC018040	CAP774	Espano	IPK	Cuba	CUB	ND	ND	ND	ND	ND	500	99	198612--	1988
C. annuum	GPC018050	CAP775	Mechalla de Oro	IPK	Cuba	CUB	ND	ND	ND	ND	ND	500	99	198612--	1988
C. annuum	GPC018060	CAP776	CW	IPK	Cuba	CUB	ND	ND	ND	ND	ND	400	99	198612--	1988
C. annuum	GPC018070	CAP777	CW-300	IPK	Cuba	CUB	ND	ND	ND	ND	ND	400	99	198612--	1988
C. annuum	GPC018090	CAP779	ND	IPK	Georgia	GEO	ND	ND	ND	ND	ND	300	99	1986----	1987
C. annuum	GPC018110	CAP781	ND	IPK	Georgia	GEO	ND	ND	ND	ND	ND	300	99	1986----	1987
C. annuum	GPC018120	CAP782	ND	IPK	Cuba	CUB	Oriente, Vedado nueve, Bauer:Angel Sardinas	ND	ND	ND	ND	300	99	19860214	1987
C. annuum	GPC018130	CAP783	ND	IPK	Cuba	CUB	Region: Oriente, Sammelort: AmWeg von Velasco nach Gibara	ND	ND	ND	ND	300	99	19860215	1987
C. frutescens	GPC018140	CAP784	ND	IPK	Cuba	CUB	Oriente, Cienaguita, am Weg von Santa Rita nach Santa Rosa	ND	ND	ND	240	300	99	19860218	1987
C. frutescens	GPC018150	CAP785	ND	IPK	Cuba	CUB	Paso de la Vaca, an der Strasse Santa Isabel de Nipe - Mayari	ND	ND	ND	120	300	99	19860220	1987
C. annuum	GPC018160	CAP786	ND	IPK	Italy	ITA	SO-Kalabrien, Soverato	ND	ND	ND	ND	300	23	19860919	1987
C. annuum	GPC018170	CAP787	ND	IPK	Italy	ITA	SO-Kalabrien, Soverato	ND	ND	ND	ND	300	23	19860919	1987
C. annuum	GPC018180	CAP788	ND	IPK	Italy	ITA	SO-Kalabrien, Soverato	ND	ND	ND	ND	300	23	19860919	1987
C. annuum	GPC018200	CAP79	ND	IPK	China	CHN	ND	ND	ND	ND	ND	300	99	1951----	1952
C. annuum	GPC018210	CAP790	ND	IPK	Italy	ITA	Collemincuccio bei Furci (CH)	ND	ND	ND	250	300	99	19870915	1988
C. annuum	GPC018220	CAP791	ND	IPK	Italy	ITA	Collemincuccio bei Furci (CH)	ND	ND	ND	250	300	99	19870915	1988
C. annuum	GPC018230	CAP792	ND	IPK	Italy	ITA	Furci	ND	ND	ND	550	300	99	19870915	1988
C. annuum	GPC018240	CAP793	ND	IPK	Italy	ITA	Colle S. Martino	ND	ND	ND	400	300	99	19870921	1988
C. frutescens	GPC018250	CAP794	aji cachucha [vernacular name]	IPK	Cuba	CUB	Pinar del Río, San Vicente	ND	ND	ND	ND	300	99	19880319	1989
C. annuum	GPC018260	CAP795	aji de cocina [vernacular name]	IPK	Cuba	CUB	Distrikt: Pinar del Rio, Sammelort: Entronque de La Palma, Bauer: Jacinto Sale	ND	ND	ND	ND	300	99	19880319	1989
C. frutescens	GPC018270	CAP796	aji cachucha [vernacular name]	IPK	Cuba	CUB	Distrikt: Pinar del Rio, Sammelort: 1 km nach El Rosario in Richtung La Palma	ND	ND	ND	ND	300	99	19880319	1989
C. annuum	GPC018280	CAP797	pimiento [vernacular name]	IPK	Cuba	CUB	Distrikt: Pinar del Rio, Sammelort: Santa Cruz, Bauer: Rogelia Bonilla	ND	ND	ND	ND	300	99	19880319	1988
C. annuum	GPC018290	CAP798	ND	IPK	Cuba	CUB	Distrikt: Pinar del Rio, Sammelort: Minas de Matahambre, Bauer: Cecilio Figueredo	ND	ND	ND	ND	300	99	19880320	1988
C. annuum	GPC018300	CAP799	ND	IPK	Cuba	CUB	Distrikt: Pinar del Rio, Sammelort: Finca Magen, zwischen Malpoton und Manuel Lazo, Bauer: Rodobaldo Lazo Alvarez	ND	ND	ND	ND	300	99	19880322	1988
C. annuum	GPC018310	CAP8	Marktgartner	IPK	Germany	DEU	ND	ND	ND	ND	ND	500	99	ND	1949
C. annuum	GPC018320	CAP80	Hellroter Cayenne	IPK		ND	ND	ND	ND	ND	ND	500	99	ND	1952
C. frutescens	GPC018340	CAP801	aji cuerno de cabra [vernacular name]	IPK	Cuba	CUB	Distrikt: Pinar del Rio, Sammelort: Santa Cruz, Bauer: Gregorio Rodriguez	ND	ND	ND	ND	300	99	19880319	1989
C. frutescens	GPC018350	CAP802	aji de sasonar [vernacular name]	IPK	Cuba	CUB	Distrikt: Pinar del Rio, Sammelort: Santa Cruz, Bauer: Rogelia Bonilla	ND	ND	ND	ND	300	99	19880319	1989
C. frutescens	GPC018360	CAP804	aji cachucha [vernacular name]	IPK	Cuba	CUB	Distrikt: Pinar del Rio, Sammelort: Macurije, Bauer: Fermin Camayeri	ND	ND	ND	ND	300	99	19880321	1989
C. frutescens	GPC018390	CAP807	ND	IPK	Cuba	CUB	Distrikt: Pinar del Rio, Sammelort: Los Encinitos, Bauer: Jose Espinosa	ND	ND	ND	ND	300	99	19880322	1989
C. frutescens	GPC018400	CAP808	aji cachucha [vernacular name]	IPK	Cuba	CUB	Distrikt: Pinar del Rio, Sammelort: El Cayuco (Manuel Lazo), Bauer: Maria Perez	ND	ND	ND	ND	300	99	19880322	1989
C. chinense	GPC018410	CAP809	aji dulce [vernacular name]	IPK	Cuba	CUB	Distrikt: Pinar del Rio, Sammelort: Manacas, Bauer: Maria Rosa Cruz	ND	ND	ND	ND	300	99	19880323	1989
C. annuum	GPC018420	CAP81	Langer Aufrechter	IPK		ND	ND	ND	ND	ND	ND	500	99	ND	1952
C. frutescens	GPC018430	CAP812	aji cachucha [vernacular name]	IPK	Cuba	CUB	Distrikt: Pinar del Rio, Sammelort: Los Portales, Bauer: Miguel Delgado	ND	ND	ND	ND	300	99	19880323	1989
C. frutescens	GPC018440	CAP813	ND	IPK	Cuba	CUB	Distrikt: Pinar del Rio, Sammelort: La Fe, Bauer: Alina Cruz	ND	ND	ND	ND	300	99	19880329	1989
C. frutescens	GPC018450	CAP814	capia [vernacular name]	IPK	Cuba	CUB	Distrikt: Pinar del Rio, Sammelort: Cocodrillo, Bauer: Sidney Crowde	ND	ND	ND	ND	300	99	19880329	1989
C. frutescens	GPC018460	CAP815	aji cachucha [vernacular name]	IPK	Cuba	CUB	Distrikt: Pinar del Rio, Sammelort: Cocodrillo, Bauer: Sidney Crowde	ND	ND	ND	ND	300	99	19880329	1989
C. frutescens	GPC018470	CAP816	aji cachucha [vernacular name]	IPK	Cuba	CUB	Isla de la Juventud, Los Maceos, Bauer: Orlando Maceo	ND	ND	ND	ND	300	99	19880329	1989
C. frutescens	GPC018480	CAP817	aji cachucha [vernacular name]	IPK	Cuba	CUB	Isla de la Juventud, Los Maceos, Bauer: Orlando Maceo	ND	ND	ND	ND	300	99	19880329	1989
C. frutescens	GPC018490	CAP818	aji cachucha [vernacular name]	IPK	Cuba	CUB	Isla de la Juventud, Mella, Bauer: Francisco Carbajal	ND	ND	ND	ND	300	99	19880329	1989
C. frutescens	GPC018500	CAP819	aji cachucha [vernacular name]	IPK	Cuba	CUB	Isla de la Juventud, Mella, Bauer: Francisco Carbajal	ND	ND	ND	ND	300	99	19880329	1989
C. annuum	GPC018510	CAP82	Bukettst?ndiger	IPK		ND	ND	ND	ND	ND	ND	500	99	ND	1954
C. baccatum var. pendulum	GPC018520	CAP822	ND	IPK	Colombia	COL	Hausgarten der Hazienda Naranjal (La Vega)	ND	ND	ND	1850	300	99	19880715	1989
C. frutescens	GPC018530	CAP823	ND	IPK	Colombia	COL	Hausgarten der Hazienda Naranjal (La Vega)	ND	ND	ND	1850	300	99	19880715	1989
C. annuum	GPC018540	CAP824	ND	IPK	Colombia	COL	Hausgarten der Hazienda Naranjal (La Vega)	ND	ND	ND	1850	300	99	19880715	1989
C. frutescens	GPC018560	CAP826	ND	IPK	Colombia	COL	Hausgarten von Alto del Trigo	ND	ND	ND	1800	300	30	19880723	1989
C. frutescens	GPC018570	CAP827	ND	IPK	Colombia	COL	Hausgarten von Alto del Trigo	ND	ND	ND	1800	300	23	19880723	1989
C. frutescens	GPC018580	CAP828	ND	IPK	Colombia	COL	Hausgarten von Mariquita	ND	ND	ND	450	300	23	19880723	1989
C. frutescens	GPC018590	CAP829	aji chilco calentana [vernacular name]	IPK	Colombia	COL	stammt aus Contadero	ND	ND	ND	2000	300	99	19880731	1989
C. annuum	GPC018600	CAP83	Verticus	IPK		ND	ND	ND	ND	ND	ND	500	99	ND	1953
C. frutescens	GPC018640	CAP834	ND	IPK	Colombia	COL	Marktware, Bogotá, käuflich erworben	ND	ND	ND	ND	300	30	19880721	1989
C. annuum	GPC018650	CAP836	ND	IPK	Korea	PRK	Jangdong, südlich von Sariwon beim Unpa Stausee (Flachland)	ND	ND	ND	ND	300	99	19881024	1988
C. annuum	GPC018660	CAP837	cicaka (Paprika) [vernacular name]	IPK	Georgia	GEO	Tochliauri, Rayon Sagaredzo, historische Provinz Kachetien	ND	414309N	0452507E	600	300	30	1988----	1989
C. annuum	GPC018690	CAP84	Hochgenus	IPK		ND	ND	ND	ND	ND	ND	500	99	ND	1957
C. annuum	GPC018710	CAP841	samcnile cicaca (=Marinierter Paprika) [vern	IPK	Georgia	GEO	Psaveli, Rayon Telavi, historische Provinz Kachetien	ND	420453N	0452616E	520	300	99	1988----	1989
C. annuum	GPC018720	CAP842	mcare cicaca (bittere Paprika) [vernacular na	IPK	Georgia	GEO	Psaveli, Rayon Telavi, historische Provinz Kachetien	ND	420453N	0452616E	520	300	99	1988----	1989
C. annuum	GPC018750	CAP846	ND	IPK	Italy	ITA	Region Campania, Moschiano	ND	405227N	0143924E	450	300	99	19880917	1989
C. annuum	GPC018760	CAP849	ND	IPK	Italy	ITA	Region Campania, Nocera Inferiore	ND	404359N	0143759E	170	300	99	19880917	1989
C. annuum	GPC018770	CAP85	Hodoninska Previsla	IPK	Czech rep	CZE	ND	ND	ND	ND	ND	500	99	ND	1958
C. annuum	GPC018780	CAP850	ND	IPK	Italy	ITA	Region Apulia, Contrada Lazzo	ND	ND	ND	100	300	99	19880922	1989
C. annuum	GPC018790	CAP851	ND	IPK	Italy	ITA	Region Apulia, Contrada Lazzo	ND	ND	ND	100	300	99	19880922	1989
C. annuum	GPC018820	CAP856	ND	IPK	Perù	PER	Department de Lima, Lima	ND	ND	ND	ND	300	99	ND	1988
C. annuum	GPC018830	CAP857	ND	IPK	Perù	PER	Department de Lima, Lima	ND	ND	ND	ND	300	99	ND	1988
C. annuum	GPC018840	CAP858	CW	IPK	Cuba	CUB	ND	ND	ND	ND	ND	400	99	198612--	1988
C. annuum	GPC018850	CAP859	ND	IPK	Italy	ITA	Collemincuccio bei Furci (CH)	ND	ND	ND	250	300	99	19870915	1988
C. annuum	GPC018860	CAP86	Hodoninska Vzprimena	IPK	Czech rep	CZE	ND	ND	ND	ND	ND	500	99	ND	1958
C. annuum	GPC018890	CAP862	Erekta	IPK		ND	ND	ND	ND	ND	ND	500	99	ND	1989
C. annuum	GPC018900	CAP863	ND	IPK		ND	ND	ND	ND	ND	ND	300	99	ND	1989
C. baccatum var. pendulum	GPC018920	CAP865	ND	IPK		ND	ND	ND	ND	ND	ND	300	99	ND	1989
C. chinense	GPC018930	CAP866	ND	IPK		ND	ND	ND	ND	ND	ND	300	99	ND	1989
C. frutescens	GPC018960	CAP869	aji mochero, aji limo [vernacular name]	IPK	Perù	PER	Moche bei Trujillo	ND	ND	ND	ND	300	30	198808--	1989
C. annuum	GPC018970	CAP87	Hontaka	IPK	Japan	JPN	ND	ND	ND	ND	ND	500	99	ND	1956
C. pubescens	GPC018990	CAP871	rocoto amarillo [vernacular name]	IPK	Perù	PER	Anden	ND	ND	ND	ND	300	10	198808--	1989
C. sp (undefined)	GPC019000	CAP872	ND	IPK	Perù	PER	ND	ND	ND	ND	ND	100	99	198808--	1989
C. baccatum var. pendulum	GPC019010	CAP873	aji panca, aji mirasol [vernacular name]	IPK	Perù	PER	Trujillo	ND	ND	ND	ND	300	30	198808--	1989
C. baccatum var. pendulum	GPC019020	CAP874	aji escabeche [vernacular name]	IPK	Perù	PER	um Moche bei Trujillo	ND	ND	ND	ND	300	30	198808--	1989
C. annuum	GPC019030	CAP875	pimenton [vernacular name]	IPK	Perù	PER	Moche bei Trujillo	ND	ND	ND	ND	300	21	198808--	1989
C. annuum	GPC019040	CAP879	Elefantenr?ssel	IPK	Germany	DDR	ND	ND	ND	ND	ND	500	99	1975----	1989
C. annuum	GPC019050	CAP88	Janos	IPK	Hungary	HUN	ND	ND	ND	ND	ND	500	99	ND	1956
C. frutescens	GPC019070	CAP887	aji chile [vernacular name]	IPK	Cuba	CUB	Santa Ana, zwischen Yerba de Guinea und Cuatro Caminos	ND	ND	ND	ND	300	99	19890323	1989
C. frutescens	GPC019080	CAP888	aji picante [vernacular name]	IPK	Cuba	CUB	Guaibano, Valle del Caujeri	ND	ND	ND	ND	300	99	19890325	1989
C. frutescens	GPC019090	CAP889	aji picante [vernacular name]	IPK	Cuba	CUB	westliche Hänge des Yunque deBaracoa	ND	ND	ND	ND	300	99	19890327	1989
C. frutescens	GPC019100	CAP890	aji chile dulce [vernacular name]	IPK	Cuba	CUB	westliche Hänge des Yunque deBaracoa	ND	ND	ND	ND	300	99	19890327	1989
C. frutescens	GPC019110	CAP893	aji chile [vernacular name]	IPK	Cuba	CUB	Cabanas	ND	ND	ND	ND	300	99	19890323	1989
C. frutescens	GPC019120	CAP895	aji guaguao [vernacular name]	IPK	Cuba	CUB	Casimba Arriba	ND	ND	ND	ND	300	99	19890324	1989
C. frutescens	GPC019130	CAP896	aji [vernacular name]	IPK	Cuba	CUB	Las Delicias, Strasse von Yunque de Baracoa Camping nach Los Centros	ND	ND	ND	ND	300	99	19890327	1989
C. frutescens	GPC019140	CAP897	aji chile dulce [vernacular name]	IPK	Cuba	CUB	westliche Hänge des Yunque deBaracoa	ND	ND	ND	ND	300	99	19890327	1989
C. frutescens	GPC019160	CAP899	aji [vernacular name]	IPK	Cuba	CUB	Yacabo Abajo	ND	ND	ND	ND	300	99	19890328	1989
C. annuum	GPC019170	CAP9	Maule's Red Hot	IPK		ND	ND	ND	ND	ND	ND	500	99	ND	1949
C. annuum	GPC019180	CAP90	Kalifornischer Riese	IPK	United States	USA	ND	ND	ND	ND	ND	500	99	ND	1955
C. frutescens	GPC019190	CAP900	aji cachuchon [vernacular name]	IPK	Cuba	CUB	INIFIT, Santo Domingo	ND	ND	ND	ND	300	99	19890401	1989
C. annuum	GPC019200	CAP901	ND	IPK	Georgia	GEO	Bolnisi-Dorf, Rayon Bolnisi (Unter-Kartli), ssw des gleichnamigen Rayonzentrums	ND	412238N	0443002E	600	300	99	1989----	1989
C. annuum	GPC019210	CAP902	ND	IPK	Korea	PRK	ND	ND	ND	ND	ND	300	99	1988----	1989
C. annuum	GPC019220	CAP903	ND	IPK	Georgia	GEO	ND	ND	ND	ND	ND	300	99	1988----	1989
C. annuum	GPC019240	CAP905	ND	IPK	Italy	ITA	Region Campania, S. Martino Valle Caudino	ND	410136N	0143955E	ND	300	99	19880916	1989
C. pubescens	GPC019260	CAP907	ND	IPK		ND	ND	ND	ND	ND	ND	300	99	ND	1989
C. annuum	GPC019270	CAP908	ND	IPK		ND	ND	ND	ND	ND	ND	300	99	ND	1989
C. annuum	GPC019300	CAP910	ND	IPK	Korea	PRK	Paeksuk, ca. 20 km südlich vonSariwon, Süd Hwanghae Provinz; Höhe: ca.100	ND	ND	ND	100	300	99	19891018	1989
C. annuum	GPC019320	CAP913	ND	IPK	Italy	ITA	Castellina Marittima, Mittelitalien	ND	432459N	0103459E	275	300	99	19890915	1989
C. annuum	GPC019330	CAP914	ND	IPK	Cuba	CUB	ND	ND	ND	ND	ND	300	99	ND	1990
C. annuum	GPC019340	CAP916	Espano	IPK	Cuba	CUB	ND	ND	ND	ND	ND	500	99	ND	1990
C. frutescens	GPC019350	CAP917	ND	IPK	Cuba	CUB	ND	ND	ND	ND	ND	300	99	ND	1990
C. frutescens	GPC019360	CAP918	ND	IPK	Cuba	CUB	ND	ND	ND	ND	ND	300	99	ND	1990
C. frutescens	GPC019370	CAP919	ND	IPK	Cuba	CUB	ND	ND	ND	ND	ND	300	99	ND	1990
C. annuum	GPC019380	CAP92	Kalocsai 321	IPK	Hungary	HUN	ND	ND	ND	ND	ND	500	99	ND	1956
C. frutescens	GPC019390	CAP920	ND	IPK	Cuba	CUB	ND	ND	ND	ND	ND	300	99	ND	1990
C. annuum	GPC019400	CAP921	ND	IPK	Cuba	CUB	ND	ND	ND	ND	ND	300	99	ND	1990
C. frutescens	GPC019410	CAP922	picante [vernacular name]	IPK	Cuba	CUB	ND	ND	ND	ND	ND	300	99	ND	1990
C. annuum	GPC019420	CAP923	picante [vernacular name]	IPK	Cuba	CUB	ND	ND	ND	ND	ND	300	99	ND	1990
C. frutescens	GPC019430	CAP924	ND	IPK	Cuba	CUB	ND	ND	ND	ND	ND	300	99	ND	1990
C. annuum	GPC019440	CAP925	California Wonder	IPK	Cuba	CUB	ND	ND	ND	ND	ND	500	99	ND	1990
C. frutescens	GPC019450	CAP926	ND	IPK	Cuba	CUB	ND	ND	ND	ND	ND	300	99	ND	1990
C. frutescens	GPC019460	CAP927	ND	IPK	Cuba	CUB	ND	ND	ND	ND	ND	300	99	ND	1990
C. annuum	GPC019470	CAP928	largo picante [vernacular name]	IPK	Cuba	CUB	ND	ND	ND	ND	ND	300	99	ND	1990
C. baccatum var. pendulum	GPC019480	CAP929	ND	IPK	Cuba	CUB	ND	ND	ND	ND	ND	300	99	ND	1990
C. annuum	GPC019490	CAP93	Kalinkov 800/7	IPK	Bulgaria	BGR	ND	ND	ND	ND	ND	400	99	ND	1956
C. annuum	GPC019500	CAP930	Chacho	IPK	Cuba	CUB	ND	ND	ND	ND	ND	500	99	ND	1990
C. baccatum var. pendulum	GPC019510	CAP932	aji de cocina [vernacular name]	IPK	Cuba	CUB	El Dorado, beim Dimitroff Institut Bayamo, Bauer: Caridad Fabre	ND	ND	ND	ND	300	99	19900226	1990
C. frutescens	GPC019520	CAP933	ND	IPK	Cuba	CUB	Los Manantiales. El Dorado. Weg nach Niquero, Bauer: Bilbain Sanchez Castro	ND	ND	ND	ND	300	99	19900226	1990
C. frutescens	GPC019530	CAP934	aji de jardin [vernacular name]	IPK	Cuba	CUB	Reparto Israel Licea, 2 km vorCampechuela, Bauer: Seste Rosales	ND	ND	ND	ND	300	99	19900228	1990
C. frutescens	GPC019540	CAP935	aji cachucha [vernacular name]	IPK	Cuba	CUB	Reparto Israel Licea, 2 km vorCampechuela, Bauer: Enrique Lara	ND	ND	ND	ND	300	99	19900228	1990
C. frutescens	GPC019550	CAP936	aji guaguao [vernacular name]	IPK	Cuba	CUB	El Quemado, Bauer: Ariel Alfonso	ND	ND	ND	ND	300	99	19900302	1990
C. frutescens	GPC019560	CAP937	aji bravo [vernacular name]	IPK	Cuba	CUB	San Pedro de Cananova, Bauer:Mirna Bautista	ND	ND	ND	ND	300	99	19900303	1990
C. frutescens	GPC019570	CAP938	aji picante [vernacular name]	IPK	Cuba	CUB	Los Platanos, Bauer: FranciscaPerez	ND	ND	ND	ND	300	99	19900303	1990
C. frutescens	GPC019580	CAP939	aji chile [vernacular name]	IPK	Cuba	CUB	Los Platanos, Bauer: FranciscaPerez	ND	ND	ND	ND	300	99	19900303	1990
C. annuum	GPC019590	CAP94	Kardinalskij	IPK	Russia	SUN	ND	ND	ND	ND	ND	500	99	ND	1957
C. annuum	GPC019600	CAP940	pimiento [vernacular name]	IPK	Cuba	CUB	El Bombon, Bauer: Victoria Olivera	ND	ND	ND	ND	300	99	19900227	1990
C. annuum	GPC019610	CAP941	aji [vernacular name]	IPK	Cuba	CUB	Bayamo, Blanquizal, Manzanillo, Bauer: Consuelo Ramirez	ND	ND	ND	ND	300	99	19900228	1990
C. annuum	GPC019620	CAP942	aji [vernacular name]	IPK	Cuba	CUB	Bayamo, Blanquizal, Manzanillo, Bauer: Consuelo Ramirez	ND	ND	ND	ND	300	99	19900228	1990
C. annuum	GPC019630	CAP943	aji gorrita [vernacular name]	IPK	Cuba	CUB	Reparto Israel Licea, 2 km vorCampechuela, Bauer: Seste Rosales	ND	ND	ND	ND	300	99	19900228	1990
C. annuum	GPC019640	CAP945	aji [vernacular name]	IPK	Cuba	CUB	Marcane, Bauer: Isabel Tamayoamayo	ND	ND	ND	ND	300	99	19900301	1990
C. annuum	GPC019650	CAP946	Piment de Romenay	IPK	France	FRA	ND	ND	ND	ND	ND	500	99	ND	1990
C. annuum	GPC019660	CAP947	ND	IPK	Georgia	GEO	Korinta, Rayon Leningori, Südossetische AO, im Ksani-Tal	ND	421043N	0442903E	1000	300	99	1990----	1990
C. annuum	GPC019670	CAP948	ND	IPK	Italy	ITA	Region Campania, S. Martino Valle Caudino	ND	410136N	0143955E	ND	300	99	19880916	1990
C. annuum	GPC019680	CAP949	ND	IPK	Italy	ITA	Region Campania, S. Martino Valle Caudino	ND	410136N	0143955E	ND	300	99	19880916	1990
C. annuum	GPC019690	CAP95	Velikan Nr. 97	IPK	Russia	SUN	ND	ND	ND	ND	ND	500	99	ND	1958
C. annuum	GPC019700	CAP950	ND	IPK	Italy	ITA	Region Campania, S. Martino Valle Caudino	ND	410136N	0143955E	ND	300	99	19880916	1990
C. annuum	GPC019710	CAP951	ND	IPK	Italy	ITA	Region Campania, S. Martino Valle Caudino	ND	410136N	0143955E	ND	300	99	19880916	1990
C. annuum	GPC019720	CAP952	ND	IPK	Italy	ITA	Region Campania, S. Martino Valle Caudino	ND	410136N	0143955E	ND	300	99	19880916	1990
C. annuum	GPC019730	CAP953	ND	IPK	Italy	ITA	Castellina Marittima, Mittelitalien	ND	432459N	0103459E	275	300	99	19890915	1990
C. annuum	GPC019740	CAP954	ND	IPK	Italy	ITA	Castellina Marittima, Mittelitalien	ND	432459N	0103459E	275	300	99	19890915	1990
C. annuum	GPC019750	CAP957	ND	IPK		ND	ND	ND	ND	ND	ND	300	99	ND	1990
C. frutescens	GPC019760	CAP958	aji criollo [vernacular name]	IPK	Cuba	CUB	La Habana, Justiz, Strasse vonGuanabo nach Campo Florido	ND	ND	ND	ND	300	23	19901203	1990
C. frutescens	GPC019770	CAP959	aji cachucha [vernacular name]	IPK	Cuba	CUB	La Habana, San Francisco de Asis (Name nach einer alten spanischen Zuckerfabrik)	ND	ND	ND	ND	300	23	19901203	1990
C. annuum	GPC019780	CAP96	Kinai Chilli	IPK	Hungary	HUN	ND	ND	ND	ND	ND	500	40	ND	1956
C. annuum	GPC019790	CAP960	aji dulce [vernacular name]	IPK	Cuba	CUB	La Habana, San Francisco de Asis (Name nach einer alten spanischen Zuckerfabrik)	ND	ND	ND	ND	300	23	19901203	1990
C. annuum	GPC019800	CAP962	aji chay [vernacular name]	IPK	Cuba	CUB	La Habana, Weg von Jamaica nach Tapaste, Bauer: Mariano Fraga	ND	ND	ND	ND	300	99	19901204	1990
C. annuum	GPC019810	CAP963	aji pimenton [vernacular name]	IPK	Cuba	CUB	La Habana, La Union, zwischenEl Peru und Jaruco, Bauer: Evangelina Leyva	ND	ND	ND	ND	300	23	19901204	1990
C. annuum	GPC019820	CAP964	aji de jardin [vernacular name]	IPK	Cuba	CUB	La Habana, La Union, zwischenEl Peru und Jaruco, Bauer: Evangelina Leyva	ND	ND	ND	ND	300	23	19901204	1991
C. annuum	GPC019830	CAP965	aji picante [vernacular name]	IPK	Cuba	CUB	La Habana, La Union, zwischenEl Peru und Jaruco, Bauer: Evangelina Leyva	ND	ND	ND	ND	300	23	19901204	1990
C. frutescens	GPC019840	CAP966	aji guaguao [vernacular name]	IPK	Cuba	CUB	La Habana, La Union, zwischenEl Peru und Jaruco, Bauer: Evangelina Leyva	ND	ND	ND	ND	300	23	19901204	1990
C. annuum	GPC019850	CAP967	ND	IPK	Italy	ITA	Region Veneto, Abano Terme	ND	452100N	0114659E	270	300	23	19900927	1990
C. annuum	GPC019860	CAP969	ND	IPK	Indonesia	IDN	ND	ND	ND	ND	ND	300	99	ND	1992
C. annuum	GPC019870	CAP97	King of the North	IPK		ND	ND	ND	ND	ND	ND	500	99	ND	1953
C. annuum	GPC019880	CAP970	ND	IPK	Indonesia	IDN	ND	ND	ND	ND	ND	300	99	ND	1992
C. annuum	GPC019890	CAP971	ND	IPK	Indonesia	IDN	ND	ND	ND	ND	ND	300	99	ND	1992
C. annuum	GPC019910	CAP973	ND	IPK	Italy	ITA	Region Veneto, Abano Terme	ND	452100N	0114659E	270	300	23	19900927	1991
C. annuum	GPC019920	CAP974	ND	IPK	Italy	ITA	Region Veneto, Abano Terme	ND	452100N	0114659E	270	300	23	19900927	1991
C. annuum	GPC019930	CAP975	ND	IPK	Italy	ITA	Nus (AO)	ND	454428N	0072804E	500	300	99	19910912	1991
C. annuum	GPC019940	CAP976	ND	IPK	Italy	ITA	Nus (AO)	ND	454428N	0072804E	500	300	99	19910912	1991
C. annuum	GPC019950	CAP977	filfil achmar [vernacular name]	IPK	Tunisia	TUN	Gebba (früher: Tagious) am Südostrand von Degache, El Ouidane-Oasengruppe, Bled el Jerid, Süd-Tunesien	ND	ND	ND	ND	300	22	1992----	1992
C. annuum	GPC019960	CAP978	filfil achmar [vernacular name]	IPK	Tunisia	TUN	Guetaya, ca. 8 km südwestlichvon Kebili, Nefzaoua, Süd-Tunesien	ND	ND	ND	ND	300	22	1992----	1992
C. annuum	GPC019970	CAP979	filfil achmar [vernacular name]	IPK	Tunisia	TUN	Guetaya, ca. 8 km südwestlichvon Kebili, Nefzaoua, Süd-Tunesien	ND	ND	ND	ND	300	99	1992----	1992
C. annuum	GPC019980	CAP98	Korba	IPK		ND	ND	ND	ND	ND	ND	500	99	ND	1952
C. chinense	GPC019990	CAP980	Hot Pepper [vernacular name]; Habanero	IPK		ND	ND	ND	ND	ND	ND	300	99	ND	1992
C. annuum	GPC020000	CAP981	Sono	IPK		ND	ND	ND	ND	ND	ND	500	99	ND	1992
C. annuum	GPC020010	CAP982	Monsun	IPK		ND	ND	ND	ND	ND	ND	500	99	ND	1992
C. frutescens	GPC020020	CAP984	ND	IPK	Cuba	CUB	ND	ND	ND	ND	ND	300	99	ND	1992
C. frutescens	GPC020030	CAP987	ND	IPK	Cuba	CUB	ND	ND	ND	ND	ND	300	99	ND	1992
C. annuum	GPC020040	CAP99	Red Cherry	IPK		ND	ND	ND	ND	ND	ND	500	99	ND	1953
C. frutescens	GPC020050	CAP990	ND	IPK	Cuba	CUB	ND	ND	ND	ND	ND	300	99	ND	1992
C. annuum	GPC020060	CAP992	ND	IPK	Cuba	CUB	ND	ND	ND	ND	ND	300	99	ND	1992
C. annuum	GPC020070	CAP994	ND	IPK	Cuba	CUB	ND	ND	ND	ND	ND	300	99	ND	1992
C. frutescens	GPC020080	CAP995	ND	IPK	Cuba	CUB	ND	ND	ND	ND	ND	300	99	ND	1992
C. frutescens	GPC020090	CAP999	ND	IPK	Cuba	CUB	ND	ND	ND	ND	ND	300	99	ND	1992
C. annuum	GPC020100	2016-CAP-AN-1	Dekorativni bonbonki lyuti	MVCRI	Bulgaria	BGR	v. Trud	Plovdiv	4208--N	02445--E	182	120	23	2010----	2010
C. annuum	GPC020110	2016-CAP-AN-2	Chereshki lyuti	MVCRI	Bulgaria	BGR	Sofia	Sofia	4238--N	02323--E	591	300	40	2012----	2012
C. annuum	GPC020130	2016-CAP-AN-4	Kambichki lyuti	MVCRI	Bulgaria	BGR	v. Zverino	Vratsa	4305--N	02333--E	329	300	23	2012----	2012
C. annuum	GPC020140	2016-CAP-AN-5	Dzhulyunska shipka 1021	MVCRI	Bulgaria	BGR	Plovdiv	Plovdiv	4208--N	02445--E	160	500	40	1939----	1939
C. annuum	GPC020160	2016-CAP-AN-7	Byala shipka - limonka	MVCRI	Bulgaria	BGR	v. Trud	Plovdiv	4214--N	02443--E	182	300	23	2010----	2010
C. annuum	GPC020170	2016-CAP-AN-8	Ribki lyuti	MVCRI	Bulgaria	BGR	Plovdiv	Plovdiv	4208--N	02445--E	160	300	23	2006----	2006
C. annuum	GPC020180	2016-CAP-AN-9	Kozi roga lyuti	MVCRI	Bulgaria	BGR	v. Ognyanovo	Plovdiv	4208--N	02424--E	195	300	ND	2001----	2001
C. annuum	GPC020200	2016-CAP-AN-11	Vosychna shipka sladki	MVCRI	Bulgaria	BGR	Sofia	Sofia	4238--N	02323--E	591	300	40	2012----	2012
C. annuum	GPC020210	2016-CAP-AN-12	Limonova shipka, visyashti sladki	MVCRI	Bulgaria	BGR	Plovdiv	Plovdiv	4208--N	02445--E	160	300	40	2012----	2012
C. annuum	GPC020220	2016-CAP-AN-13	Shipka sladka	MVCRI	Bulgaria	BGR	Plovdiv	Plovdiv	4208--N	02445--E	160	500	40	1989----	1989
C. annuum	GPC020230	2016-CAP-AN-14	IZK Delikates	MVCRI	Bulgaria	BGR	Plovdiv	Plovdiv	4208--N	02445--E	160	500	40	2008----	2008
C. annuum	GPC020250	2016-CAP-AN-16	Sivria type	MVCRI	Bulgaria	BGR	v. Cherganovo	Plovdiv	4235--N	02528--E	160	300	23	2010----	2010
C. annuum	GPC020260	2016-CAP-AN-17	Byal piper sivria	MVCRI	Bulgaria	BGR	v. Gradina	Plovdiv	4208--N	02512--E	160	300	23	2010----	2010
C. annuum	GPC020280	2016-CAP-AN-19	Sivria 600	MVCRI	Bulgaria	BGR	Plovdiv	Plovdiv	4208--N	02445--E	160	500	40	1940----	1940
C. annuum	GPC020300	2016-CAP-AN-21	Albena	MVCRI	Bulgaria	BGR	Sofia	Sofia	4238--N	02323--E	591	500	40	2003----	2003
C. annuum	GPC020320	2016-CAP-AN-23	Stryama	MVCRI	Bulgaria	BGR	Plovdiv	Plovdiv	4208--N	02445--E	160	500	40	1994----	1994
C. annuum	GPC020330	2016-CAP-AN-24	Milkana F1	MVCRI	Bulgaria	BGR	Plovdiv	Plovdiv	4208--N	02445--E	160	412	40	2014----	2014
C. annuum	GPC020380	2016-CAP-AN-29	Kalinkov 800/7	MVCRI	Bulgaria	BGR	Plovdiv	Plovdiv	4208--N	02445--E	160	500	40	1965----	1965
C. annuum	GPC020390	2016-CAP-AN-30	Byal kalinkov	MVCRI	Bulgaria	BGR	Plovdiv	Plovdiv	4208--N	02445--E	160	300	40	1940----	1940
C. annuum	GPC020400	2016-CAP-AN-31	Maritsa	MVCRI	Bulgaria	BGR	Plovdiv	Plovdiv	4208--N	02445--E	160	500	40	2001----	2001
C. annuum	GPC020420	2016-CAP-AN-33	Ratund Shabla	MVCRI	Bulgaria	BGR	Shabla	Varna	4332--N	02832--E	43	300	23	1998----	1998
C. annuum	GPC020440	2016-CAP-AN-35	Osmarsko kambe	MVCRI	Bulgaria	BGR	v. Osmar	Shumen	4313--N	02651--E	171	300	40	1976----	1976
C. annuum	GPC020450	2016-CAP-AN-36	Kambi	MVCRI	Bulgaria	BGR	Plovdiv	Plovdiv	4208--N	02445--E	160	300	40	2002----	2002
C. annuum	GPC020470	2016-CAP-AN-38	Bulgarski ratund	MVCRI	Bulgaria	BGR	Plovdiv	Plovdiv	4208--N	02445--E	160	300	40	ND	ND
C. annuum	GPC020480	2016-CAP-AN-39	Kurtovska kapia 1619	MVCRI	Bulgaria	BGR	Plovdiv	Plovdiv	4208--N	02445--E	160	500	40	1965----	1965
C. annuum	GPC020490	2016-CAP-AN-40	Kapia UV	MVCRI	Bulgaria	BGR	Plovdiv	Plovdiv	4208--N	02445--E	160	500	40	1986----	1986
C. annuum	GPC020500	2016-CAP-AN-41	Sofiyska kapia	MVCRI	Bulgaria	BGR	Plovdiv	Plovdiv	4208--N	02445--E	160	500	40	1972----	1972
C. annuum	GPC020510	2016-CAP-AN-42	Kapia 1300	MVCRI	Bulgaria	BGR	Plovdiv	Plovdiv	4208--N	02445--E	160	500	40	1984----	1984
C. annuum	GPC020550	2016-CAP-AN-46	Prizrenka	MVCRI	Serbia	SRB	Velika plana	Podunavlje	4419--N	02104--E	164	500	50	2010----	2010
C. annuum	GPC020560	2016-CAP-AN-47	Slonovo uvo	MVCRI	Serbia	SRB	Velika plana	Podunavlje	4419--N	02104--E	164	500	30	2005----	2005
C. annuum	GPC020600	2016-CAP-AN-51	Oranzheva kapia	MVCRI	Bulgaria	BGR	v. Laskar	Pleven	4316--N	02436--E	234	300	23	2003----	2003
C. annuum	GPC020660	2016-CAP-AN-57	Kapia Byala reka	MVCRI	Bulgaria	BGR	v. Byala reka	Plovdiv	4216--N	02444--E	151	300	23	1999----	1999
C. annuum	GPC020710	2016-CAP-AN-62	Buketen 3	MVCRI	Bulgaria	BGR	Plovdiv	Plovdiv	4208--N	02445--E	160	500	40	1974----	1974
C. annuum	GPC020720	2016-CAP-AN-63	Buketen 50	MVCRI	Bulgaria	BGR	Plovdiv	Plovdiv	4208--N	02445--E	160	500	40	1980----	1980
C. annuum	GPC020730	2016-CAP-AN-64	Gorogled 6	MVCRI	Bulgaria	BGR	Plovdiv	Plovdiv	4208--N	02445--E	160	500	40	1965----	1965
C. annuum	GPC020740	2016-CAP-AN-65	IZK Rubin	MVCRI	Bulgaria	BGR	Plovdiv	Plovdiv	4208--N	02445--E	160	500	40	2008----	2008
C. annuum	GPC020760	2016-CAP-AN-67	IZK Kalin	MVCRI	Bulgaria	BGR	Plovdiv	Plovdiv	4208--N	02445--E	160	500	40	2010----	2010
C. annuum	GPC020770	PLO001	BRAGHESE QUADRO (INCROCIO GOLIA x NAPOLI)	UNITO	Italy	ITA	Carmagnola	Turin	445058N	0074313E	239	ND	21	ND	1980
C. annuum	GPC020780	PLA002	BRAGHESE QUADRO (INCROCIO GOLIA x NAPOLI)	UNITO	Italy	ITA	Carmagnola	Turin	445058N	0074313E	239	ND	21	ND	1982
C. annuum	GPC020790	PLO003	LUNGO	UNITO	Italy	ITA	Carmagnola	Turin	445058N	0074313E	239	ND	21	ND	1980
C. annuum	GPC020800	PLA004	LUNGO	UNITO	Italy	ITA	Carmagnola	Turin	445058N	0074313E	239	ND	21	ND	1982
C. annuum	GPC020810	PLO005	NAPOLETANO	UNITO	Italy	ITA	Motta di Costigliole	Asti	444711N	0081055E	250	ND	21	ND	1980
C. annuum	GPC020820	PLA006	NAPOLETANO	UNITO	Italy	ITA	Carmagnola	Turin	445058N	0074313E	239	ND	21	ND	1982
C. annuum	GPC020830	PLO007	BRAIDESE 3-4 PUNTE	UNITO	Italy	ITA	Carmagnola	Turin	445058N	0074313E	239	ND	21	ND	1980
C. annuum	GPC020840	PLA008	BRAIDESE 3-4 PUNTE	UNITO	Italy	ITA	Carmagnola	Turin	445058N	0074313E	239	ND	21	ND	1982
C. annuum	GPC020850	PLO009	CUNEO	UNITO	Italy	ITA	Motta di Costigliole	Asti	444711N	0081055E	250	ND	21	ND	1980
C. annuum	GPC020860	PLA010	CUNEO	UNITO	Italy	ITA	Carmagnola	Turin	445058N	0074313E	239	ND	21	ND	1982
C. annuum	GPC020870	PLO011	BRAIDESE PRECOCE RUSTICO	UNITO	Italy	ITA	Carmagnola	Turin	445058N	0074313E	239	ND	21	ND	1980
C. annuum	GPC020880	PLA012	BRAIDESE PRECOCE RUSTICO	UNITO	Italy	ITA	Schierano	Asti	450324N	0080111E	418	ND	21	ND	1982
C. annuum	GPC020890	PLO013	BRAIDESE GIALLO	UNITO	Italy	ITA	Carmagnola	Turin	445058N	0074313E	239	ND	21	ND	1980
C. annuum	GPC020900	PLA014	BRAIDESE GIALLO	UNITO	Italy	ITA	Schierano	Asti	450324N	0080111E	418	ND	21	ND	1982
C. annuum	GPC020920	PLA016	BRAIDESE ROSSO	UNITO	Italy	ITA	Schierano	Asti	450324N	0080111E	418	ND	21	ND	1982
C. annuum	GPC020930	PLO017	CAPRIGLIO	UNITO	Italy	ITA	Schierano	Asti	450324N	0080111E	418	ND	21	ND	1980
C. annuum	GPC020960	PLO020	CAJENNA	UNITO	Italy	ITA	Schierano	Asti	450324N	0080111E	418	ND	21	ND	1980
C. annuum	GPC020970	PLA021	CAJENNA	UNITO	Italy	ITA	Schierano	Asti	450324N	0080111E	418	ND	21	ND	1982
C. annuum	GPC020990	PLA023	CORNO DI BUE GIALLO	UNITO	Italy	ITA	Schierano	Asti	450324N	0080111E	418	ND	21	ND	1983
C. annuum	GPC021000	PLO024	CORNO DI BUE ROSSO	UNITO	Italy	ITA	Carmagnola	Turin	445058N	0074313E	239	ND	21	ND	1980
C. annuum	GPC021010	PLA025	CORNO DI BUE ROSSO	UNITO	Italy	ITA	Schierano	Asti	450324N	0080111E	418	ND	21	ND	1983
C. annuum	GPC021030	PLA027	CORNO DI TORO GIALLO	UNITO	Italy	ITA	Schierano	Asti	450324N	0080111E	418	ND	21	ND	1983
C. annuum	GPC021040	PLO028	CORNO DI TORO ROSSO	UNITO	Italy	ITA	Carmagnola	Turin	445058N	0074313E	239	ND	21	ND	1980
C. annuum	GPC021050	PLA029	CORNO DI TORO ROSSO	UNITO	Italy	ITA	Schierano	Asti	450324N	0080111E	418	ND	21	ND	1983
C. annuum	GPC021070	PLA031	CRAVININ DI CHIERI GIALLO	UNITO	Italy	ITA	Schierano	Asti	450324N	0080111E	418	ND	21	ND	1983
C. annuum	GPC021080	PLO032	CRAVININ DI CHIERI ROSSO	UNITO	Italy	ITA	Carmagnola	Turin	445058N	0074313E	239	ND	21	ND	1980
C. annuum	GPC021090	PLA033	CRAVININ DI CHIERI ROSSO	UNITO	Italy	ITA	Schierano	Asti	450324N	0080111E	418	ND	21	ND	1982
C. annuum	GPC021100	PLO034	CUNEO	UNITO	Italy	ITA	Fossano	Cuneo	443259N	0074316E	350	ND	21	ND	1981
C. annuum	GPC021110	PLO035	MOTTESE	UNITO	Italy	ITA	Carmagnola	Turin	445058N	0074313E	239	ND	21	ND	1980
C. annuum	GPC021120	PLA036	MOTTESE	UNITO	Italy	ITA	Schierano	Asti	450324N	0080111E	418	ND	21	ND	1982
C. annuum	GPC021130	PLO037	PIATTO (= TOMATICOT)	UNITO	Italy	ITA	Carmagnola	Turin	445058N	0074313E	239	ND	21	ND	1980
C. annuum	GPC021140	PLA038	PIATTO (= TOMATICOT)	UNITO	Italy	ITA	Schierano	Asti	450324N	0080111E	418	ND	21	ND	1982
C. annuum	GPC021150	PLO039	SPAGNOLIN	UNITO	Italy	ITA	Carmagnola	Turin	445058N	0074313E	239	ND	21	ND	1980
C. annuum	GPC021160	PLA040	SPAGNOLIN	UNITO	Italy	ITA	Schierano	Asti	450324N	0080111E	418	ND	21	ND	1982
C. annuum	GPC021170	PLO041	TOMATICOT GIALLO	UNITO	Italy	ITA	Carmagnola	Turin	445058N	0074313E	239	ND	21	ND	1980
C. annuum	GPC021180	PLA042	TOMATICOT GIALLO	UNITO	Italy	ITA	Schierano	Asti	450324N	0080111E	418	ND	21	ND	1982
C. annuum	GPC021190	PLO043	TOMATICOT ROSSO	UNITO	Italy	ITA	Carmagnola	Turin	445058N	0074313E	239	ND	21	ND	1980
C. annuum	GPC021200	PLA044	TOMATICOT ROSSO	UNITO	Italy	ITA	Schierano	Asti	450324N	0080111E	418	ND	21	ND	1982
C. annuum	GPC021210	PCO045	PICCANTE DI CAJENNA	UNITO		ND	ND	ND	ND	ND	ND	ND	21	ND	1980
C. annuum	GPC021230	PCO047	CORNO DI TORO GIALLO	UNITO		ND	ND	ND	ND	ND	ND	ND	21	ND	1980
C. annuum	GPC021240	PCO048	LUNGO ROSSO RUBENS	UNITO		ND	ND	ND	ND	ND	ND	ND	21	ND	1980
C. annuum	GPC021250	PCO049	QUADRATO JUMBO GIALLO	UNITO		ND	ND	ND	ND	ND	ND	ND	21	ND	1980
C. annuum	GPC021260	PCO050	TOPEPO GIALLO E ROSSO	UNITO		ND	ND	ND	ND	ND	ND	ND	21	ND	1980
C. annuum	GPC021270	PCO052	CORNO DI TORO ROSSO	UNITO		ND	ND	ND	ND	ND	ND	ND	21	ND	1980
C. annuum	GPC021290	PCO054	SUPER GOLIA SERRA G	UNITO		ND	ND	ND	ND	ND	ND	ND	21	ND	1980
C. annuum	GPC021300	PCO055	TROTTOLA DI CUNEO	UNITO		ND	ND	ND	ND	ND	ND	ND	21	ND	1980
C. annuum	GPC021310	PLO057	CONICUM	UNITO	Italy	ITA	Carmagnola	Turin	445058N	0074313E	239	ND	21	ND	1972
C. annuum	GPC021320	PLA058	CONICUM	UNITO	Italy	ITA	Schierano	Asti	450324N	0080111E	418	ND	21	ND	1983
C. annuum	GPC021330	PLO071	CUNEO	UNITO	Italy	ITA	Fossano	Cuneo	443259N	0074316E	350	ND	21	ND	1981
C. annuum	GPC021340	PLO072	GIGANTE DI CUNEO	UNITO	Italy	ITA	Fossano	Cuneo	443259N	0074316E	350	ND	21	ND	1982
C. annuum	GPC021350	PLA073	GIGANTE DI CUNEO	UNITO	Italy	ITA	Schierano	Asti	450324N	0080111E	418	ND	21	ND	1983
C. annuum	GPC021360	PLO074	CUNEO	UNITO	Italy	ITA	Tetti Pesio	Cuneo	442421N	0073739E	480	ND	21	ND	1981
C. annuum	GPC021370	PCO090	LUNGO DOLCE GIALLO MARCONI	UNITO		ND	ND	ND	ND	ND	ND	ND	21	ND	1981
C. annuum	GPC021380	PLO130	CUNEO	UNITO	Italy	ITA	Bra	Cuneo	444214N	0075124E	300	ND	21	ND	1983
C. annuum	GPC021390	PLO131	CUNEO	UNITO	Italy	ITA	Passatore	Cuneo	442353N	0073244E	500	ND	21	ND	1983
C. annuum	GPC021400	PLO132	QUADRATO	UNITO	Italy	ITA	Roata Canale	Cuneo	442353N	0073244E	500	ND	21	ND	1983
C. annuum	GPC021420	PLO134	QUADRATO	UNITO	Italy	ITA	Spinetta	Cuneo	442353N	0073244E	500	ND	21	ND	1983
C. annuum	GPC021430	PLO135	QUADRATO	UNITO	Italy	ITA	Roata Canale	Cuneo	442353N	0073244E	500	ND	21	ND	1983
C. annuum	GPC021440	PLO136	CUNEO	UNITO	Italy	ITA	PEVERAGNO	Cuneo	441957N	0073715E	580	ND	21	ND	1983
C. annuum	GPC021450	PLO137	CUNEO	UNITO	Italy	ITA	SPINETTA	Cuneo	442353N	0073244E	500	ND	21	ND	1983
C. annuum	GPC021460	PLO138	CUNEO	UNITO	Italy	ITA	TETTI PESIO	Cuneo	442353N	0073244E	500	ND	21	ND	1983
C. annuum	GPC021470	PLO139	GIGANTE DI CUNEO	UNITO	Italy	ITA	SPINETTA	Cuneo	442353N	0073244E	500	ND	21	ND	1983
C. annuum	GPC021480	PCO140	ORNAMENTALE GIALLO	UNITO	Italy	ITA	TORINO	Turin	450441N	0074033E	230	ND	21	ND	1983
C. annuum	GPC021490	PLA210	CV. LOCALE Roata Canale (Cn)	UNITO	Italy	ITA	Schierano	Asti	450324N	0080111E	418	ND	21	ND	1987
C. annuum	GPC021520	PLA215	CAPRIGLIO	UNITO	Italy	ITA	Schierano	Asti	450324N	0080111E	418	ND	21	ND	1990
C. annuum	GPC021530	PEA226	CV. LOCALE (Passatore) 131	UNITO	Italy	ITA		Asti	450324N	0080111E	418	ND	21	ND	1990
C. annuum	GPC021540	PEO225	EGIZIANO	UNITO	Egypt	EGY	Assuan (Market)	ND	ND	ND	ND	ND	30	ND	1988
C. annuum	GPC021550	PEA227	GIGANTE DI CUNEO 139	UNITO	Italy	ITA	Schierano	Asti	450324N	0080111E	418	ND	21	ND	1990
C. annuum	GPC021560	PEO223	UNGHERESE ROSSO DA SECCARE	UNITO	Hungary	HUN	ND	ND	ND	ND	ND	ND	ND	ND	1987
C. annuum	GPC021570	PEO170	BLANCO DEL PAIS	UNITO	Puerto rico	PRI	ND	ND	ND	ND	ND	ND	ND	ND	1987
C. annuum	GPC021580	BANO 9/1	TROTTOLA	UNITO	Italy	ITA	ND	Cuneo	ND	ND	ND	ND	21	ND	2009
C. annuum	GPC021600	BANO 9/3	TROTTOLA	UNITO	Italy	ITA	ND	Cuneo	ND	ND	ND	ND	21	ND	2009
C. annuum	GPC021610	BANO 9/4	TUMATICOT	UNITO	Italy	ITA	ND	Cuneo	ND	ND	ND	ND	21	ND	2009
C. annuum	GPC021620	BANO 9/5	TUMATICOT	UNITO	Italy	ITA	ND	Cuneo	ND	ND	ND	ND	21	ND	2009
C. annuum	GPC021630	BANO 9/6	CUNEO	UNITO	Italy	ITA	ND	Cuneo	ND	ND	ND	ND	21	ND	2009
C. annuum	GPC021640	BANO 9/7	CUNEO	UNITO	Italy	ITA	ND	Cuneo	ND	ND	ND	ND	21	ND	2009
C. annuum	GPC021650	BANO 9/8	CUNEO	UNITO	Italy	ITA	ND	Cuneo	ND	ND	ND	ND	21	ND	2009
C. annuum	GPC021660	BANO 9/9	CORNO GIALLO	UNITO	Italy	ITA	ND	Cuneo	ND	ND	ND	ND	21	ND	2009
C. annuum	GPC021680	BANO 9/11	CORNO rosso	UNITO	Italy	ITA	ND	Cuneo	ND	ND	ND	ND	21	ND	2009
C. annuum	GPC021700	BANO 9/13	QUADRATO	UNITO	Italy	ITA	ND	Cuneo	ND	ND	ND	ND	21	ND	2009
C. annuum	GPC021710	BANO 11/1	TROTTOLA	UNITO	Italy	ITA	ND	Cuneo	ND	ND	ND	ND	21	ND	2011
[truncated: 8,041 more rows]
