# Supplementary material for: Global range expansion history of pepper (Capsicum spp.) revealed by over 10,000 genebank accessions
Source: Proc Natl Acad Sci U S A. 2021 Aug 16;118(34):e2104315118. doi: 10.1073/pnas.2104315118 (PMC8403938; doi:10.1073/pnas.2104315118)
Supplement: Supplementary File [file pnas.2104315118.sd02.xlsx]

## Sheet: Dataset S2
Dataset S2: Duplicated accessions and related clusters inferred by IBS
IBS n°	Accession id	Genebank code	Accession name/Secondary codes	Genebank Provider	Cluster IBS (0.0001)	Capsicum species	Country	Country abbr	Collecting site	Province	Latitude	Longitude	Altitude	Biological status of accession*	Collecting source*	Collecting date
1	GPC048290	BGV015159	018A	UPV	1	C. annuum	Spain	ESP	Ongayo.Suances;Cantabria	Cantabria	432421N	0040341E	36	300	22	200409--
2	GPC044400	BGV011218	3114	UPV	1	C. annuum	Spain	ESP	La Concha.Villaescusa;Cantabria	Cantabria	432229N	0035058W	20	300	26	19930615
3	GPC047490	BGV014446	07_A16_07	UPV	2	C. annuum	Spain	ESP	Ribesalbes;Castellón	Castellón	400120N	0001629W	172	300	22	2007----
4	GPC037690	BGV001836	C_CA_23	UPV	2	C. annuum	Spain	ESP	Barcelona	Barcelona	ND	ND	ND	300	ND	1986----
5	GPC037880	BGV001855	C_CA_42	UPV	2	C. annuum	Spain	ESP	França;Tarragona	Tarragona	411325N	0013204E	52	ND	ND	19880223
6	GPC046970	BGV013007	3961_2	UPV	2	C. annuum	Spain	ESP	Almazorre;Barcabo;Huesca	Huesca	421555N	0000335E	720	300	ND	ND
7	GPC036370	BGV000673	AN_CA_147	UPV	2	C. annuum	Spain	ESP	Laujar de Andarax, a 2 Km dirección SW;Almería	Almería	365920N	0025437W	950	300	22	19970917
8	GPC036750	BGV000717	AN_CA_191	UPV	2	C. annuum	Spain	ESP	Alcútar;Granada	Granada	365813N	0031124W	1200	300	22	19970920
9	GPC042280	BGV008390	IVIA_138	UPV	2	C. annuum	Spain	ESP	ND	ND	ND	ND	ND	ND	40	199309--
10	GPC047290	BGV014145	Pascual_75	UPV	2	C. annuum	Spain	ESP	Almenara;Castellón	Castellón	394428N	0001105W	2	ND	ND	200610
11	GPC047510	BGV014448	07_A25_03	UPV	3	C. annuum	Spain	ESP	Villarreal;Castellón	Castellón	395617N	0000606W	45	300	22	2007----
12	GPC036380	BGV000674	ANoCA_148	UPV	3	C. annuum	Spain	ESP	Laujar de Andarax, a 2 Km dirección SW;Almería	Almería	365920N	0025437W	950	300	22	19970917
13	GPC048230	BGV015624	V_CA_130	UPV	3	C. annuum	Spain	ESP	Mas d'Albalat;Els Rosildos;Sierra Engarcerán;Castellón	Castellón	401814N	0000153W	628	300	22	20100903
14	GPC000010	PI1987	1	ARO	4	C. annuum	ND	ND	ND	ND	ND	ND	ND	410	40	ND
15	GPC000090	PI1901	9	ARO	4	C. annuum	Zambia	ZMB	Mananga	Mananga	ND	ND	ND	410	40	ND
16	GPC003090	BATEMPep7	BATEM009	BATEM	4	C. annuum	Turkey	TUR	Menemen-Cavuskoy	Izmir	383853.66N	27030.91E	30	300	21	20150721
17	GPC060120	CGN23289	CGN23289	CGN	4	C. annuum	Zambia	ZMB	Mananga	ND	-13.1519	27.8525	ND	300	30	19810522
18	GPC043740	BGV010638	1001	UPV	5	C. annuum	Spain	ESP	Illescas;Toledo	Toledo	400731N	0035053W	588	300	26	19881121
19	GPC035800	BGV000605	ANoCA_79	UPV	5	C. annuum	Spain	ESP	Alcalá la Real;Jaén	Jaén	372740N	0035541W	900	300	26	19841119
20	GPC035880	BGV000613	ANoCA_87	UPV	5	C. annuum	Spain	ESP	Alcalá la Real;Jaén	Jaén	372740N	0035541W	900	300	26	19841119
21	GPC000130	PI1617	13	ARO	6	C. chinense	ND	ND	ND	ND	ND	ND	ND	410	40	ND
22	GPC103460	VI029314	VI029314	WorldVeg	6	C. chinense	Perù	PER	ND	ND	ND	ND	ND	ND	ND	ND
23	GPC104130	VI029381	VI029381	WorldVeg	6	C. chinense	Perù	PER	ND	ND	ND	ND	ND	ND	ND	ND
24	GPC125140	VI049306	VI049306	WorldVeg	6	C. chinense	United States	USA	ND	ND	ND	ND	ND	ND	ND	ND
25	GPC000170	PI1190-58	17	ARO	7	C. annuum	ND	ND	ND	ND	ND	ND	ND	410	40	ND
26	GPC000240	PI1190-152	24	ARO	7	C. annuum	ND	ND	ND	ND	ND	ND	ND	410	40	ND
27	GPC000570	PI1723-19	57	ARO	7	C. annuum	ND	ND	ND	ND	ND	ND	ND	410	40	ND
28	GPC001320	PI2054-72	132	ARO	7	C. annuum	ND	ND	ND	ND	ND	ND	ND	300	40	ND
29	GPC002320	PI2055-64	232	ARO	7	C. annuum	Netherlands	NLD	ND	ND	ND	ND	ND	300	40	ND
30	GPC002340	PI2055-77	234	ARO	7	C. annuum	Nicaragua	NIC	ND	ND	ND	ND	ND	300	40	ND
31	GPC002450	PI2055-109	245	ARO	7	C. annuum	Netherlands	NLD	ND	ND	ND	ND	ND	300	40	ND
32	GPC002460	PI2055-110	246	ARO	7	C. annuum	Austria	AUT	ND	ND	ND	ND	ND	300	40	ND
33	GPC047040	BGV013014	3935	UPV	7	C. annuum	Spain	ESP	Berriatua;Vizcaya	Vizcaya	431835N	0022801W	29	300	26	19971001
34	GPC003140	BATEMPep12	BATEM014	BATEM	7	C. annuum	Turkey	TUR	Aliaga-caltilidere	Izmir	385111.56N	270211.86E	2	300	21	20150721
35	GPC003170	BATEMPep15	BATEM017	BATEM	7	C. annuum	Turkey	TUR	Niksar	Tokat	403524.57N	36574.27E	375	300	21	20150729
36	GPC037570	BGV001820	C_CA_7	UPV	7	C. annuum	Spain	ESP	García;Tarragona	Tarragona	410811N	0003902E	73	300	26	19840803
37	GPC039300	BGV002662	CA_CA_154	UPV	7	C. annuum	Spain	ESP	El Cabezo.Playa Santiago.Gomera;Santa Cruz de Tenerife	Santa Cruz de Tenerife	280340N	0171257W	188	300	22	20040712
38	GPC020280	2016-CAP-AN-19	CAP_AN_19	MVCRI	7	C. annuum	Bulgaria	BGR	Plovdiv	Plovdiv	4208--N	02445--E	160	500	40	1940----
39	GPC020390	2016-CAP-AN-30	CAP_AN_30	MVCRI	7	C. annuum	Bulgaria	BGR	Plovdiv	Plovdiv	4208--N	02445--E	160	300	40	1940----
40	GPC020550	2016-CAP-AN-46	CAP_AN_46	MVCRI	7	C. annuum	Serbia	SRB	Velika plana	Podunavlje	4419--N	02104--E	164	500	50	2010----
41	GPC005170	CAP1042	CAP1042	IPK	7	C. annuum	Italy	ITA	Stigliano (Lokalità "La Padula")	ND	402359N	0161500E	950	300	99	19921127
42	GPC005740	CAP1104	CAP1104	IPK	7	C. annuum	Albania	ALB	Markt von Peshkopi, Prov. Dibër	ND	414106N	0202543E	ND	300	99	1994----
43	GPC006090	CAP1142	CAP1142	IPK	7	C. sp (undefined)	ND	ND	ND	ND	ND	ND	ND	999	99	ND
44	GPC006960	CAP1225	CAP1225	IPK	7	C. annuum	ND	ND	ND	ND	ND	ND	ND	500	99	ND
45	GPC008480	CAP1362	CAP1362	IPK	7	C. annuum	Netherlands	NLD	ND	ND	ND	ND	ND	500	99	ND
46	GPC008680	CAP1380	CAP1380	IPK	7	C. annuum	Romania	ROU	ND	ND	ND	ND	ND	500	99	ND
47	GPC010040	CAP1505	CAP1505	IPK	7	C. annuum	Croatia	HRV	Drenovci, Region SlavonienHöhe: ca.85-90	ND	ND	ND	85	300	22	19960921
48	GPC010080	CAP1509	CAP1509	IPK	7	C. annuum	Croatia	HRV	Gradiste, Region Slavonien / Vinkovci; Höhe: ca.200	ND	ND	ND	200	300	99	19960923
49	GPC011060	CAP1613	CAP1613	IPK	7	C. annuum	Italy	ITA	Insel Favignana (TP), Setteminne	ND	375500N	0122100E	155	300	99	2000----
50	GPC012120	CAP1722	CAP1722	IPK	7	C. annuum	Germany	DEU	ND	ND	ND	ND	ND	500	99	ND
51	GPC013750	CAP323	CAP323	IPK	7	C. annuum	United States	USA	ND	ND	ND	ND	ND	500	99	ND
52	GPC014340	CAP382	CAP382	IPK	7	C. annuum	ND	ND	ND	ND	ND	ND	ND	500	99	ND
53	GPC014660	CAP417	CAP417	IPK	7	C. annuum	Hungary	HUN	ND	ND	ND	ND	ND	500	99	ND
54	GPC016160	CAP572	CAP572	IPK	7	C. annuum	ND	ND	ND	ND	ND	ND	ND	500	99	ND
55	GPC016360	CAP594	CAP594	IPK	7	C. annuum	ND	ND	ND	ND	ND	ND	ND	500	99	ND
56	GPC016810	CAP648	CAP648	IPK	7	C. annuum	Italy	ITA	2 km s von Mazzara S. Andrea,Provinz Messina, Sicilia	ND	ND	ND	450	300	99	19840921
57	GPC019030	CAP875	CAP875	IPK	7	C. annuum	Perù	PER	Moche bei Trujillo	ND	ND	ND	ND	300	21	198808--
58	GPC051670	CGN16872	CGN16872	CGN	7	C. annuum	Netherlands	NLD	ND	ND	52.1874	5.42725	ND	500	ND	ND
59	GPC051890	CGN16895	CGN16895	CGN	7	C. annuum	China	CHN	ND	ND	35.8601	104.166	ND	300	30	ND
60	GPC053240	CGN17032	CGN17032	CGN	7	C. annuum	Hungary	HUN	ND	ND	47.1671	19.5083	ND	500	ND	ND
61	GPC053870	CGN17195	CGN17195	CGN	7	C. annuum	Germany	DEU	ND	ND	51.1632	10.4527	ND	500	ND	ND
62	GPC054290	CGN17237	CGN17237	CGN	7	C. annuum	China	CHN	ND	ND	35.8601	104.166	ND	300	30	ND
63	GPC054440	CGN19178	CGN19178	CGN	7	C. annuum	United States	USA	ND	ND	48.3635	-124.684	ND	500	ND	ND
64	GPC054870	CGN19221	CGN19221	CGN	7	C. annuum	Netherlands	NLD	ND	ND	52.1874	5.42725	ND	500	ND	ND
65	GPC054920	CGN19226	CGN19226	CGN	7	C. annuum	Netherlands	NLD	ND	ND	52.1874	5.42725	ND	500	ND	ND
66	GPC055950	CGN21493	CGN21493	CGN	7	C. annuum	United States	USA	ND	ND	48.3635	-124.684	ND	500	ND	ND
67	GPC056390	CGN21538	CGN21538	CGN	7	C. annuum	Netherlands	NLD	ND	ND	52.1874	5.42725	ND	500	ND	ND
68	GPC056410	CGN21540	CGN21540	CGN	7	C. annuum	Austria	AUT	ND	ND	47.6971	13.347	ND	500	ND	ND
69	GPC056820	CGN22081	CGN22081	CGN	7	C. annuum	China	CHN	ND	ND	35.8601	104.166	ND	300	30	ND
70	GPC057110	CGN22110	CGN22110	CGN	7	C. annuum	Romania	ROU	ND	ND	45.9507	24.9762	ND	500	ND	ND
71	GPC057230	CGN22122	CGN22122	CGN	7	C. annuum	Australia	AUS	ND	ND	-29.0754	133.418	ND	500	ND	ND
72	GPC057240	CGN22123	CGN22123	CGN	7	C. annuum	France	FRA	ND	ND	45.6755	2.94434	ND	500	ND	ND
73	GPC057590	CGN22158	CGN22158	CGN	7	C. annuum	United States	USA	ND	ND	48.3635	-124.684	ND	500	ND	ND
74	GPC057630	CGN22162	CGN22162	CGN	7	C. annuum	United States	USA	ND	ND	48.3635	-124.684	ND	500	ND	ND
75	GPC057760	CGN22175	CGN22175	CGN	7	C. annuum	Netherlands	NLD	ND	ND	52.1874	5.42725	ND	500	ND	ND
76	GPC057800	CGN22179	CGN22179	CGN	7	C. annuum	Netherlands	NLD	ND	ND	52.1874	5.42725	ND	500	ND	ND
77	GPC057870	CGN22186	CGN22186	CGN	7	C. annuum	Spain	ESP	C<U+00E1>ceres; 1 km from Pinofraugueado	ND	40.0667	-6.06667	450	300	30	19840821
78	GPC058580	CGN22820	CGN22820	CGN	7	C. annuum	United States	USA	ND	ND	48.3635	-124.684	ND	500	ND	ND
79	GPC058800	CGN22843	CGN22843	CGN	7	C. annuum	Taiwan	TWN	ND	ND	23.6345	121.091	ND	500	ND	ND
80	GPC058870	CGN22850	CGN22850	CGN	7	C. annuum	Netherlands	NLD	ND	ND	52.1874	5.42725	ND	500	ND	ND
81	GPC058890	CGN22852	CGN22852	CGN	7	C. annuum	United States	USA	ND	ND	48.3635	-124.684	ND	500	ND	ND
82	GPC059350	CGN23212	CGN23212	CGN	7	C. annuum	Taiwan	TWN	ND	ND	23.6345	121.091	ND	500	ND	ND
83	GPC059450	CGN23222	CGN23222	CGN	7	C. annuum	United States	USA	ND	ND	48.3635	-124.684	ND	500	ND	ND
84	GPC059480	CGN23225	CGN23225	CGN	7	C. annuum	Netherlands	NLD	ND	ND	52.1874	5.42725	ND	500	ND	ND
85	GPC059720	CGN23249	CGN23249	CGN	7	C. annuum	United States	USA	ND	ND	48.3635	-124.684	ND	500	ND	ND
86	GPC059960	CGN23273	CGN23273	CGN	7	C. annuum	Netherlands	NLD	ND	ND	52.1874	5.42725	ND	500	ND	ND
87	GPC060250	CGN23558	CGN23558	CGN	7	C. annuum	Italy	ITA	ND	ND	42.033	12.5684	ND	500	ND	ND
88	GPC060700	CGN24339	CGN24339	CGN	7	C. annuum	United States	USA	ND	ND	48.3635	-124.684	ND	500	ND	ND
89	GPC060730	CGN24342	CGN24342	CGN	7	C. annuum	United States	USA	ND	ND	48.3635	-124.684	ND	500	ND	ND
90	GPC003580	14-PT-361	GPC00358	CREA	7	C. annuum	Italy	ITA	ND	ND	ND	ND	ND	412	50	20140411
91	GPC003610	14-PT-364	GPC00361	CREA	7	C. annuum	Italy	ITA	ND	ND	ND	ND	ND	412	50	20140411
92	GPC003620	14-PT-365	GPC00362	CREA	7	C. annuum	Italy	ITA	ND	ND	ND	ND	ND	412	50	20140411
93	GPC003670	14-PT-370	GPC00367	CREA	7	C. annuum	Italy	ITA	ND	ND	ND	ND	ND	412	50	20140411
94	GPC003700	14-PT-373	GPC00370	CREA	7	C. annuum	Italy	ITA	ND	ND	ND	ND	ND	412	50	20140411
95	GPC003740	14-PT-377	GPC00374	CREA	7	C. annuum	Italy	ITA	ND	ND	ND	ND	ND	412	50	20140411
96	GPC003770	14-PT-380	GPC00377	CREA	7	C. annuum	Italy	ITA	ND	ND	ND	ND	ND	412	50	20140411
97	GPC004320	15-PT-123	GPC00432	CREA	7	C. annuum	Italy	ITA	Rieti campo carlo Jucci	Rieti	424114N	0128166E	ND	300	40	20150929
98	GPC004330	15-PT-124	GPC00433	CREA	7	C. annuum	Italy	ITA	Rieti campo carlo Jucci	Rieti	424114N	0128166E	ND	300	40	20150929
99	GPC004360	15-PT-127	GPC00436	CREA	7	C. annuum	Italy	ITA	Rieti campo carlo Jucci	Rieti	424114N	0128166E	ND	300	40	20150929
100	GPC004500	15-PT-141	GPC00450	CREA	7	C. annuum	Italy	ITA	Rieti campo carlo Jucci	Rieti	424114N	0128166E	ND	300	40	20150929
101	GPC004510	15-PT-142	GPC00451	CREA	7	C. annuum	Italy	ITA	Rieti campo carlo Jucci	Rieti	424114N	0128166E	ND	300	40	20150929
102	GPC004520	15-PT-143	GPC00452	CREA	7	C. annuum	Italy	ITA	Rieti campo carlo Jucci	Rieti	424114N	0128166E	ND	300	40	20150929
103	GPC004530	15-PT-144	GPC00453	CREA	7	C. annuum	Italy	ITA	Rieti campo carlo Jucci	Rieti	424114N	0128166E	ND	300	40	20150929
104	GPC004540	15-PT-145	GPC00454	CREA	7	C. annuum	Italy	ITA	Rieti campo carlo Jucci	Rieti	424114N	0128166E	ND	300	40	20150929
105	GPC004590	15-PT-150	GPC00459	CREA	7	C. annuum	Italy	ITA	Calabria	Cosenza	391357N	0128166E	ND	300	21	20151020
106	NA	NA	GPC00460	CREA	7	NA	NA
107	GPC049150	22/14	GPC04915	CREA	7	C. annuum	Italy	ITA	Veneto	Veneto	457623N	0116909E	ND	300	20	201408--
108	GPC049190	32/14	GPC04919	CREA	7	C. annuum	Italy	ITA	Campania	Salerno	411099N	0148475E	ND	300	20	201408--
109	GPC049330	14PT6	GPC04933	CREA	7	C. annuum	ND	ND	ND	ND	ND	ND	ND	500	30	20140109
110	GPC049400	14PT13	GPC04940	CREA	7	C. annuum	Nepal	NEP	Nepal	ND	283948N	0841240E	ND	300	30	20140109
111	GPC049540	14PT31	GPC04954	CREA	7	C. annuum	ND	ND	ND	ND	ND	ND	ND	300	40	20140110
112	GPC049570	14PT36	GPC04957	CREA	7	C. annuum	ND	ND	ND	ND	ND	ND	ND	300	30	20140110
113	GPC049580	14PT38	GPC04958	CREA	7	C. annuum	Korea	KOR	South Corea	ND	359077N	1277669E	ND	300	30	20140110
114	GPC049650	14PT46	GPC04965	CREA	7	C. annuum	Vietnam	VIE	Vietnam	ND	140583N	1082771E	ND	300	30	20140110
115	GPC049660	14PT47	GPC04966	CREA	7	C. annuum	Vietnam	VIE	Vietnam	ND	140583N	1082771E	ND	300	30	20140110
116	GPC049730	14PT137	GPC04973	CREA	7	C. annuum	Italy	ITA	ND	ND	418719N	0125673E	ND	300	30	20140120
117	GPC049740	14PT138	GPC04974	CREA	7	C. annuum	Italy	ITA	Campania	ND	411099N	0148475E	ND	300	30	20140120
118	GPC049820	14PT148	GPC04982	CREA	7	C. annuum	Italy	ITA	Campania	ND	411099N	0148475E	ND	300	30	20140120
119	GPC049830	14PT149	GPC04983	CREA	7	C. annuum	Italy	ITA	Campania	ND	411099N	0148475E	ND	300	30	20140120
120	GPC049900	14PT165	GPC04990	CREA	7	C. annuum	Turkey	TUR	ND	ND	389637N	0352433E	ND	300	30	20140120
121	GPC049910	14PT166	GPC04991	CREA	7	C. annuum	Turkey	TUR	ND	ND	389637N	0352433E	ND	500	30	20140120
122	GPC049920	14PT167	GPC04992	CREA	7	C. annuum	Turkey	TUR	ND	ND	389637N	0352433E	ND	500	30	20140120
123	GPC049930	14PT168	GPC04993	CREA	7	C. annuum	Ukraine	UKR	ND	ND	483794N	0311655E	ND	500	30	20140120
124	GPC049940	14PT169	GPC04994	CREA	7	C. annuum	Hungary	HUN	ND	ND	471624N	0195033E	ND	300	30	20140120
125	GPC049950	CAPAN18	GPC04995	CREA	7	C. annuum	Hungary	HUN	ND	ND	471624N	0195033E	ND	300	40	2013----
126	GPC049970	CAPAN04	GPC04997	CREA	7	C. annuum	France	FR	ND	ND	462276N	0022137E	ND	500	30	2013----
127	NA	NA	GPC05016	CREA	7	NA	NA
128	NA	NA	GPC05043	CREA	7	NA	NA
129	NA	NA	IVIA_012	UPV	7	NA	NA
130	GPC047320	BGV014148	Pascual_10_3	UPV	7	C. annuum	Spain	ESP	Vinaròs, a 2 Km dirección Sur;Castellón	Castellón	402815N	0002829E	7	ND	ND	200604
131	GPC021080	PLO032	PLO032	UNITO	7	C. annuum	Italy	ITA	Carmagnola	Turin	445058N	0074313E	239	ND	21	ND
132	GPC022310	PM0031	PM0031	INRAE	7	C. annuum	United States	USA	ND	ND	ND	ND	ND	ND	ND	ND
133	GPC022630	PM0136	PM0136	INRAE	7	C. annuum	United States	USA	ND	ND	ND	ND	ND	ND	ND	ND
134	GPC022790	PM0161	PM0161	INRAE	7	C. annuum	United States	USA	ND	ND	ND	ND	ND	ND	ND	ND
135	GPC022840	PM0194	PM0194	INRAE	7	C. annuum	France	FRA	ND	ND	ND	ND	ND	ND	ND	ND
136	GPC023030	PM0237	PM0237	INRAE	7	C. annuum	Hungary	HUN	ND	ND	ND	ND	ND	ND	ND	ND
137	GPC025300	PM0615	PM0615	INRAE	7	C. annuum	Netherlands	NLD	ND	ND	ND	ND	ND	ND	ND	ND
138	GPC025310	PM0616	PM0616	INRAE	7	C. annuum	Netherlands	NLD	ND	ND	ND	ND	ND	ND	ND	ND
139	GPC025320	PM0617	PM0617	INRAE	7	C. annuum	Netherlands	NLD	ND	ND	ND	ND	ND	ND	ND	ND
140	GPC025330	PM0618	PM0618	INRAE	7	C. annuum	France	FRA	ND	ND	ND	ND	ND	ND	ND	ND
141	GPC025460	PM0635	PM0635	INRAE	7	C. annuum	Netherlands	NLD	ND	ND	ND	ND	ND	ND	ND	ND
142	GPC025580	PM0652	PM0652	INRAE	7	C. annuum	Hungary	HUN	ND	ND	ND	ND	ND	ND	ND	ND
143	GPC025880	PM0683	PM0683	INRAE	7	C. annuum	Netherlands	NLD	ND	ND	ND	ND	ND	ND	ND	ND
144	GPC026080	PM0705	PM0705	INRAE	7	C. annuum	Hungary	HUN	ND	ND	ND	ND	ND	ND	ND	ND
145	GPC026090	PM0706	PM0706	INRAE	7	C. annuum	Hungary	HUN	ND	ND	ND	ND	ND	ND	ND	ND
146	GPC026160	PM0713	PM0713	INRAE	7	C. annuum	France	FRA	ND	ND	ND	ND	ND	ND	ND	ND
147	GPC026170	PM0714	PM0714	INRAE	7	C. annuum	France	FRA	ND	ND	ND	ND	ND	ND	ND	ND
148	GPC026270	PM0725	PM0725	INRAE	7	C. annuum	Argentina	ARG	ND	ND	ND	ND	ND	ND	ND	ND
149	GPC026320	PM0730	PM0730	INRAE	7	C. annuum	United States	USA	ND	ND	ND	ND	ND	ND	ND	ND
150	GPC026710	PM0772	PM0772	INRAE	7	C. annuum	China	CHN	ND	ND	ND	ND	ND	ND	ND	ND
151	GPC026780	PM0779	PM0779	INRAE	7	C. annuum	Bulgaria	BGR	ND	ND	ND	ND	ND	ND	ND	ND
152	GPC027400	PM0845	PM0845	INRAE	7	C. annuum	Italy	ITA	ND	ND	ND	ND	ND	ND	ND	ND
153	GPC027490	PM0854	PM0854	INRAE	7	C. annuum	China	CHN	ND	ND	ND	ND	ND	ND	ND	ND
154	GPC027520	PM0857	PM0857	INRAE	7	C. annuum	China	CHN	ND	ND	ND	ND	ND	ND	ND	ND
155	GPC027610	PM0866	PM0866	INRAE	7	C. annuum	China	CHN	ND	ND	ND	ND	ND	ND	ND	ND
156	GPC027770	PM0882	PM0882	INRAE	7	C. annuum	China	CHN	ND	ND	ND	ND	ND	ND	ND	ND
157	GPC028000	PM0905	PM0905	INRAE	7	C. annuum	Italy	ITA	ND	ND	ND	ND	ND	ND	ND	ND
158	GPC028150	PM0921	PM0921	INRAE	7	C. annuum	China	CHN	ND	ND	ND	ND	ND	ND	ND	ND
159	GPC028220	PM0929	PM0929	INRAE	7	C. annuum	Netherlands	NLD	ND	ND	ND	ND	ND	ND	ND	ND
160	GPC028510	PM0959	PM0959	INRAE	7	C. annuum	China	CHN	ND	ND	ND	ND	ND	ND	ND	ND
161	GPC033290	PM1501	PM1501	INRAE	7	C. annuum	Hungary	HUN	ND	ND	ND	ND	ND	ND	ND	ND
162	GPC033350	PM1510	PM1510	INRAE	7	C. annuum	China	CHN	ND	ND	ND	ND	ND	ND	ND	ND
163	GPC034720	PM1796	PM1796	INRAE	7	C. annuum	France	FRA	ND	ND	ND	ND	ND	ND	ND	ND
164	GPC034730	PM1797	PM1797	INRAE	7	C. annuum	France	FRA	ND	ND	ND	ND	ND	ND	ND	ND
165	GPC034940	PM1840	PM1840	INRAE	7	C. sp (undefined)	Hungary	HUN	ND	ND	ND	ND	ND	ND	ND	ND
166	GPC041610	BGV005082	V_CA_57	UPV	7	C. annuum	Spain	ESP	Argelita;Castellón	Castellón	400318N	0002057W	311	300	26	19841023
167	GPC041820	BGV005107	V_CA_82	UPV	7	C. annuum	Spain	ESP	Orihuela;Alicante	Alicante	380513N	0005644W	30	300	22	19840929
168	GPC041870	BGV005113	V_CA_88	UPV	7	C. annuum	Spain	ESP	Almoradí;Alicante	Alicante	380640N	0004727W	19	300	22	19841004
169	GPC061240	VI011974	VI011974	WorldVeg	7	C. annuum	ND	ND	ND	ND	ND	ND	ND	ND	ND	ND
170	GPC061280	VI011983	VI011983	WorldVeg	7	C. annuum	Hungary	HUN	ND	ND	ND	ND	ND	412	ND	ND
171	GPC061290	VI011985	VI011985	WorldVeg	7	C. annuum	China	CHN	ND	ND	ND	ND	ND	ND	ND	ND
172	GPC063180	VI012213	VI012213	WorldVeg	7	C. annuum	Turkey	TUR	ND	ND	ND	ND	ND	ND	ND	ND
173	GPC063290	VI012231	VI012231	WorldVeg	7	C. annuum	France	FRA	ND	ND	ND	ND	ND	ND	ND	ND
174	GPC069210	VI012949	VI012949	WorldVeg	7	C. annuum	Hungary	HUN	ND	Tapioszele	ND	ND	ND	ND	ND	ND
175	GPC070120	VI013042	VI013042	WorldVeg	7	C. annuum	Romania	ROU	ND	ND	ND	ND	ND	ND	ND	ND
176	GPC070160	VI013047	VI013047	WorldVeg	7	C. annuum	Netherlands	NLD	ND	Rotterdam	ND	ND	ND	ND	ND	ND
177	GPC070450	VI013079	VI013079	WorldVeg	7	C. annuum	Hungary	HUN	ND	Debrecen	ND	ND	ND	ND	ND	ND
178	GPC070760	VI013110	VI013110	WorldVeg	7	C. annuum	United States	USA	ND	ND	ND	ND	ND	ND	ND	ND
179	GPC071340	VI013169	VI013169	WorldVeg	7	C. annuum	Italy	ITA	ND	ND	ND	ND	ND	ND	ND	ND
180	GPC077570	VI013806	VI013806	WorldVeg	7	C. annuum	Hungary	HUN	ND	ND	ND	ND	ND	ND	ND	ND
181	GPC077580	VI013807	VI013807	WorldVeg	7	C. annuum	Hungary	HUN	ND	ND	ND	ND	ND	ND	ND	ND
182	GPC077630	VI013812	VI013812	WorldVeg	7	C. annuum	Hungary	HUN	ND	ND	ND	ND	ND	ND	ND	ND
183	GPC081000	VI014219	VI014219	WorldVeg	7	C. annuum	Austria	AUT	ND	ND	ND	ND	ND	ND	ND	ND
184	GPC081400	VI014332	VI014332	WorldVeg	7	C. annuum	Taiwan	TWN	ND	ND	ND	ND	ND	412	ND	ND
185	GPC081430	VI014350	VI014350	WorldVeg	7	C. annuum	United States	USA	ND	ND	ND	ND	ND	412	ND	ND
186	GPC081470	VI014362	VI014362	WorldVeg	7	C. annuum	United States	USA	ND	ND	ND	ND	ND	ND	ND	ND
187	GPC081520	VI014374	VI014374	WorldVeg	7	C. annuum	Netherlands	NLD	ND	ND	ND	ND	ND	ND	ND	ND
188	GPC081540	VI014376	VI014376	WorldVeg	7	C. annuum	United States	USA	ND	ND	ND	ND	ND	ND	ND	ND
189	GPC081960	VI014909	VI014909	WorldVeg	7	C. annuum	Italy	ITA	ND	ND	ND	ND	ND	ND	ND	ND
190	GPC082120	VI014925	VI014925	WorldVeg	7	C. annuum	Netherlands	NLD	ND	ND	ND	ND	ND	412	ND	ND
191	GPC082400	VI014956	VI014956	WorldVeg	7	C. annuum	Netherlands	NLD	ND	ND	ND	ND	ND	ND	ND	ND
192	GPC082440	VI014960	VI014960	WorldVeg	7	C. annuum	Brazil	BRA	ND	ND	ND	ND	ND	ND	ND	ND
193	GPC082600	VI014976	VI014976	WorldVeg	7	C. annuum	United States	USA	ND	ND	ND	ND	ND	ND	ND	ND
194	GPC087430	VI027668	VI027668	WorldVeg	7	C. annuum	Netherlands	NLD	ND	ND	ND	ND	ND	412	ND	ND
195	GPC090620	VI028009	VI028009	WorldVeg	7	C. annuum	United Kingdom	GBR	ND	ND	ND	ND	ND	ND	ND	ND
196	GPC091430	VI028090	VI028090	WorldVeg	7	C. annuum	Yugoslavia	Yugoslavia	ND	ND	ND	ND	ND	ND	ND	ND
197	GPC091510	VI028098	VI028098	WorldVeg	7	C. annuum	Yugoslavia	Yugoslavia	ND	ND	ND	ND	ND	ND	ND	ND
198	GPC091520	VI028099	VI028099	WorldVeg	7	C. annuum	Yugoslavia	Yugoslavia	ND	ND	ND	ND	ND	ND	ND	ND
199	GPC095070	VI028454	VI028454	WorldVeg	7	C. annuum	Mexico	MEX	ND	ND	ND	ND	ND	ND	ND	ND
200	GPC095160	VI028463	VI028463	WorldVeg	7	C. annuum	Perù	PER	ND	ND	ND	ND	ND	ND	ND	ND
201	GPC095370	VI028484	VI028484	WorldVeg	7	C. annuum	China	CHN	ND	ND	ND	ND	ND	ND	ND	ND
202	GPC095480	VI028495	VI028495	WorldVeg	7	C. annuum	China	CHN	ND	ND	ND	ND	ND	ND	ND	ND
203	GPC095500	VI028497	VI028497	WorldVeg	7	C. annuum	China	CHN	ND	ND	ND	ND	ND	ND	ND	ND
204	GPC095510	VI028498	VI028498	WorldVeg	7	C. annuum	China	CHN	ND	ND	ND	ND	ND	ND	ND	ND
205	GPC095520	VI028499	VI028499	WorldVeg	7	C. annuum	China	CHN	ND	ND	ND	ND	ND	ND	ND	ND
206	GPC095530	VI028500	VI028500	WorldVeg	7	C. annuum	China	CHN	ND	ND	ND	ND	ND	ND	ND	ND
207	GPC095540	VI028501	VI028501	WorldVeg	7	C. annuum	China	CHN	ND	ND	ND	ND	ND	ND	ND	ND
208	GPC095550	VI028502	VI028502	WorldVeg	7	C. annuum	China	CHN	ND	ND	ND	ND	ND	ND	ND	ND
209	GPC095560	VI028503	VI028503	WorldVeg	7	C. annuum	China	CHN	ND	ND	ND	ND	ND	ND	ND	ND
210	GPC095590	VI028506	VI028506	WorldVeg	7	C. annuum	China	CHN	ND	ND	ND	ND	ND	ND	ND	ND
211	GPC095610	VI028508	VI028508	WorldVeg	7	C. annuum	China	CHN	ND	ND	ND	ND	ND	ND	ND	ND
212	GPC095630	VI028510	VI028510	WorldVeg	7	C. annuum	China	CHN	ND	ND	ND	ND	ND	ND	ND	ND
213	GPC095640	VI028511	VI028511	WorldVeg	7	C. annuum	China	CHN	ND	ND	ND	ND	ND	ND	ND	ND
214	GPC095660	VI028513	VI028513	WorldVeg	7	C. annuum	China	CHN	ND	ND	ND	ND	ND	ND	ND	ND
215	GPC095670	VI028514	VI028514	WorldVeg	7	C. annuum	China	CHN	ND	ND	ND	ND	ND	ND	ND	ND
216	GPC095680	VI028515	VI028515	WorldVeg	7	C. annuum	China	CHN	ND	ND	ND	ND	ND	ND	ND	ND
217	GPC095690	VI028516	VI028516	WorldVeg	7	C. annuum	China	CHN	ND	ND	ND	ND	ND	ND	ND	ND
218	GPC095730	VI028520	VI028520	WorldVeg	7	C. annuum	China	CHN	ND	ND	ND	ND	ND	ND	ND	ND
219	GPC095740	VI028521	VI028521	WorldVeg	7	C. annuum	China	CHN	ND	ND	ND	ND	ND	ND	ND	ND
220	GPC095830	VI028530	VI028530	WorldVeg	7	C. annuum	China	CHN	ND	ND	ND	ND	ND	ND	ND	ND
221	GPC095840	VI028531	VI028531	WorldVeg	7	C. annuum	China	CHN	ND	ND	ND	ND	ND	ND	ND	ND
222	GPC095850	VI028532	VI028532	WorldVeg	7	C. annuum	China	CHN	ND	ND	ND	ND	ND	ND	ND	ND
223	GPC099000	VI028847	VI028847	WorldVeg	7	C. annuum	China	CHN	ND	ND	ND	ND	ND	ND	ND	ND
224	NA	NA	VI029295	WorldVeg	7	NA	NA
225	GPC109550	VI031452	VI031452	WorldVeg	7	C. annuum	Spain	ESP	ND	Castellon onda	ND	ND	ND	ND	ND	ND
226	GPC109570	VI031454	VI031454	WorldVeg	7	C. annuum	Spain	ESP	ND	Castellon 5km onda	ND	ND	ND	ND	ND	ND
227	GPC109690	VI031466	VI031466	WorldVeg	7	C. annuum	Spain	ESP	ND	Castellon castellon de villamalefa	ND	ND	ND	ND	ND	ND
228	GPC109930	VI031490	VI031490	WorldVeg	7	C. annuum	Spain	ESP	ND	Cacres 2km azasel	ND	ND	ND	ND	ND	ND
229	NA	NA	VI031551	WorldVeg	7	NA	NA
230	NA	NA	VI031554	WorldVeg	7	NA	NA
231	GPC134570	VI031632	VI031632	WorldVeg	7	C. sp (undefined)	Taiwan	TWN	ND	Taiman	ND	ND	ND	ND	ND	ND
232	NA	NA	VI032224	WorldVeg	7	NA	NA
233	GPC112090	VI037430	VI037430	WorldVeg	7	C. annuum	Brazil	BRA	ND	ND	ND	ND	ND	ND	ND	ND
234	GPC112100	VI037431	VI037431	WorldVeg	7	C. annuum	Sri Lanka	LKA	ND	ND	ND	ND	ND	ND	ND	ND
235	GPC112250	VI037446	VI037446	WorldVeg	7	C. annuum	India	IND	ND	Guntur wholesale market	ND	ND	ND	ND	ND	ND
236	GPC112780	VI037553	VI037553	WorldVeg	7	C. annuum	Italy	ITA	ND	ND	ND	ND	ND	ND	ND	ND
237	GPC113840	VI037806	VI037806	WorldVeg	7	C. annuum	Hungary	HUN	ND	ND	ND	ND	ND	ND	ND	ND
238	GPC113930	VI037837	VI037837	WorldVeg	7	C. annuum	Argentina	ARG	ND	ND	ND	ND	ND	ND	ND	ND
239	NA	NA	VI038177	WorldVeg	7	NA	NA
240	GPC136090	VI038178	VI038178	WorldVeg	7	C. sp (undefined)	China	CHN	ND	ND	ND	ND	ND	ND	ND	ND
241	GPC114060	VI038185	VI038185	WorldVeg	7	C. annuum	Mexico	MEX	ND	ND	ND	ND	ND	ND	ND	ND
242	GPC114150	VI039324	VI039324	WorldVeg	7	C. annuum	Hungary	HUN	ND	ND	ND	ND	ND	ND	ND	ND
243	GPC114170	VI039327	VI039327	WorldVeg	7	C. annuum	Hungary	HUN	ND	ND	ND	ND	ND	ND	ND	ND
244	GPC114210	VI039331	VI039331	WorldVeg	7	C. annuum	Hungary	HUN	ND	ND	ND	ND	ND	ND	ND	ND
245	GPC114220	VI039332	VI039332	WorldVeg	7	C. annuum	Hungary	HUN	ND	ND	ND	ND	ND	ND	ND	ND
246	GPC136160	VI039335	VI039335	WorldVeg	7	C. sp (undefined)	Hungary	HUN	ND	ND	ND	ND	ND	ND	ND	ND
247	GPC136170	VI039336	VI039336	WorldVeg	7	C. sp (undefined)	Hungary	HUN	ND	ND	ND	ND	ND	ND	ND	ND
248	GPC136190	VI039338	VI039338	WorldVeg	7	C. sp (undefined)	Hungary	HUN	ND	ND	ND	ND	ND	ND	ND	ND
249	GPC114230	VI039339	VI039339	WorldVeg	7	C. annuum	Hungary	HUN	ND	ND	ND	ND	ND	ND	ND	ND
250	GPC136200	VI039340	VI039340	WorldVeg	7	C. sp (undefined)	Hungary	HUN	ND	ND	ND	ND	ND	ND	ND	ND
251	GPC136210	VI039341	VI039341	WorldVeg	7	C. sp (undefined)	Hungary	HUN	ND	ND	ND	ND	ND	ND	ND	ND
252	GPC136220	VI039342	VI039342	WorldVeg	7	C. sp (undefined)	Hungary	HUN	ND	ND	ND	ND	ND	ND	ND	ND
253	GPC117920	VI044252	VI044252	WorldVeg	7	C. annuum	Netherlands	NLD	ND	Bruinsma	ND	ND	ND	ND	ND	ND
254	GPC117970	VI044257	VI044257	WorldVeg	7	C. annuum	ND	ND	ND	ND	ND	ND	ND	ND	ND	ND
255	GPC117980	VI044258	VI044258	WorldVeg	7	C. annuum	France	FRA	ND	ND	ND	ND	ND	ND	ND	ND
256	GPC118080	VI044268	VI044268	WorldVeg	7	C. annuum	Taiwan	TWN	ND	ND	ND	ND	ND	ND	ND	ND
257	GPC118320	VI044292	VI044292	WorldVeg	7	C. annuum	Netherlands	NLD	ND	ND	ND	ND	ND	ND	ND	ND
258	GPC118360	VI044296	VI044296	WorldVeg	7	C. annuum	Netherlands	NLD	ND	Berkmortel	ND	ND	ND	ND	ND	ND
259	GPC119270	VI044953	VI044953	WorldVeg	7	C. annuum	China	CHN	ND	ND	ND	ND	ND	ND	ND	ND
260	GPC120210	VI046812	VI046812	WorldVeg	7	C. annuum	China	CHN	ND	ND	ND	ND	ND	ND	ND	ND
261	GPC120440	VI046835	VI046835	WorldVeg	7	C. annuum	Taiwan	TWN	ND	ND	ND	ND	ND	ND	ND	ND
262	GPC120890	VI046880	VI046880	WorldVeg	7	C. annuum	Argentina	ARG	ND	ND	ND	ND	ND	ND	ND	ND
263	GPC120990	VI046890	VI046890	WorldVeg	7	C. annuum	Sri Lanka	LKA	ND	ND	ND	ND	ND	ND	ND	ND
264	GPC121000	VI046891	VI046891	WorldVeg	7	C. annuum	Sri Lanka	LKA	ND	ND	ND	ND	ND	ND	ND	ND
265	GPC121260	VI046917	VI046917	WorldVeg	7	C. annuum	United States	USA	ND	ND	ND	ND	ND	ND	ND	ND
266	GPC121790	VI046970	VI046970	WorldVeg	7	C. annuum	Hungary	HUN	ND	ND	ND	ND	ND	ND	ND	ND
267	GPC122030	VI046994	VI046994	WorldVeg	7	C. annuum	United States	USA	ND	ND	ND	ND	ND	ND	ND	ND
268	GPC123140	VI047105	VI047105	WorldVeg	7	C. annuum	United States	USA	ND	ND	ND	ND	ND	ND	ND	ND
269	GPC123590	VI047172	VI047172	WorldVeg	7	C. annuum	China	CHN	ND	Hunan	ND	ND	ND	ND	ND	ND
270	GPC123600	VI047173	VI047173	WorldVeg	7	C. annuum	China	CHN	ND	Hunan	ND	ND	ND	ND	ND	ND
271	GPC001360	PI2054-76	136	ARO	8	C. annuum	ND	ND	ND	ND	ND	ND	ND	300	40	ND
272	GPC104810	VI029449	VI029449	WorldVeg	8	C. annuum	Brazil	BRA	ND	Minas gerais	ND	ND	ND	ND	ND	19680416
273	GPC127220	VI056245	VI056245	WorldVeg	8	C. annuum	United States	USA	ND	ND	ND	ND	ND	ND	ND	ND
274	GPC001460	PI2054-89	146	ARO	9	C. annuum	ND	ND	ND	ND	ND	ND	ND	300	40	ND
275	GPC096870	VI028634	VI028634	WorldVeg	9	C. annuum	Brazil	BRA	ND	ND	ND	ND	ND	ND	ND	ND
276	GPC001480	PI2054-91	148	ARO	10	C. annuum	ND	ND	ND	ND	ND	ND	ND	300	40	ND
277	GPC096810	VI028628	VI028628	WorldVeg	10	C. annuum	Argentina	ARG	ND	ND	ND	ND	ND	ND	ND	ND
278	GPC001520	PI2054-97	152	ARO	11	C. annuum	ND	ND	ND	ND	ND	ND	ND	300	40	ND
279	GPC025450	PM0634	PM0634	INRAE	11	C. annuum	Netherlands	NLD	ND	ND	ND	ND	ND	ND	ND	ND
280	GPC044990	BGV011396	152_1	UPV	12	C. annuum	Spain	ESP	Llerana.Saro;Cantabria	Cantabria	431601N	0034824W	195	300	26	19951121
281	GPC044900	BGV011387	28_1	UPV	12	C. annuum	Spain	ESP	Isla.Arnuero;Cantabria	Cantabria	432939N	0033405W	45	300	26	19950920
282	GPC001560	PI2054-102	156	ARO	13	C. baccatum	ND	ND	ND	ND	ND	ND	ND	300	40	ND
283	GPC057820	CGN22181	CGN22181	CGN	13	C. baccatum var. pendulum	Perù	PER	ND	ND	-9.79568	-74.7949	ND	500	ND	ND
284	GPC031970	PM1327	PM1327	INRAE	13	C. baccatum var. pendulum	Perù	PER	ND	ND	ND	ND	ND	ND	ND	ND
285	GPC045520	BGV011514	175_2	UPV	14	C. annuum	Spain	ESP	Colomera;Granada	Granada	372232N	0034247W	866	300	26	19870701
286	GPC036100	BGV000639	ANoCA_113	UPV	14	C. annuum	Spain	ESP	Santa Fé;Granada	Granada	371126N	0034304W	580	300	26	19850125
287	GPC001770	PI2054-143	177	ARO	15	C. chinense	ND	ND	ND	ND	ND	ND	ND	300	40	ND
288	GPC082990	VI027149	VI027149	WorldVeg	15	C. annuum	Mexico	MEX	ND	ND	ND	ND	ND	ND	ND	ND
289	GPC096430	VI028590	VI028590	WorldVeg	15	C. chinense	Mexico	MEX	ND	ND	ND	ND	ND	ND	ND	ND
290	GPC096490	VI028596	VI028596	WorldVeg	15	C. chinense	Mexico	MEX	ND	ND	ND	ND	ND	ND	ND	ND
291	GPC096500	VI028597	VI028597	WorldVeg	15	C. chinense	Mexico	MEX	ND	ND	ND	ND	ND	ND	ND	ND
292	GPC096550	VI028602	VI028602	WorldVeg	15	C. chinense	Mexico	MEX	ND	ND	ND	ND	ND	ND	ND	ND
293	GPC096560	VI028603	VI028603	WorldVeg	15	C. chinense	Mexico	MEX	ND	ND	ND	ND	ND	ND	ND	ND
294	GPC096620	VI028609	VI028609	WorldVeg	15	C. chinense	Mexico	MEX	ND	ND	ND	ND	ND	ND	ND	ND
295	GPC103680	VI029336	VI029336	WorldVeg	15	C. chinense	Mexico	MEX	ND	ND	ND	ND	ND	ND	ND	ND
296	GPC103690	VI029337	VI029337	WorldVeg	15	C. chinense	Mexico	MEX	ND	ND	ND	ND	ND	ND	ND	ND
297	GPC096530	VI028600	VI028600	WorldVeg	15	C. chinense	Mexico	MEX	ND	ND	ND	ND	ND	ND	ND	ND
298	GPC000180	PI1190-60	18	ARO	16	C. annuum	ND	ND	ND	ND	ND	ND	ND	410	40	ND
299	GPC013760	CAP324	CAP324	IPK	16	C. annuum	Venezuela	VEN	Caracas	ND	ND	ND	ND	300	99	ND
300	GPC030510	PM1166	PM1166	INRAE	16	C. annuum	United States	USA	ND	ND	ND	ND	ND	ND	ND	ND
301	GPC071170	VI013152	VI013152	WorldVeg	16	C. annuum	Venezuela	VEN	ND	ND	ND	ND	ND	ND	ND	ND
302	GPC000190	PI1190-78	19	ARO	17	C. annuum	ND	ND	ND	ND	ND	ND	ND	410	40	ND
303	GPC052370	CGN16945	CGN16945	CGN	17	C. annuum	ND	ND	ND	ND	ND	ND	ND	ND	ND	ND
304	GPC042690	BGV010187	1931	UPV	18	C. annuum	Spain	ESP	Camarenilla;Toledo	Toledo	400108N	0040426W	508	300	ND	198108--
305	GPC011670	CAP1676	CAP1676	IPK	18	C. annuum	Spain	ESP	ND	ND	ND	ND	ND	300	99	ND
306	GPC042620	BGV010180	1932	UPV	19	C. annuum	Spain	ESP	Camarenilla;Toledo	Toledo	400108N	0040426W	508	300	ND	198108--
307	GPC011340	CAP1644	CAP1644	IPK	19	C. annuum	Spain	ESP	ND	ND	ND	ND	ND	300	99	ND
308	GPC042640	BGV010182	1958	UPV	20	C. annuum	Spain	ESP	Chinchón;Madrid	Madrid	400833N	0032516W	753	300	ND	198108--
309	GPC011480	CAP1658	CAP1658	IPK	20	C. annuum	Spain	ESP	ND	ND	ND	ND	ND	300	99	ND
310	GPC042740	BGV010192	1990	UPV	21	C. annuum	Spain	ESP	Romangordo;Cáceres	Cáceres	394435N	0054200W	417	300	ND	198109--
311	GPC011380	CAP1648	CAP1648	IPK	21	C. annuum	Spain	ESP	ND	ND	ND	ND	ND	300	99	ND
312	GPC040670	BGV004069	E_CA_43	UPV	21	C. annuum	Spain	ESP	Madrigalejo;Cáceres	Cáceres	390825N	0053734W	294	300	26	19841217
313	GPC046240	BGV011715	PK91	UPV	21	C. annuum	Spain	ESP	Guadalupe;Cáceres	Cáceres	392715N	0051933W	640	300	ND	1991----
314	GPC042660	BGV010184	1994	UPV	22	C. annuum	Spain	ESP	Don Benito;Badajoz	Badajoz	385719N	0055136W	279	300	ND	198109--
315	GPC011510	CAP1660	CAP1660	IPK	22	C. annuum	Spain	ESP	ND	ND	ND	ND	ND	300	99	ND
316	GPC002000	PI2054-181	200	ARO	23	C. frutescens	ND	ND	ND	ND	ND	ND	ND	100	40	ND
317	GPC105970	VI029565	VI029565	WorldVeg	23	C. frutescens	Malasya	MYS	ND	ND	ND	ND	ND	ND	ND	ND
318	GPC105980	VI029566	VI029566	WorldVeg	23	C. frutescens	Malasya	MYS	ND	ND	ND	ND	ND	ND	ND	ND
319	GPC125470	VI050206	VI050206	WorldVeg	23	C. frutescens	Taiwan	TWN	Guanshan, kanding village	Taitung	N 23-07.512'	E 121-12.642'	345	300	23	20011027
320	GPC125480	VI050208	VI050208	WorldVeg	23	C. annuum	Taiwan	TWN	Guanshan, kanding village	Taitung	N 23-07.512'	E 121-12.642'	345	300	23	20011027
321	GPC128310	VI057390	VI057390	WorldVeg	23	C. frutescens	Malasya	MYS	ND	Kuala lumpur	ND	ND	ND	ND	ND	ND
322	GPC042810	BGV010259	2035	UPV	24	C. annuum	Spain	ESP	Barrio Nuevo.Conil de la Frontera;Cádiz	Cádiz	361854N	0060406W	52	300	ND	198207--
323	GPC108770	VI031373	VI031373	WorldVeg	24	C. annuum	Spain	ESP	ND	Conre conol delo foutera	ND	ND	ND	ND	ND	ND
324	GPC043600	BGV010597	2044	UPV	25	C. annuum	Spain	ESP	La Carlota;Córdoba	Córdoba	374035N	0045551W	215	300	ND	198208--
325	GPC036180	BGV000647	AN_CA_121	UPV	25	C. annuum	Spain	ESP	Jauja;Córdoba	Córdoba	371823N	0043915W	483	300	26	19851127
326	GPC002060	PI2054-192	206	ARO	26	C. frutescens	ND	ND	ND	ND	ND	ND	ND	100	40	ND
327	GPC004840	CAP1010	CAP1010	IPK	26	C. frutescens	Cuba	CUB	La Hormiga, Fomento	ND	ND	ND	ND	300	99	19930320
328	GPC008430	CAP1358	CAP1358	IPK	26	C. annuum	Mexico	MEX	ND	ND	ND	ND	ND	300	99	ND
329	GPC009520	CAP1456	CAP1456	IPK	26	C. frutescens	Perù	PER	ND	ND	ND	ND	ND	300	99	ND
330	GPC012480	CAP203	CAP203	IPK	26	C. frutescens	ND	ND	ND	ND	ND	ND	ND	300	99	ND
331	GPC012490	CAP204	CAP204	IPK	26	C. frutescens	Angola	AGO	ND	ND	ND	ND	ND	300	99	ND
332	GPC015160	CAP467	CAP467	IPK	26	C. frutescens	ND	ND	ND	ND	ND	ND	ND	300	99	ND
333	GPC015210	CAP471	CAP471	IPK	26	C. frutescens	Perù	PER	Dept. Loreto Iquitos	ND	ND	ND	ND	300	99	ND
334	GPC015700	CAP520	CAP520	IPK	26	C. frutescens	Zambia	ZMB	Markt Mufulira	ND	ND	ND	ND	300	99	ND
335	GPC015750	CAP525	CAP525	IPK	26	C. frutescens	Perù	PER	Puerto Moldonado	ND	ND	ND	ND	300	99	ND
336	GPC019120	CAP895	CAP895	IPK	26	C. frutescens	Cuba	CUB	Casimba Arriba	ND	ND	ND	ND	300	99	19890324
337	GPC054800	CGN19214	CGN19214	CGN	26	C. frutescens	Brazil	BRA	ND	ND	-12.0393	-53.7891	ND	300	30	ND
338	GPC056050	CGN21503	CGN21503	CGN	26	C. frutescens	Angola	AGO	ND	ND	-11.2073	17.8807	ND	ND	40	ND
339	GPC056370	CGN21536	CGN21536	CGN	26	C. frutescens	Brazil	BRA	ND	ND	-12.0393	-53.7891	ND	300	30	ND
340	GPC056380	CGN21537	CGN21537	CGN	26	C. frutescens	Brazil	BRA	ND	ND	-12.0393	-53.7891	ND	300	30	ND
341	GPC056650	CGN21568	CGN21568	CGN	26	C. frutescens	Brazil	BRA	ND	ND	-12.0393	-53.7891	ND	300	30	ND
342	GPC057680	CGN22167	CGN22167	CGN	26	C. frutescens	Brazil	BRA	ND	ND	-12.0393	-53.7891	ND	300	30	ND
343	GPC057690	CGN22168	CGN22168	CGN	26	C. frutescens	Brazil	BRA	ND	ND	-12.0393	-53.7891	ND	300	30	ND
344	GPC058330	CGN22792	CGN22792	CGN	26	C. frutescens	Perù	PER	ND	ND	-9.79568	-74.7949	ND	100	10	1959----
345	GPC060110	CGN23288	CGN23288	CGN	26	C. frutescens	Zambia	ZMB	Singanda	ND	-13.1519	27.8525	ND	300	30	19810515
346	GPC060450	CGN23764	CGN23764	CGN	26	C. frutescens	Brazil	BRA	ND	ND	-12.0393	-53.7891	ND	300	30	ND
347	GPC060820	CGN24351	CGN24351	CGN	26	C. frutescens	Brazil	BRA	ND	ND	-12.0393	-53.7891	ND	300	30	ND
348	GPC060940	CGN24363	CGN24363	CGN	26	C. frutescens	Zambia	ZMB	Savahinda	ND	-13.1519	27.8525	ND	300	30	19810522
349	GPC028620	PM0970	PM0970	INRAE	26	C. frutescens	Madagascar	MDG	ND	ND	ND	ND	ND	ND	ND	ND
350	GPC030760	PM1193	PM1193	INRAE	26	C. frutescens	Bolivia	BOL	ND	ND	ND	ND	ND	ND	ND	ND
351	GPC032930	PM1447	PM1447	INRAE	26	C. frutescens	France	FRA	LA REUNION	ND	ND	ND	ND	ND	ND	ND
352	GPC066550	VI012667	VI012667	WorldVeg	26	C. frutescens	Perù	PER	ND	ND	ND	ND	ND	ND	ND	ND
353	GPC070130	VI013043	VI013043	WorldVeg	26	C. frutescens	United Kingdom	GBR	ND	Birmingham	ND	ND	ND	ND	ND	ND
354	GPC070660	VI013100	VI013100	WorldVeg	26	C. frutescens	United States	USA	ND	ND	ND	ND	ND	ND	ND	ND
355	GPC070920	VI013127	VI013127	WorldVeg	26	C. frutescens	Perù	PER	ND	ND	ND	ND	ND	ND	ND	ND
356	GPC072180	VI013253	VI013253	WorldVeg	26	C. frutescens	Angola	AGO	ND	ND	ND	ND	ND	ND	ND	ND
357	GPC073650	VI013401	VI013401	WorldVeg	26	C. frutescens	Perù	PER	ND	ND	ND	ND	ND	ND	ND	ND
358	GPC082090	VI014922	VI014922	WorldVeg	26	C. annuum	Zambia	ZMB	ND	ND	ND	ND	ND	ND	ND	ND
359	GPC099670	VI028920	VI028920	WorldVeg	26	C. frutescens	Nepal	NPL	ND	Barpa	ND	ND	700	ND	ND	19861005
360	GPC100350	VI029001	VI029001	WorldVeg	26	C. frutescens	Bolivia	BOL	ND	ND	ND	ND	ND	ND	ND	ND
361	GPC103100	VI029278	VI029278	WorldVeg	26	C. frutescens	Philippines	PHL	ND	ND	ND	ND	ND	ND	ND	ND
362	GPC105570	VI029525	VI029525	WorldVeg	26	C. frutescens	Perù	PER	ND	ND	ND	ND	ND	ND	ND	ND
363	GPC105630	VI029531	VI029531	WorldVeg	26	C. frutescens	Ethiopia	ETH	ND	ND	ND	ND	ND	ND	ND	ND
364	GPC105670	VI029535	VI029535	WorldVeg	26	C. frutescens	India	IND	ND	ND	ND	ND	ND	ND	ND	ND
365	GPC105680	VI029536	VI029536	WorldVeg	26	C. frutescens	India	IND	ND	ND	ND	ND	ND	ND	ND	ND
366	GPC106050	VI029573	VI029573	WorldVeg	26	C. frutescens	Bolivia	BOL	ND	ND	ND	ND	ND	ND	ND	ND
367	GPC106060	VI029574	VI029574	WorldVeg	26	C. frutescens	Brazil	BRA	ND	ND	ND	ND	ND	ND	ND	ND
368	GPC106070	VI029575	VI029575	WorldVeg	26	C. frutescens	Brazil	BRA	ND	ND	ND	ND	ND	ND	ND	ND
369	GPC106430	VI029611	VI029611	WorldVeg	26	C. frutescens	Brazil	BRA	ND	ND	ND	ND	ND	ND	ND	ND
370	GPC106520	VI029620	VI029620	WorldVeg	26	C. frutescens	Brazil	BRA	ND	Minas gerais	ND	ND	ND	ND	ND	ND
371	GPC106540	VI029622	VI029622	WorldVeg	26	C. frutescens	Philippines	PHL	ND	ND	ND	ND	ND	ND	ND	ND
372	GPC107300	VI031224	VI031224	WorldVeg	26	C. frutescens	Zambia	ZMB	ND	Singanda	ND	ND	ND	ND	ND	ND
373	GPC107320	VI031226	VI031226	WorldVeg	26	C. frutescens	Zambia	ZMB	ND	Talyata	ND	ND	ND	ND	ND	ND
374	GPC107350	VI031229	VI031229	WorldVeg	26	C. frutescens	Zambia	ZMB	ND	Sikitili	ND	ND	ND	ND	ND	ND
375	GPC107410	VI031235	VI031235	WorldVeg	26	C. frutescens	Zambia	ZMB	ND	Samachae	ND	ND	ND	ND	ND	ND
376	GPC107420	VI031236	VI031236	WorldVeg	26	C. frutescens	Zambia	ZMB	ND	Kapatala	ND	ND	ND	ND	ND	ND
377	GPC107430	VI031237	VI031237	WorldVeg	26	C. frutescens	Zambia	ZMB	ND	Katongo	ND	ND	ND	ND	ND	ND
378	GPC107440	VI031238	VI031238	WorldVeg	26	C. frutescens	Zambia	ZMB	ND	Sarahinda	ND	ND	ND	ND	ND	ND
379	GPC107460	VI031240	VI031240	WorldVeg	26	C. frutescens	Zambia	ZMB	ND	Kapaln	ND	ND	ND	ND	ND	ND
380	GPC107470	VI031241	VI031241	WorldVeg	26	C. frutescens	Zambia	ZMB	ND	Chenduwa	ND	ND	ND	ND	ND	ND
381	GPC107550	VI031250	VI031250	WorldVeg	26	C. frutescens	Zambia	ZMB	ND	Yalukafu	ND	ND	ND	ND	ND	ND
382	GPC107560	VI031251	VI031251	WorldVeg	26	C. frutescens	Zambia	ZMB	ND	Chikwati	ND	ND	ND	ND	ND	ND
383	GPC107580	VI031253	VI031253	WorldVeg	26	C. frutescens	Zambia	ZMB	ND	Chapula	ND	ND	ND	ND	ND	ND
384	GPC107590	VI031254	VI031254	WorldVeg	26	C. frutescens	Zambia	ZMB	ND	Ndubeni palace	ND	ND	ND	ND	ND	ND
385	GPC107600	VI031255	VI031255	WorldVeg	26	C. frutescens	Zambia	ZMB	ND	Mibinge agr.yam	ND	ND	ND	ND	ND	ND
386	GPC107650	VI031260	VI031260	WorldVeg	26	C. frutescens	Zambia	ZMB	ND	Kasoma	ND	ND	ND	ND	ND	ND
387	GPC107670	VI031263	VI031263	WorldVeg	26	C. frutescens	Zambia	ZMB	ND	Langi	ND	ND	ND	ND	ND	ND
388	GPC107680	VI031264	VI031264	WorldVeg	26	C. frutescens	Zambia	ZMB	ND	Mansa	ND	ND	ND	ND	ND	ND
389	GPC107690	VI031265	VI031265	WorldVeg	26	C. frutescens	Zambia	ZMB	ND	Mansa	ND	ND	ND	ND	ND	ND
390	GPC107710	VI031267	VI031267	WorldVeg	26	C. frutescens	Zambia	ZMB	ND	Mansa	ND	ND	ND	ND	ND	ND
391	GPC107720	VI031268	VI031268	WorldVeg	26	C. frutescens	Zambia	ZMB	ND	Murenre farm	ND	ND	ND	ND	ND	ND
392	GPC107730	VI031269	VI031269	WorldVeg	26	C. frutescens	Zambia	ZMB	ND	Nchelenge	ND	ND	ND	ND	ND	ND
393	GPC107750	VI031271	VI031271	WorldVeg	26	C. frutescens	Zambia	ZMB	ND	Mukolue	ND	ND	ND	ND	ND	ND
394	GPC107760	VI031272	VI031272	WorldVeg	26	C. frutescens	Zambia	ZMB	ND	Chabanya	ND	ND	ND	ND	ND	ND
395	GPC118650	VI044326	VI044326	WorldVeg	26	C. frutescens	ND	ND	ND	ND	ND	ND	ND	ND	ND	ND
396	GPC128190	VI057378	VI057378	WorldVeg	26	C. frutescens	Perù	PER	ND	ND	ND	ND	ND	ND	ND	ND
397	GPC128380	VI057397	VI057397	WorldVeg	26	C. frutescens	Brazil	BRA	ND	ND	ND	ND	ND	ND	ND	ND
398	GPC128680	VI059598	VI059598	WorldVeg	26	C. frutescens	Kenia	KEN	ND	ND	ND	ND	ND	ND	ND	19870505
399	GPC129880	VI061395	VI061395	WorldVeg	26	C. frutescens	Guatemala	GTM	ND	ND	ND	ND	ND	ND	ND	ND
400	GPC131660	VI063312	VI063312	WorldVeg	26	C. annuum	Costa Rica	CRI	San carlos	Alajuela	ND	ND	ND	ND	ND	ND
401	GPC042820	BGV010260	2061	UPV	27	C. annuum	Spain	ESP	Hellin;Albacete	Albacete	383048N	0014208W	560	300	ND	198209--
402	GPC042020	BGV005135	V_CA_110	UPV	27	C. annuum	Spain	ESP	Algemesí;Valencia	Valencia	391137N	0002605W	ND	ND	23	19941106
403	GPC042860	BGV010264	2093	UPV	28	C. annuum	Spain	ESP	Fresno de la Vega;León	León	422043N	0053205W	757	300	ND	198209--
404	GPC039430	BGV003381	CL_CA_5	UPV	28	C. annuum	Spain	ESP	Carracedelo;León	León	423311N	0064401W	543	300	22	19860928
405	GPC002120	PI2055-2	212	ARO	29	C. annuum	Hungary	HUN	ND	ND	ND	ND	ND	300	40	ND
406	GPC002670	PI2055-183	267	ARO	29	C. annuum	Hungary	HUN	ND	ND	ND	ND	ND	300	40	ND
407	GPC014530	CAP405	CAP405	IPK	29	C. annuum	Hungary	HUN	ND	ND	ND	ND	ND	500	99	ND
408	GPC014720	CAP422	CAP422	IPK	29	C. annuum	Hungary	HUN	ND	ND	ND	ND	ND	500	99	ND
409	GPC069160	VI012944	VI012944	WorldVeg	29	C. annuum	Hungary	HUN	ND	Tapioszele	ND	ND	ND	ND	ND	ND
410	GPC073020	VI013337	VI013337	WorldVeg	29	C. annuum	Hungary	HUN	ND	Tapioszele	ND	ND	ND	ND	ND	ND
411	GPC002130	PI2055-3	213	ARO	30	C. annuum	Ceca Republic	CSK	ND	ND	ND	ND	ND	300	40	ND
412	GPC051200	CGN16824	CGN16824	CGN	30	C. annuum	Ceca Republic	CSK	ND	ND	49.7813	19.5117	ND	ND	ND	ND
413	GPC044160	BGV011041	2157	UPV	31	C. annuum	Spain	ESP	Ricla;Zaragoza	Zaragoza	413022N	0012417W	377	300	ND	198407--
414	GPC045900	BGV011565	2671	UPV	31	C. annuum	Spain	ESP	Pedro Muñoz.Casar de Palomero;Cáceres	Cáceres	401723N	0061953W	582	300	26	19900512
415	GPC043540	BGV010579	AI81	UPV	31	C. annuum	Spain	ESP	Almorox;Toledo	Toledo	401404N	0042325W	533	300	ND	1981----
416	GPC002180	PI2055-22	218	ARO	32	C. annuum	Japan	JPN	ND	ND	ND	ND	ND	300	40	ND
417	GPC052750	CGN16983	CGN16983	CGN	32	C. annuum	Japan	JPN	ND	ND	34.7841	134.375	ND	500	ND	ND
418	GPC025620	PM0656	PM0656	INRAE	32	C. annuum	Japan	JPN	ND	ND	ND	ND	ND	ND	ND	ND
419	GPC002250	PI2055-46	225	ARO	33	C. annuum	Turkey	TUR	ND	ND	ND	ND	ND	300	40	ND
420	GPC053820	CGN17190	CGN17190	CGN	33	C. annuum	Turkey	TUR	ND	ND	38.9615	34.9175	ND	500	ND	ND
421	GPC002270	PI2055-48	227	ARO	34	C. annuum	Japan	JPN	ND	ND	ND	ND	ND	300	40	ND
422	GPC051710	CGN16876	CGN16876	CGN	34	C. annuum	Japan	JPN	ND	ND	34.7841	134.375	ND	500	ND	ND
423	GPC053880	CGN17196	CGN17196	CGN	34	C. annuum	Japan	JPN	ND	ND	34.7841	134.375	ND	500	ND	ND
424	GPC054020	CGN17210	CGN17210	CGN	34	C. annuum	Japan	JPN	Gunma	ND	34.7841	134.375	ND	500	ND	ND
425	GPC002290	PI2055-58	229	ARO	35	C. annuum	ND	ND	ND	ND	ND	ND	ND	300	40	ND
426	GPC054320	CGN17240	CGN17240	CGN	35	C. annuum	ND	ND	ND	ND	ND	ND	ND	100	10	ND
427	GPC006830	CAP1213	CAP1213	IPK	36	C. annuum	ND	ND	ND	ND	ND	ND	ND	500	99	ND
428	GPC000230	PI1190-107	23	ARO	36	C. annuum	ND	ND	ND	ND	ND	ND	ND	410	40	ND
429	GPC028820	PM0990	PM0990	INRAE	36	C. annuum	Albania	ALB	ND	ND	ND	ND	ND	ND	ND	ND
430	GPC065170	VI012527	VI012527	WorldVeg	36	C. annuum	Czech rep	CZE	ND	ND	ND	ND	ND	ND	ND	ND
431	GPC090520	VI027999	VI027999	WorldVeg	36	C. annuum	Russia	Union of Soviet Socialist Republics	ND	ND	ND	ND	ND	ND	ND	ND
432	GPC123800	VI047274	VI047274	WorldVeg	36	C. annuum	Slovakia	SVK	ND	ND	ND	ND	ND	ND	ND	ND
433	GPC045570	BGV011520	2310	UPV	37	C. annuum	Spain	ESP	Candeleda;Ávila	Ávila	400913N	0051416W	432	300	ND	198709--
434	GPC043710	BGV010615	2362	UPV	37	C. annuum	Spain	ESP	Muñoveros;Segovia	Segovia	411026N	0035702W	959	300	26	19880927
435	GPC046340	BGV011749	2954	UPV	37	C. annuum	Spain	ESP	Boltaña;Huesca	Huesca	422650N	0000406E	640	300	ND	1992----
436	GPC020300	2016-CAP-AN-21	CAP_AN_21	MVCRI	38	C. annuum	Bulgaria	BGR	Sofia	Sofia	4238--N	02323--E	591	500	40	2003----
437	GPC002370	PI2055-84	237	ARO	38	C. annuum	Bulgaria	BGR	ND	ND	ND	ND	ND	300	40	ND
438	GPC015400	CAP490	CAP490	IPK	38	C. frutescens	Bulgaria	BGR	ND	ND	ND	ND	ND	500	40	ND
439	GPC016110	CAP566	CAP566	IPK	38	C. annuum	Bulgaria	BGR	ND	ND	ND	ND	ND	500	99	ND
440	GPC018050	CAP775	CAP775	IPK	38	C. annuum	Cuba	CUB	ND	ND	ND	ND	ND	500	99	198612--
441	GPC018450	CAP814	CAP814	IPK	38	C. annuum	Cuba	CUB	Distrikt: Pinar del Rio, Sammelort: Cocodrillo, Bauer: Sidney Crowde	ND	ND	ND	ND	300	99	19880329
442	GPC018840	CAP858	CAP858	IPK	38	C. annuum	Cuba	CUB	ND	ND	ND	ND	ND	400	99	198612--
443	GPC055730	CGN21471	CGN21471	CGN	38	C. annuum	Bulgaria	BGR	ND	ND	42.7254	25.4763	ND	500	ND	ND
444	GPC057190	CGN22118	CGN22118	CGN	38	C. annuum	China	CHN	ND	ND	35.8601	104.166	ND	500	ND	ND
445	GPC026760	PM0777	PM0777	INRAE	38	C. annuum	Bulgaria	BGR	ND	ND	ND	ND	ND	ND	ND	ND
446	GPC027210	PM0826	PM0826	INRAE	38	C. annuum	Bulgaria	BGR	ND	ND	ND	ND	ND	ND	ND	ND
447	GPC065410	VI012551	VI012551	WorldVeg	38	C. annuum	Bulgaria	BGR	ND	ND	ND	ND	ND	ND	ND	ND
448	GPC070140	VI013045	VI013045	WorldVeg	38	C. annuum	Bulgaria	BGR	ND	ND	ND	ND	ND	ND	ND	ND
449	GPC089820	VI027929	VI027929	WorldVeg	38	C. annuum	Yugoslavia	Yugoslavia	ND	ND	ND	ND	ND	ND	ND	ND
450	GPC092460	VI028193	VI028193	WorldVeg	38	C. annuum	Yugoslavia	Yugoslavia	ND	ND	ND	ND	ND	ND	ND	ND
451	GPC094910	VI028438	VI028438	WorldVeg	38	C. annuum	Yugoslavia	Yugoslavia	ND	ND	ND	ND	ND	ND	ND	ND
452	GPC098860	VI028833	VI028833	WorldVeg	38	C. annuum	Bulgaria	BGR	ND	ND	ND	ND	ND	ND	ND	ND
453	GPC099120	VI028859	VI028859	WorldVeg	38	C. annuum	Bulgaria	BGR	ND	ND	ND	ND	ND	ND	ND	ND
454	GPC106810	VI029690	VI029690	WorldVeg	38	C. annuum	Bulgaria	BGR	ND	ND	ND	ND	ND	ND	ND	ND
455	GPC123730	VI047267	VI047267	WorldVeg	38	C. annuum	Czech rep	CZE	ND	ND	ND	ND	ND	ND	ND	ND
456	GPC002390	PI2055-90	239	ARO	39	C. annuum	Turkey	TUR	ND	ND	ND	ND	ND	300	40	ND
457	GPC055870	CGN21485	CGN21485	CGN	39	C. annuum	Turkey	TUR	ND	ND	38.9615	34.9175	ND	500	ND	ND
458	GPC002400	PI2055-91	240	ARO	40	C. annuum	ND	ND	ND	ND	ND	ND	ND	300	40	ND
459	GPC013660	CAP315	CAP315	IPK	40	C. annuum	ND	ND	ND	ND	ND	ND	ND	500	99	ND
460	GPC055900	CGN21488	CGN21488	CGN	40	C. annuum	ND	ND	ND	ND	ND	ND	ND	ND	ND	ND
461	GPC002430	PI2055-102	243	ARO	41	C. annuum	Japan	JPN	ND	ND	ND	ND	ND	300	40	ND
462	GPC056100	CGN21508	CGN21508	CGN	41	C. annuum	Japan	JPN	ND	ND	34.7841	134.375	ND	500	ND	ND
463	GPC045710	BGV011538	2527	UPV	42	C. annuum	Spain	ESP	Herrera del Duque;Badajoz	Badajoz	391000N	0050254W	468	300	26	19900507
464	GPC040680	BGV004071	E_CA_45	UPV	42	C. annuum	Spain	ESP	Herrera del Duque;Badajoz	Badajoz	391000N	0050254W	471	300	26	19841218
465	GPC002530	PI2055-158	253	ARO	43	C. annuum	Guatemala	GTM	Guatemala; Guatemala City	ND	ND	ND	ND	300	40	ND
466	GPC058130	CGN22772	CGN22772	CGN	43	C. annuum	Guatemala	GTM	Guatemala; Guatemala City	ND	14.6167	-90.5167	ND	100	10	ND
467	GPC058140	CGN22773	CGN22773	CGN	43	C. annuum	Guatemala	GTM	Guatemala; Guatemala City	ND	14.6167	-90.5167	ND	100	10	ND
468	GPC045860	BGV011560	2621	UPV	44	C. annuum	Spain	ESP	Jaraiz de la Vera;Cáceres	Cáceres	400340N	0054521W	561	300	26	19900511
469	GPC040970	BGV004339	MU_CA_26	UPV	44	C. annuum	Spain	ESP	Campillo.Lorca;Murcia	Murcia	374042N	0014153W	350	300	22	19840927
470	GPC106730	VI029651	VI029651	WorldVeg	44	C. annuum	Spain	ESP	ND	ND	ND	ND	ND	ND	ND	ND
471	GPC045440	BGV011493	No052669	UPV	44	C. annuum	Spain	ESP	Zarza de Granadilla;Cáceres	Cáceres	401421N	0060243W	399	300	26	19961021
472	GPC002640	PI2055-173	264	ARO	45	C. annuum	Netherlands	NLD	ND	ND	ND	ND	ND	300	40	ND
473	GPC058490	CGN22811	CGN22811	CGN	45	C. annuum	Netherlands	NLD	ND	ND	52.1874	5.42725	ND	500	ND	ND
474	GPC060580	CGN23824	CGN23824	CGN	45	C. annuum	Netherlands	NLD	ND	ND	52.1874	5.42725	ND	500	ND	ND
475	GPC118370	VI044297	VI044297	WorldVeg	45	C. annuum	Netherlands	NLD	ND	Rast	ND	ND	ND	ND	ND	ND
476	GPC008470	CAP1361	CAP1361	IPK	45	C. annuum	Netherlands	NLD	ND	ND	ND	ND	ND	500	99	ND
477	GPC066440	VI012656	VI012656	WorldVeg	45	C. annuum	Netherlands	NLD	ND	ND	ND	ND	ND	ND	ND	ND
478	GPC117090	VI041656	VI041656	WorldVeg	45	C. annuum	ND	ND	ND	ND	ND	ND	ND	ND	ND	ND
479	GPC002650	PI2055-180	265	ARO	46	C. annuum	Germany	DEU	ND	ND	ND	ND	ND	300	40	ND
480	GPC017100	CAP680	CAP680	IPK	46	C. annuum	ND	ND	ND	ND	ND	ND	ND	500	99	ND
481	GPC058590	CGN22821	CGN22821	CGN	46	C. annuum	Germany	DEU	ND	ND	51.1632	10.4527	ND	500	ND	ND
482	GPC012100	CAP1720	CAP1720	IPK	46	C. annuum	Germany	DEU	ND	ND	ND	ND	ND	500	99	ND
483	GPC002680	PI2055-184	268	ARO	47	C. annuum	Puerto rico	PRI	ND	ND	ND	ND	ND	300	40	ND
484	GPC058650	CGN22827	CGN22827	CGN	47	C. annuum	Hungary	HUN	ND	ND	47.1671	19.5083	ND	500	ND	ND
485	GPC002700	PI2055-191	270	ARO	48	C. annuum	Hungary	HUN	ND	ND	ND	ND	ND	300	40	ND
486	GPC058840	CGN22847	CGN22847	CGN	48	C. annuum	Hungary	HUN	ND	ND	47.1671	19.5083	ND	ND	40	ND
487	GPC002760	PI2055-214	276	ARO	49	C. annuum	ND	ND	ND	ND	ND	ND	ND	300	40	ND
488	GPC059360	CGN23213	CGN23213	CGN	49	C. annuum	ND	ND	ND	ND	ND	ND	ND	ND	ND	ND
489	GPC002770	PI2055-216	277	ARO	50	C. annuum	Ethiopia	ETH	ND	ND	ND	ND	ND	300	40	ND
490	GPC070090	VI013039	VI013039	WorldVeg	50	C. annuum	Ethiopia	ETH	ND	ND	ND	ND	ND	ND	ND	ND
491	GPC002880	PI2055-243	288	ARO	51	C. annuum	Austria	AUT	ND	ND	ND	ND	ND	300	40	ND
492	GPC059920	CGN23269	CGN23269	CGN	51	C. annuum	Austria	AUT	ND	ND	47.6971	13.347	ND	500	ND	ND
493	GPC002890	PI2055-244	289	ARO	52	C. annuum	Austria	AUT	ND	ND	ND	ND	ND	300	40	ND
494	GPC054010	CGN17209	CGN17209	CGN	52	C. annuum	Denmark	DNK	ND	ND	56.0291	10.7446	ND	500	ND	ND
495	GPC059930	CGN23270	CGN23270	CGN	52	C. annuum	Austria	AUT	ND	ND	47.6971	13.347	ND	500	ND	ND
496	GPC002900	PI2055-246	290	ARO	53	C. annuum	United States	USA	ND	ND	ND	ND	ND	300	40	ND
497	GPC059950	CGN23272	CGN23272	CGN	53	C. annuum	United States	USA	ND	ND	48.3635	-124.684	ND	500	ND	ND
498	GPC002910	PI2055-247	291	ARO	54	C. annuum	Serbia	SRB	ND	ND	ND	ND	ND	300	40	ND
499	GPC059970	CGN23274	CGN23274	CGN	54	C. annuum	Serbia	SRB	ND	ND	43.9857	20.8934	ND	400	40	ND
500	GPC002950	PI2055-258	295	ARO	55	C. annuum	Yugoslavia	YUG	ND	ND	ND	ND	ND	300	40	ND
501	GPC060510	CGN23817	CGN23817	CGN	55	C. annuum	Yugoslavia	YUG	ND	ND	43.8821	20.2148	ND	ND	ND	ND
502	GPC132440	Perennial	303	ARO	56	C. annuum	ND	ND	ND	ND	ND	ND	ND	410	40	ND
503	GPC056340	CGN21533	CGN21533	CGN	56	C. annuum	India	IND	ND	ND	18.563	84.8144	ND	500	ND	ND
504	GPC025650	PM0659	PM0659	INRAE	56	C. annuum	India	IND	ND	ND	ND	ND	ND	ND	ND	ND
505	GPC028250	PM0933	PM0933	INRAE	56	C. annuum	United States	USA	ND	ND	ND	ND	ND	ND	ND	ND
506	GPC063310	VI012234	VI012234	WorldVeg	56	C. annuum	France	FRA	ND	ND	ND	ND	ND	ND	ND	ND
507	GPC063330	VI012236	VI012236	WorldVeg	56	C. annuum	France	FRA	ND	ND	ND	ND	ND	ND	ND	ND
508	GPC064050	VI012357	VI012357	WorldVeg	56	C. annuum	Malasya	MYS	ND	ND	ND	ND	ND	ND	ND	ND
509	GPC071770	VI013212	VI013212	WorldVeg	56	C. annuum	China	CHN	ND	ND	ND	ND	ND	ND	ND	ND
510	GPC112480	VI037522	VI037522	WorldVeg	56	C. annuum	France	FRA	ND	ND	ND	ND	ND	ND	ND	ND
511	GPC113740	VI037650	VI037650	WorldVeg	56	C. annuum	Malasya	MYS	ND	ND	ND	ND	ND	ND	ND	ND
512	GPC113310	VI037606	VI037606	WorldVeg	56	C. annuum	Thailand	THA	ND	ND	ND	ND	ND	ND	ND	ND
513	GPC114270	VI039347	VI039347	WorldVeg	56	C. annuum	China	CHN	ND	ND	ND	ND	ND	ND	ND	ND
514	GPC114500	VI039370	VI039370	WorldVeg	56	C. annuum	Thailand	THA	ND	ND	ND	ND	ND	ND	ND	ND
515	GPC118200	VI044280	VI044280	WorldVeg	56	C. annuum	ND	ND	ND	ND	ND	ND	ND	ND	ND	ND
516	GPC120820	VI046873	VI046873	WorldVeg	56	C. annuum	Malasya	MYS	ND	ND	ND	ND	ND	ND	ND	ND
517	GPC125420	VI050140	VI050140	WorldVeg	56	C. annuum	Taiwan	TWN	Shua feng, shiko village	Hualien	N 23-06.953'	E 120-17.972'	155	410	23	20011024
518	GPC131440	VI063052	VI063052	WorldVeg	56	C. annuum	Thailand	THA	ND	ND	ND	ND	ND	ND	ND	ND
519	GPC044760	BGV011306	3370	UPV	57	C. annuum	Spain	ESP	Cadiar;Granada	Granada	365646N	0031046W	916	300	26	19940525
520	GPC036540	BGV000693	AN_CA_167	UPV	57	C. annuum	Spain	ESP	Ugíjar;Granada	Granada	365753N	0030328W	645	300	22	19970918
521	GPC036680	BGV000710	AN_CA_184	UPV	57	C. annuum	Spain	ESP	Mecina Bombarón;Granada	Granada	365907N	0030913W	881	300	22	19970920
522	GPC036530	BGV000692	ANoCA_166	UPV	57	C. annuum	Spain	ESP	Ugíjar;Granada	Granada	365753N	0030328W	645	300	22	19970918
523	GPC036620	BGV000703	ANoCA_177	UPV	57	C. annuum	Spain	ESP	Mairena-Laroles;Granada	Granada	370014N	0030240W	900	300	22	19970918
524	GPC036640	BGV000705	ANoCA_179	UPV	57	C. annuum	Spain	ESP	Mairena-Laroles;Granada	Granada	370014N	0030240W	900	300	22	19970918
525	GPC036720	BGV000714	ANoCA_188	UPV	57	C. annuum	Spain	ESP	Cadiar;Granada	Granada	365650N	0031022W	958	300	22	19970920
526	GPC049280	14PT1	GPC04928	CREA	58	C. annuum	United States	USA	USA	ND	370902N	0957128O	ND	500	40	20140109
527	GPC117640	VI043484	VI043484	WorldVeg	58	C. annuum	United States	USA	ND	ND	ND	ND	ND	ND	ND	ND
528	GPC000340	PI875	34	ARO	58	C. annuum	ND	ND	ND	ND	ND	ND	ND	410	40	ND
529	GPC000540	PI1723-12	54	ARO	58	C. annuum	ND	ND	ND	ND	ND	ND	ND	410	40	ND
530	GPC121750	VI046966	VI046966	WorldVeg	58	C. annuum	Italy	ITA	ND	ND	ND	ND	ND	ND	ND	ND
531	GPC123310	VI047122	VI047122	WorldVeg	58	C. annuum	United States	USA	ND	ND	ND	ND	ND	ND	ND	ND
532	GPC123790	VI047273	VI047273	WorldVeg	58	C. annuum	United States	USA	ND	ND	ND	ND	ND	ND	ND	ND
533	GPC045640	BGV011527	3635	UPV	59	C. annuum	Spain	ESP	Azpeitia;Guipúzcoa	Guipúzcoa	431112N	0021551W	80	300	26	19960624
534	GPC046450	BGV011818	VU94	UPV	59	C. annuum	Spain	ESP	Cadreita;Navarra	Navarra	421308N	0014140W	288	300	ND	1994----
535	GPC000390	PI64	39	ARO	60	C. chinense	Perù	PER	ND	ND	ND	ND	ND	300	40	ND
536	GPC054120	CGN17220	CGN17220	CGN	60	C. chinense	Perù	PER	ND	ND	-9.79568	-74.7949	ND	ND	ND	ND
537	GPC025780	PM0673	PM0673	INRAE	60	C. chinense	Mexico	MEX	ND	ND	ND	ND	ND	ND	ND	ND
538	GPC029700	PM1084	PM1084	INRAE	60	C. chinense	Perù	PER	ND	ND	ND	ND	ND	ND	ND	ND
539	GPC032510	PM1390	PM1390	INRAE	60	C. chinense	Hungary	HUN	ND	ND	ND	ND	ND	ND	ND	ND
540	GPC101660	VI029133	VI029133	WorldVeg	60	C. chinense	Perù	PER	ND	ND	ND	ND	ND	ND	ND	ND
541	GPC103020	VI029270	VI029270	WorldVeg	60	C. chinense	Chile	CHL	ND	ND	ND	ND	ND	ND	ND	ND
542	GPC106380	VI029606	VI029606	WorldVeg	60	C. chinense	Venezuela	VEN	ND	ND	ND	ND	ND	ND	ND	ND
543	GPC118530	VI044313	VI044313	WorldVeg	60	C. chinense	United States	USA	ND	ND	ND	ND	ND	ND	ND	ND
544	GPC000040	PI1970	4	ARO	61	C. annuum	ND	ND	ND	ND	ND	ND	ND	410	40	ND
545	GPC091980	VI028145	VI028145	WorldVeg	61	C. annuum	Yugoslavia	Yugoslavia	ND	ND	ND	ND	ND	ND	ND	ND
546	GPC028700	PM0978	PM0978	INRAE	61	C. annuum	Sembria (Montenegro)	SRB;MNE	ND	ND	ND	ND	ND	ND	ND	ND
547	GPC095090	VI028456	VI028456	WorldVeg	61	C. annuum	Yugoslavia	Yugoslavia	ND	ND	ND	ND	ND	ND	ND	ND
548	GPC045110	BGV011457	42	UPV	62	C. annuum	Spain	ESP	La Codosera;Badajoz	Badajoz	391226N	0071020W	330	300	26	19961008
549	GPC000470	PI1723-4	47	ARO	62	C. annuum	ND	ND	ND	ND	ND	ND	ND	410	40	ND
550	GPC000530	PI1723-11	53	ARO	62	C. baccatum	ND	ND	ND	ND	ND	ND	ND	300	40	ND
551	GPC047060	BGV013016	99AG	UPV	62	C. baccatum var. pendulum	Spain	ESP	Pedroche;Córdoba	Córdoba	382545N	0044544W	621	300	ND	ND
552	GPC035860	BGV000611	ANoCA_85	UPV	62	C. annuum	Spain	ESP	Alcaudete;Jaén	Jaén	373529N	0040510W	800	300	26	19841119
553	GPC037050	BGV001428	B_CA_1	UPV	62	C. baccatum	Spain	ESP	Mercado El Olivar;Mercado Olivar.Palma de Mallorca;Baleares	Baleares	393429N	0024253E	ND	300	30	199417
554	GPC037180	BGV001444	B_CA_17	UPV	62	C. baccatum	Spain	ESP	Port de Sóller.Sóller.Mallorca;Baleares	Baleares	394742N	0024150E	ND	300	ND	199421
555	GPC037290	BGV001456	B_CA_29	UPV	62	C. baccatum var. pendulum	Spain	ESP	Sóller.Mallorca;Baleares	Baleares	394601N	0024257E	ND	300	26	199422
556	GPC039020	BGV002626	CA_CA_118	UPV	62	C. baccatum var. pendulum	Spain	ESP	Finca Isamar;Valle de Guerra.La Laguna.Tenerife;Santa Cruz de Tenerife	Santa Cruz de Tenerife	283045N	0162315W	243	300	40	20020909
557	GPC046670	BGV012671	Campana	UPV	62	C. baccatum	Spain	ESP	Ibiza. Baleares	Baleares	ND	ND	ND	ND	40	1994----
558	GPC048510	BGV015609	TB_1115	UPV	62	C. baccatum	Spain	ESP	Murcia;Murcia	Murcia	375900N	0010747W	53	ND	ND	2010----
559	GPC042130	BGV005148	V_CA_123	UPV	62	C. baccatum var. pendulum	Spain	ESP	Chulilla;Valencia	Valencia	393925N	0005331W	400	ND	23	200409--
560	GPC080900	VI014209	VI014209	WorldVeg	62	C. annuum	Austria	AUT	ND	ND	ND	ND	ND	ND	ND	ND
561	GPC125060	VI049293	VI049293	WorldVeg	62	C. baccatum	United States	USA	ND	ND	ND	ND	ND	ND	ND	ND
562	GPC046550	BGV012032	Z_02_010	UPV	62	C. baccatum var. pendulum	Spain	ESP	Bunyola;Baleares	Baleares	394150N	0024202E	233	300	ND	2002----
563	GPC000430	PI16	43	ARO	63	C. annuum	ND	ND	ND	ND	ND	ND	ND	410	40	ND
564	GPC018290	CAP798	CAP798	IPK	63	C. annuum	Cuba	CUB	Distrikt: Pinar del Rio, Sammelort: Minas de Matahambre, Bauer: Cecilio Figueredo	ND	ND	ND	ND	300	99	19880320
565	GPC018300	CAP799	CAP799	IPK	63	C. annuum	Cuba	CUB	Distrikt: Pinar del Rio, Sammelort: Finca Magen, zwischen Malpoton und Manuel Lazo, Bauer: Rodobaldo Lazo Alvarez	ND	ND	ND	ND	300	99	19880322
566	GPC058570	CGN22819	CGN22819	CGN	63	C. annuum	Spain	ESP	ND	ND	36.3079	-6.14319	ND	500	ND	ND
567	GPC028860	PM0994	PM0994	INRAE	63	C. annuum	Cuba	CUB	ND	ND	ND	ND	ND	ND	ND	ND
568	GPC000070	PI1937	7	ARO	64	C. annuum	ND	ND	ND	ND	ND	ND	ND	410	40	ND
569	GPC119140	VI044940	VI044940	WorldVeg	64	C. annuum	United States	USA	ND	ND	ND	ND	ND	ND	ND	ND
570	GPC120510	VI046842	VI046842	WorldVeg	64	C. annuum	Malawi	MWI	ND	ND	ND	ND	ND	ND	ND	ND
571	GPC043060	BGV010387	701_1	UPV	65	C. annuum	Spain	ESP	Cortijo de Abajo.Los Cortijos;Ciudad Real	Ciudad Real	3919--N	00404--W	790	300	26	19861020
572	GPC043520	BGV010577	Q81	UPV	65	C. annuum	Spain	ESP	Almodóvar del Campo;Ciudad Real	Ciudad Real	384240N	0041040W	669	300	ND	1981----
573	GPC043080	BGV010391	706	UPV	66	C. annuum	Spain	ESP	Cortijo de Abajo.Los Cortijos;Ciudad Real	Ciudad Real	3919--N	00404--W	790	300	26	19861020
574	GPC043340	BGV010482	962	UPV	66	C. annuum	Spain	ESP	Almoguera;Guadalajara	Guadalajara	401757N	0025848W	659	300	26	19861211
575	GPC000730	PI1723-40	73	ARO	67	C. annuum	ND	ND	ND	ND	ND	ND	ND	410	40	ND
576	GPC102060	VI029174	VI029174	WorldVeg	67	C. frutescens	Colombia	COL	ND	ND	ND	ND	ND	ND	ND	ND
577	GPC105460	VI029514	VI029514	WorldVeg	67	C. chinense	Colombia	COL	ND	ND	ND	ND	ND	ND	ND	ND
578	GPC000750	PI1723-42	75	ARO	68	C. annuum	ND	ND	ND	ND	ND	ND	ND	410	40	ND
579	GPC000760	PI1723-43	76	ARO	68	C. annuum	ND	ND	ND	ND	ND	ND	ND	410	40	ND
580	GPC000840	PI2054-10	84	ARO	69	C. annuum	ND	ND	ND	ND	ND	ND	ND	100	40	ND
581	GPC098950	VI028842	VI028842	WorldVeg	69	C. annuum	China	CHN	ND	ND	ND	ND	ND	ND	ND	ND
582	GPC003790	14-PT-382	GPC00379	CREA	70	C. annuum	Italy	ITA	ND	ND	ND	ND	ND	412	50	20140411
583	GPC029810	PM1095	PM1095	INRAE	70	C. annuum	Mexico	MEX	ND	ND	ND	ND	ND	ND	ND	ND
584	GPC000920	PI2054-22	92	ARO	70	C. annuum	ND	ND	ND	ND	ND	ND	ND	300	40	ND
585	GPC081140	VI014241	VI014241	WorldVeg	70	C. annuum	United States	USA	ND	ND	ND	ND	ND	ND	ND	ND
586	GPC114460	VI039366	VI039366	WorldVeg	70	C. annuum	United States	USA	ND	ND	ND	ND	ND	ND	ND	ND
587	GPC043180	BGV010443	952	UPV	71	C. annuum	Spain	ESP	Mondéjar;Guadalajara	Guadalajara	401925N	0030630W	805	300	26	19861211
588	GPC043940	BGV010790	HJ86	UPV	71	C. annuum	Spain	ESP	San Vicente de Toranzo.Corvera de Toranzo;Cantabria	Cantabria	431235N	0035617W	175	300	ND	1986----
589	GPC036130	BGV000642	AN_CA_116	UPV	72	C. annuum	Spain	ESP	Moraleda;Granada	Granada	371008N	0035749W	619	300	26	19850126
590	GPC039110	BGV002639	CA_CA_131	UPV	72	C. annuum	Spain	ESP	Agulo.Gomera;Santa Cruz de Tenerife	Santa Cruz de Tenerife	281111N	0171151W	208	300	22	20040709
591	GPC036440	BGV000680	AN_CA_154	UPV	73	C. annuum	Spain	ESP	Beires-Ohanes;Almería	Almería	370027N	0024652W	949	300	22	19970918
592	GPC048460	BGV015266	BGHZ4797	UPV	73	C. annuum	Spain	ESP	Buera;Huesca	Huesca	420826N	0000228E	ND	ND	ND	ND
593	GPC036450	BGV000681	AN_CA_155	UPV	74	C. annuum	Spain	ESP	Beires-Almocita;Almería	Almería	370023N	0024720W	806	300	22	19970918
594	GPC036970	BGV000739	ANoCA_213	UPV	74	C. annuum	Spain	ESP	Almocita;Almería	Almería	370009N	0024717W	838	300	22	19970918
595	GPC035430	BGV000556	AN_CA_30	UPV	75	C. annuum	Spain	ESP	Ronda dirección Arriate;Málaga	Málaga	364447N	0050940W	723	300	26	19841009
596	GPC108380	VI031334	VI031334	WorldVeg	75	C. annuum	Spain	ESP	ND	Malage rande	ND	ND	ND	ND	ND	ND
597	GPC035440	BGV000557	AN_CA_31	UPV	76	C. annuum	Spain	ESP	Ronda dirección Arriate;Málaga	Málaga	364419N	0050951W	723	300	26	19841009
598	GPC108390	VI031335	VI031335	WorldVeg	76	C. annuum	Spain	ESP	ND	Malage ronda	ND	ND	ND	ND	ND	ND
599	GPC035480	BGV000562	AN_CA_36	UPV	77	C. annuum	Spain	ESP	Competa;Málaga	Málaga	365003N	0035825W	636	300	26	19840928
600	GPC108440	VI031340	VI031340	WorldVeg	77	C. annuum	Spain	ESP	ND	Malage 2km conpeta	ND	ND	ND	ND	ND	ND
601	GPC035510	BGV000566	AN_CA_40	UPV	78	C. annuum	Spain	ESP	Competa;Málaga	Málaga	364958N	0035825W	636	300	26	19840927
602	GPC108450	VI031341	VI031341	WorldVeg	78	C. annuum	Spain	ESP	ND	Malage 2km conpeta	ND	ND	ND	ND	ND	ND
603	GPC035600	BGV000578	AN_CA_52	UPV	79	C. annuum	Spain	ESP	San Enrique de Guadiaro;Cádiz	Cádiz	361843N	0051730W	109	ND	ND	19841011
604	GPC108600	VI031356	VI031356	WorldVeg	79	C. annuum	Spain	ESP	ND	Cadiz s.eaique del gvodiero	ND	ND	ND	ND	ND	ND
605	GPC035620	BGV000581	AN_CA_55	UPV	80	C. annuum	Spain	ESP	Benaocaz;Cádiz	Cádiz	364205N	0052512W	793	ND	ND	19871007
606	GPC035630	BGV000583	AN_CA_57	UPV	80	C. annuum	Spain	ESP	Benaocaz;Cádiz	Cádiz	364205N	0052512W	793	ND	ND	19871007
607	GPC061210	CGN25209	CGN25209	CGN	80	C. annuum	Spain	ESP	Province of Cadiz; Benaocaz; direction Valle del Tavizna	Cadiz	36.7	-5.41667	793	300	30	19841007
608	GPC108650	VI031361	VI031361	WorldVeg	80	C. annuum	Spain	ESP	ND	Cadiz benaocaz	ND	ND	ND	ND	ND	ND
609	GPC035720	BGV000596	AN_CA_70	UPV	81	C. annuum	Spain	ESP	Conil de la Frontera;Cádiz	Cádiz	361633N	0060514W	31	ND	ND	19871007
610	GPC035730	BGV000597	AN_CA_71	UPV	81	C. annuum	Spain	ESP	Rota;Cádiz	Cádiz	363717N	0062142W	9	300	26	19840806
611	GPC035740	BGV000598	AN_CA_72	UPV	81	C. annuum	Spain	ESP	Rota;Cádiz	Cádiz	363717N	0062142W	9	300	26	19840806
612	GPC108800	VI031376	VI031376	WorldVeg	81	C. annuum	Spain	ESP	ND	Conre rota	ND	ND	ND	ND	ND	ND
613	GPC035750	BGV000599	AN_CA_73	UPV	82	C. annuum	Spain	ESP	Mecina Bombarón;Granada	Granada	365851N	0030920W	1050	300	26	19841010
614	GPC108810	VI031377	VI031377	WorldVeg	82	C. annuum	Spain	ESP	ND	Granada 1/2km muiva bombaron	ND	ND	ND	ND	ND	ND
615	GPC035770	BGV000601	AN_CA_75	UPV	83	C. annuum	Spain	ESP	Cómpeta;Málaga	Málaga	364958N	0035825W	636	300	26	19841011
616	GPC108830	VI031379	VI031379	WorldVeg	83	C. annuum	Spain	ESP	ND	Malaga competa	ND	ND	ND	ND	ND	ND
617	GPC036510	BGV000690	ANoCA_164	UPV	84	C. annuum	Spain	ESP	Ugíjar;Granada	Granada	365746N	0030253W	667	300	ND	19970918
618	GPC038340	BGV002545	CA_CA_36	UPV	84	C. annuum	Spain	ESP	Santa Lucía.La Palma;Santa Cruz de Tenerife	Santa Cruz de Tenerife	284343N	0174447W	ND	300	26	19890315
619	GPC041060	BGV004449	N_CA_1	UPV	84	C. annuum	Spain	ESP	Pamplona;Navarra	Navarra	424904N	0013839W	ND	300	22	ND
620	GPC034810	PM1812	PM1812	INRAE	84	C. annuum	Spain	ESP	ND	ND	ND	ND	ND	ND	ND	ND
621	GPC036770	BGV000719	ANoCA_193	UPV	85	C. annuum	Spain	ESP	Pitrés;Granada	Granada	365602N	0031943W	1250	300	22	19970920
622	GPC035840	BGV000609	ANoCA_83	UPV	85	C. annuum	Spain	ESP	Alcaudete;Jaén	Jaén	373529N	0040510W	800	300	26	19841119
623	GPC039060	BGV002632	CA_CA_124	UPV	85	C. annuum	Spain	ESP	Las Cabezadas.Hermigua.Gomera;Santa Cruz de Tenerife	Santa Cruz de Tenerife	280930N	0171207W	300	300	22	20040709
624	GPC035500	BGV000565	ANoCA_39	UPV	86	C. annuum	Spain	ESP	Competa;Málaga	Málaga	364958N	0035825W	636	300	26	19840927
625	GPC061060	CGN25194	CGN25194	CGN	86	C. annuum	Spain	ESP	Province of Malaga; 2 km from Competa	Malaga	36.8342	-3.97361	636	300	30	19840927
626	GPC035550	BGV000572	ANoCA_46	UPV	87	C. annuum	Spain	ESP	Algeciras;Cádiz	Cádiz	360758N	0052647W	17	ND	ND	19841011
627	GPC061190	CGN25207	CGN25207	CGN	87	C. annuum	Spain	ESP	Province of Cadiz; Algeciras; direction El Rinconcillo	ND	36.1167	-5.43333	17	300	30	19841011
628	GPC035210	BGV000531	ANoCA_5	UPV	88	C. annuum	Spain	ESP	Puente Genil;Córdoba	Córdoba	372322N	0044615W	171	300	26	19840724
629	GPC061020	CGN25190	CGN25190	CGN	88	C. annuum	Spain	ESP	Province of Cordoba; 2 km West of Puente Genil	Cordoba	37.3894	-4.77083	179	300	30	19840724
630	GPC035590	BGV000577	ANoCA_51	UPV	89	C. annuum	Spain	ESP	Los Barrios;Cádiz	Cádiz	361112N	0052929W	23	ND	ND	19841011
631	GPC061200	CGN25208	CGN25208	CGN	89	C. annuum	Spain	ESP	Province of Cadiz; Los Barrios; Benharas	ND	36.1833	-5.48333	23	300	30	19841000
632	GPC035690	BGV000590	ANoCA_64	UPV	90	C. annuum	Spain	ESP	Grazalema;Cádiz	Cádiz	364531N	0052206W	823	300	26	19871007
633	GPC108720	VI031368	VI031368	WorldVeg	90	C. annuum	Spain	ESP	ND	Cadiz grazalene	ND	ND	ND	ND	ND	ND
634	GPC035220	BGV000534	ANoCA_8	UPV	91	C. annuum	Spain	ESP	Purchil;Granada	Granada	371018N	0033957W	600	300	26	19841011
635	GPC061030	CGN25191	CGN25191	CGN	91	C. annuum	Spain	ESP	Province of Granada; 0.5 km from Purchil	Granada	37.1736	-3.66444	600	300	30	19841011
636	GPC035940	BGV000621	ANoCA_95	UPV	92	C. annuum	Spain	ESP	Canena;Jaén	Jaén	380300N	0032849W	550	300	26	19841122
637	GPC045260	BGV011472	No052385	UPV	92	C. annuum	Spain	ESP	Alcantara;Cáceres	Cáceres	394318N	0065310W	232	300	26	19961008
638	GPC109400	VI031436	VI031436	WorldVeg	92	C. annuum	Spain	ESP	ND	Ademuz(valeuica) ademuz	ND	ND	ND	ND	ND	ND
639	GPC021710	BANO 11/1	BANO_11_1	UNITO	93	C. annuum	Italy	ITA	ND	Cuneo	ND	ND	ND	ND	21	ND
640	GPC021580	BANO 9/1	BANO_9_1	UNITO	93	C. annuum	Italy	ITA	ND	Cuneo	ND	ND	ND	ND	21	ND
641	GPC021600	BANO 9/3	BANO_9_3	UNITO	93	C. annuum	Italy	ITA	ND	Cuneo	ND	ND	ND	ND	21	ND
642	GPC021780	BANO 11/3	BANO_11_3	UNITO	94	C. annuum	Italy	ITA	ND	Cuneo	ND	ND	ND	ND	21	ND
643	GPC021660	BANO 9/9	BANO_9_9	UNITO	94	C. annuum	Italy	ITA	ND	Cuneo	ND	ND	ND	ND	21	ND
644	GPC021790	BANO 11/4	BANO_11_4	UNITO	95	C. annuum	Italy	ITA	ND	Cuneo	ND	ND	ND	ND	21	ND
645	GPC021680	BANO 9/11	BANO_9_11	UNITO	95	C. annuum	Italy	ITA	ND	Cuneo	ND	ND	ND	ND	21	ND
646	GPC021730	BANO 12/1	BANO_12_1	UNITO	96	C. annuum	Italy	ITA	ND	Cuneo	ND	ND	ND	ND	21	ND
647	GPC021620	BANO 9/5	BANO_9_5	UNITO	96	C. annuum	Italy	ITA	ND	Cuneo	ND	ND	ND	ND	21	ND
648	GPC021740	BANO 12/2	BANO_12_2	UNITO	97	C. annuum	Italy	ITA	ND	Cuneo	ND	ND	ND	ND	21	ND
649	GPC021610	BANO 9/4	BANO_9_4	UNITO	97	C. annuum	Italy	ITA	ND	Cuneo	ND	ND	ND	ND	21	ND
650	GPC021750	BANO 12/3	BANO_12_3	UNITO	98	C. annuum	Italy	ITA	ND	Cuneo	ND	ND	ND	ND	21	ND
651	GPC021640	BANO 9/7	BANO_9_7	UNITO	98	C. annuum	Italy	ITA	ND	Cuneo	ND	ND	ND	ND	21	ND
652	GPC003880	15-PT-34	GPC00388	CREA	98	C. annuum	Italy	ITA	Campania	Napoli	4051--N	01416--E	ND	300	40	20150330
653	GPC049680	14PT129	GPC04968	CREA	98	C. annuum	Italy	ITA	Campania	ND	411099N	0148475E	ND	300	30	20140120
654	GPC021760	BANO 12/4	BANO_12_4	UNITO	99	C. annuum	Italy	ITA	ND	Cuneo	ND	ND	ND	ND	21	ND
655	GPC021630	BANO 9/6	BANO_9_6	UNITO	99	C. annuum	Italy	ITA	ND	Cuneo	ND	ND	ND	ND	21	ND
656	GPC049200	33/14	GPC04920	CREA	99	C. annuum	Italy	ITA	Campania	Salerno	411099N	0148475E	ND	300	20	201408--
657	GPC003050	BATEMPep3	BATEM005	BATEM	100	C. annuum	Turkey	TUR	Kaman-Tatik	Kirsehir	392432.7N	333042.81E	1075	300	21	20150820
658	GPC026460	PM0746	PM0746	INRAE	100	C. annuum	Turkey	TUR	ND	ND	ND	ND	ND	ND	ND	ND
659	GPC073100	VI013346	VI013346	WorldVeg	100	C. annuum	Turkey	TUR	ND	ND	ND	ND	ND	ND	ND	ND
660	GPC009360	CAP1441	CAP1441	IPK	101	C. annuum	Turkey	TUR	ND	ND	ND	ND	ND	300	99	ND
661	GPC011300	CAP1640	CAP1640	IPK	101	C. annuum	Turkey	TUR	Markt Adapazari	ND	ND	ND	ND	300	99	ND
662	GPC049870	14PT162	GPC04987	CREA	101	C. annuum	Turkey	TUR	ND	ND	389637N	0352433E	ND	300	30	20140120
663	GPC028070	PM0913	PM0913	INRAE	101	C. annuum	Turkey	TUR	ND	ND	ND	ND	ND	ND	ND	ND
664	GPC003300	BATEMPep28	BATEM030	BATEM	101	C. annuum	Turkey	TUR	Kirkagac- Musalar	Manisa	390633.76N	273958.32E	180	300	21	20150715
665	GPC028080	PM0914	PM0914	INRAE	101	C. annuum	Turkey	TUR	ND	ND	ND	ND	ND	ND	ND	ND
666	GPC003310	BATEMPep29	BATEM031	BATEM	102	C. annuum	Turkey	TUR	Islahiye	Gaziantep	370131.24N	363752E	530	300	21	20150806
667	GPC026410	PM0741	PM0741	INRAE	102	C. annuum	Turkey	TUR	ND	ND	ND	ND	ND	ND	ND	ND
668	GPC028090	PM0915	PM0915	INRAE	102	C. annuum	Turkey	TUR	ND	ND	ND	ND	ND	ND	ND	ND
669	GPC046720	BGV012680	BGHZ0093	UPV	103	C. annuum	Spain	ESP	Alcolea de Calatrava;Ciudad Real	Ciudad Real	385917N	0040653W	630	300	ND	ND
670	GPC011150	CAP1625	CAP1625	IPK	103	C. annuum	Spain	ESP	ND	ND	ND	ND	ND	300	99	ND
671	GPC037160	BGV001441	B_CA_14	UPV	104	C. annuum	Spain	ESP	Villafranca.Mallorca, a 7 Km dirección E;Baleares	Baleares	393410N	0030519E	ND	300	ND	199419
672	GPC037110	BGV001435	B_CA_8	UPV	104	C. annuum	Spain	ESP	Son Ferriol.Mallorca;Baleares	Baleares	393429N	0024253E	ND	300	30	199419
673	GPC004740	CAP1	CAP1	IPK	105	C. annuum	ND	ND	ND	ND	ND	ND	ND	500	99	ND
674	GPC069450	VI012973	VI012973	WorldVeg	105	C. annuum	Germany	DEU	ND	Erfart	ND	ND	ND	ND	ND	ND
675	GPC004750	CAP10	CAP10	IPK	106	C. annuum	ND	ND	ND	ND	ND	ND	ND	500	99	ND
676	GPC073740	VI013410	VI013410	WorldVeg	106	C. annuum	Germany	DEU	ND	ND	ND	ND	ND	ND	ND	ND
677	GPC004760	CAP100	CAP100	IPK	107	C. annuum	ND	ND	ND	ND	ND	ND	ND	500	99	ND
678	GPC065470	VI012557	VI012557	WorldVeg	107	C. annuum	United States	USA	ND	ND	ND	ND	ND	ND	ND	ND
679	GPC004800	CAP1006	CAP1006	IPK	108	C. chinense	Cuba	CUB	ND	ND	ND	ND	ND	500	99	ND
680	GPC019990	CAP980	CAP980	IPK	108	C. chinense	ND	ND	ND	ND	ND	ND	ND	300	99	ND
681	GPC050810	14PT81	GPC05081	CREA	108	C. chinense	Mexico	MEX	Mexico	ND	236345N	1025527O	ND	300	30	20140115
682	GPC029790	PM1093	PM1093	INRAE	108	C. chinense	Mexico	MEX	ND	ND	ND	ND	ND	ND	ND	ND
683	GPC034160	PM1652	PM1652	INRAE	108	C. chinense	Senegal	SEN	ND	ND	ND	ND	ND	ND	ND	ND
684	GPC004830	CAP101	CAP101	IPK	109	C. annuum	Hungary	HUN	ND	ND	ND	ND	ND	500	40	ND
685	GPC068540	VI012879	VI012879	WorldVeg	109	C. annuum	Hungary	HUN	ND	Tapioszele	ND	ND	ND	ND	ND	ND
686	GPC004850	CAP1011	CAP1011	IPK	110	C. frutescens	Cuba	CUB	La Hormiga, Fomento	ND	ND	ND	ND	300	99	19930320
687	GPC004990	CAP1026	CAP1026	IPK	110	C. frutescens	Cuba	CUB	Codicia, way to Cumanayagua	ND	ND	ND	ND	300	20	19930324
688	GPC017960	CAP767	CAP767	IPK	110	C. frutescens	Cuba	CUB	Kuba, Region: Oriente, Sammelort: La Cueva, Arroyo Seco (Mayari, Holguin)	ND	ND	ND	100	300	23	19861204
689	GPC018340	CAP801	CAP801	IPK	110	C. frutescens	Cuba	CUB	Distrikt: Pinar del Rio, Sammelort: Santa Cruz, Bauer: Gregorio Rodriguez	ND	ND	ND	ND	300	99	19880319
690	GPC018350	CAP802	CAP802	IPK	110	C. frutescens	Cuba	CUB	Distrikt: Pinar del Rio, Sammelort: Santa Cruz, Bauer: Rogelia Bonilla	ND	ND	ND	ND	300	99	19880319
691	GPC019130	CAP896	CAP896	IPK	110	C. frutescens	Cuba	CUB	Las Delicias, Strasse von Yunque de Baracoa Camping nach Los Centros	ND	ND	ND	ND	300	99	19890327
692	GPC019430	CAP924	CAP924	IPK	110	C. frutescens	Cuba	CUB	ND	ND	ND	ND	ND	300	99	ND
693	GPC019450	CAP926	CAP926	IPK	110	C. frutescens	Cuba	CUB	ND	ND	ND	ND	ND	300	99	ND
694	GPC019510	CAP932	CAP932	IPK	110	C. baccatum var. pendulum	Cuba	CUB	El Dorado, beim Dimitroff Institut Bayamo, Bauer: Caridad Fabre	ND	ND	ND	ND	300	99	19900226
695	GPC019580	CAP939	CAP939	IPK	110	C. frutescens	Cuba	CUB	Los Platanos, Bauer: FranciscaPerez	ND	ND	ND	ND	300	99	19900303
696	GPC020050	CAP990	CAP990	IPK	110	C. frutescens	Cuba	CUB	ND	ND	ND	ND	ND	300	99	ND
697	GPC029500	PM1062	PM1062	INRAE	110	C. baccatum	Cuba	CUB	ND	ND	ND	ND	ND	ND	ND	ND
698	GPC004870	CAP1013	CAP1013	IPK	111	C. frutescens	Cuba	CUB	Sierra Morena	ND	ND	ND	ND	300	99	19930320
699	GPC017390	CAP711	CAP711	IPK	111	C. frutescens	Cuba	CUB	Naranjo. Weg von La Jiquima nach Vedado	ND	ND	ND	ND	300	99	19860214
700	GPC017400	CAP712	CAP712	IPK	111	C. frutescens	Cuba	CUB	Vista Hermosa, Weg von La Jiquima nach Vedado	ND	ND	ND	ND	300	99	19860214
701	GPC017440	CAP716	CAP716	IPK	111	C. frutescens	Cuba	CUB	Region: Oriente, Sammelort: LaEntrada, Weg von San Andres nach Velasco	ND	ND	ND	50	300	99	19860215
702	GPC017490	CAP720	CAP720	IPK	111	C. frutescens	Cuba	CUB	Oriente, Tierra Buena, am Wegvon Velasco nach Gibara	ND	ND	ND	30	300	99	19860215
703	GPC017570	CAP728	CAP728	IPK	111	C. frutescens	Cuba	CUB	Oriente, Los Biajacas, an derStraße von Holguín nach Manguito	ND	ND	ND	190	300	99	19860220
704	GPC017920	CAP763	CAP763	IPK	111	C. frutescens	Cuba	CUB	Kuba, Region: Oriente, Sammelort: El Consuelo de Yaguajay (Banes, Holguin)	ND	ND	ND	100	300	23	19861202
705	GPC017940	CAP765	CAP765	IPK	111	C. frutescens	Cuba	CUB	Kuba, Region: Oriente, Sammelort: El Consuelo de Yaguajay (Banes, Holguin)	ND	ND	ND	100	300	23	19861202
706	GPC018390	CAP807	CAP807	IPK	111	C. frutescens	Cuba	CUB	Distrikt: Pinar del Rio, Sammelort: Los Encinitos, Bauer: Jose Espinosa	ND	ND	ND	ND	300	99	19880322
707	GPC018470	CAP816	CAP816	IPK	111	C. frutescens	Cuba	CUB	Isla de la Juventud, Los Maceos, Bauer: Orlando Maceo	ND	ND	ND	ND	300	99	19880329
708	GPC019760	CAP958	CAP958	IPK	111	C. frutescens	Cuba	CUB	La Habana, Justiz, Strasse vonGuanabo nach Campo Florido	ND	ND	ND	ND	300	23	19901203
709	GPC004890	CAP1015	CAP1015	IPK	112	C. frutescens	Cuba	CUB	Cruces, CCS Julio Antonio Mella	ND	ND	ND	ND	300	20	19930323
710	GPC004900	CAP1016	CAP1016	IPK	112	C. frutescens	Cuba	CUB	CPA Desembarco del Granma	ND	ND	ND	ND	300	99	19930323
711	GPC017560	CAP727	CAP727	IPK	112	C. frutescens	Cuba	CUB	Oriente, Los Biajacas, an derStraße von Holguín nach Manguito	ND	ND	ND	190	300	99	19860220
712	GPC017950	CAP766	CAP766	IPK	112	C. frutescens	Cuba	CUB	Kuba, Region: Oriente, Sammelort: El Consuelo de Yaguajay (Banes, Holguin)	ND	ND	ND	100	300	23	19861202
713	GPC017970	CAP768	CAP768	IPK	112	C. frutescens	Cuba	CUB	Kuba, Region: Oriente, Sammelort: La Cueva, Arroyo Seco (Mayari, Holguin)	ND	ND	ND	100	300	23	19861204
714	GPC019520	CAP933	CAP933	IPK	112	C. frutescens	Cuba	CUB	Los Manantiales. El Dorado. Weg nach Niquero, Bauer: Bilbain Sanchez Castro	ND	ND	ND	ND	300	99	19900226
715	GPC019550	CAP936	CAP936	IPK	112	C. frutescens	Cuba	CUB	El Quemado, Bauer: Ariel Alfonso	ND	ND	ND	ND	300	99	19900302
716	GPC106200	VI029588	VI029588	WorldVeg	112	C. frutescens	Cuba	CUB	ND	ND	ND	ND	ND	ND	ND	ND
717	GPC004910	CAP1017	CAP1017	IPK	113	C. frutescens	Cuba	CUB	CPA Desembarco del Granma	ND	ND	ND	ND	300	99	19930323
718	GPC020080	CAP995	CAP995	IPK	113	C. frutescens	Cuba	CUB	ND	ND	ND	ND	ND	300	99	ND
719	GPC004930	CAP1019	CAP1019	IPK	114	C. frutescens	Cuba	CUB	Dolores	ND	ND	ND	ND	300	20	19930324
720	GPC009550	CAP1459	CAP1459	IPK	114	C. frutescens	Cuba	CUB	Garten des Biol. Inst. La Habana	ND	ND	ND	ND	300	99	ND
721	GPC066280	VI012640	VI012640	WorldVeg	114	C. frutescens	Cuba	CUB	ND	ND	ND	ND	ND	ND	ND	ND
722	GPC004940	CAP102	CAP102	IPK	115	C. annuum	Hungary	HUN	ND	ND	ND	ND	ND	500	99	ND
723	GPC068550	VI012880	VI012880	WorldVeg	115	C. annuum	Hungary	HUN	ND	Tapioszele	ND	ND	ND	ND	ND	ND
724	GPC004970	CAP1024	CAP1024	IPK	116	C. annuum	Cuba	CUB	Cumanayagua	ND	ND	ND	ND	300	99	19930324
725	GPC010580	CAP1565	CAP1565	IPK	116	C. annuum	Bulgaria	BGR	Brod bei Dimitrovgrad, Haskovo, Trakische Ebene	ND	420249N	0254108E	60	300	22	19980818
726	GPC067240	VI012741	VI012741	WorldVeg	116	C. annuum	Bulgaria	BGR	ND	ND	ND	ND	ND	ND	ND	ND
727	GPC005450	CAP107	CAP107	IPK	116	C. annuum	Bulgaria	BGR	ND	ND	ND	ND	ND	500	99	ND
728	GPC064140	VI012424	VI012424	WorldVeg	116	C. annuum	Bulgaria	BGR	ND	ND	ND	ND	ND	ND	ND	ND
729	GPC091990	VI028146	VI028146	WorldVeg	116	C. annuum	Yugoslavia	Yugoslavia	ND	ND	ND	ND	ND	ND	ND	ND
730	GPC124120	VI047306	VI047306	WorldVeg	116	C. annuum	United States	USA	ND	ND	ND	ND	ND	ND	ND	ND
731	GPC005030	CAP103	CAP103	IPK	117	C. annuum	Italy	ITA	ND	ND	ND	ND	ND	300	99	ND
732	GPC072820	VI013317	VI013317	WorldVeg	117	C. annuum	Italy	ITA	ND	ND	ND	ND	ND	ND	ND	ND
733	GPC005050	CAP1031	CAP1031	IPK	118	C. annuum	Cuba	CUB	Central España Republicana	ND	ND	ND	ND	300	99	19930327
734	GPC019420	CAP923	CAP923	IPK	118	C. annuum	Cuba	CUB	ND	ND	ND	ND	ND	300	99	ND
735	GPC019620	CAP942	CAP942	IPK	118	C. annuum	Cuba	CUB	Bayamo, Blanquizal, Manzanillo, Bauer: Consuelo Ramirez	ND	ND	ND	ND	300	99	19900228
736	GPC019830	CAP965	CAP965	IPK	118	C. annuum	Cuba	CUB	La Habana, La Union, zwischenEl Peru und Jaruco, Bauer: Evangelina Leyva	ND	ND	ND	ND	300	23	19901204
737	GPC020020	CAP984	CAP984	IPK	118	C. frutescens	Cuba	CUB	ND	ND	ND	ND	ND	300	99	ND
738	GPC005140	CAP104	CAP104	IPK	119	C. annuum	ND	ND	ND	ND	ND	ND	ND	500	99	ND
739	GPC068560	VI012881	VI012881	WorldVeg	119	C. annuum	Germany	DEU	ND	ND	ND	ND	ND	ND	ND	ND
740	GPC005200	CAP1045	CAP1045	IPK	120	C. annuum	Albania	ALB	Gracen (Elbasan), Gebirgsdorfin Hochtal	ND	ND	ND	650	300	99	19930914
741	GPC005220	CAP1048	CAP1048	IPK	120	C. annuum	Albania	ALB	Kallmet, ca. 28 km südöstlichvon Shkodër, ca. 8 km nordwestlich von Lezhe	ND	ND	ND	ND	300	20	19930717
742	GPC005230	CAP1049	CAP1049	IPK	121	C. annuum	Albania	ALB	Shkallnur, ca. 7 km südöstlichvon Durrës	ND	411724N	0193100E	30	300	20	19930718
743	GPC028040	PM0909	PM0909	INRAE	121	C. annuum	Turkey	TUR	ND	ND	ND	ND	ND	ND	ND	ND
744	GPC005350	CAP106	CAP106	IPK	122	C. annuum	Russia	SUN	ND	ND	ND	ND	ND	500	99	ND
745	GPC071860	VI013221	VI013221	WorldVeg	122	C. annuum	Russia	Union of Soviet Socialist Republics	ND	ND	ND	ND	ND	ND	ND	ND
746	GPC005510	CAP108	CAP108	IPK	123	C. annuum	Japan	JPN	ND	ND	ND	ND	ND	500	99	ND
747	GPC006570	CAP119	CAP119	IPK	123	C. annuum	Japan	JPN	ND	ND	ND	ND	ND	500	99	ND
748	GPC052790	CGN16987	CGN16987	CGN	123	C. annuum	Japan	JPN	ND	ND	34.7841	134.375	ND	500	ND	ND
749	GPC065490	VI012559	VI012559	WorldVeg	123	C. annuum	Japan	JPN	ND	ND	ND	ND	ND	ND	ND	ND
750	GPC071870	VI013222	VI013222	WorldVeg	123	C. annuum	Japan	JPN	ND	ND	ND	ND	ND	ND	ND	ND
751	GPC005580	CAP109	CAP109	IPK	124	C. annuum	Russia	SUN	ND	ND	ND	ND	ND	500	99	ND
752	GPC012870	CAP240	CAP240	IPK	124	C. annuum	Bulgaria	BGR	ND	ND	ND	ND	ND	500	40	ND
753	GPC064630	VI012473	VI012473	WorldVeg	124	C. annuum	Czech rep	CZE	ND	ND	ND	ND	ND	ND	ND	ND
754	GPC005690	CAP110	CAP110	IPK	125	C. annuum	Bulgaria	BGR	ND	ND	ND	ND	ND	500	99	ND
755	GPC071880	VI013223	VI013223	WorldVeg	125	C. annuum	Germany	DEU	ND	ND	ND	ND	ND	ND	ND	ND
756	GPC005780	CAP111	CAP111	IPK	126	C. annuum	ND	ND	ND	ND	ND	ND	ND	500	99	ND
757	GPC072830	VI013318	VI013318	WorldVeg	126	C. annuum	Switzerland	CHE	ND	ND	ND	ND	ND	ND	ND	ND
758	GPC005870	CAP112	CAP112	IPK	127	C. annuum	ND	ND	ND	ND	ND	ND	ND	500	99	ND
759	GPC071890	VI013224	VI013224	WorldVeg	127	C. annuum	Czech rep	CZE	ND	ND	ND	ND	ND	ND	ND	ND
760	GPC005940	CAP1126	CAP1126	IPK	128	C. annuum	Albania	ALB	Bodinak, ca. 17 km westlich von Tirana	ND	412051N	0193710E	80	300	20	1993----
761	GPC006530	CAP1186	CAP1186	IPK	128	C. annuum	Albania	ALB	Shkallnur, ca. 7 km südöstlichvon Durrës	ND	411724N	0193100E	30	300	20	1993----
762	GPC005950	CAP1127	CAP1127	IPK	129	C. annuum	Albania	ALB	Shkallnur, ca. 7 km südöstlichvon Durrës	ND	411724N	0193100E	30	300	20	1993----
763	GPC006580	CAP1190	CAP1190	IPK	129	C. annuum	Albania	ALB	Shkallnur, ca. 7 km südöstlichvon Durrës	ND	411724N	0193100E	30	300	20	1993----
764	GPC005970	CAP113	CAP113	IPK	130	C. annuum	Japan	JPN	ND	ND	ND	ND	ND	500	40	ND
765	GPC064150	VI012425	VI012425	WorldVeg	130	C. annuum	Japan	JPN	ND	ND	ND	ND	ND	ND	ND	ND
766	GPC006060	CAP114	CAP114	IPK	131	C. annuum	Japan	JPN	ND	ND	ND	ND	ND	500	99	ND
767	GPC060300	CGN23568	CGN23568	CGN	131	C. annuum	Japan	JPN	ND	ND	34.7841	134.375	ND	500	ND	ND
768	GPC065480	VI012558	VI012558	WorldVeg	131	C. annuum	Japan	JPN	ND	ND	ND	ND	ND	ND	ND	ND
769	GPC006080	CAP1141	CAP1141	IPK	132	C. praetermissum	ND	ND	ND	ND	ND	ND	ND	300	99	ND
770	GPC006100	CAP1144	CAP1144	IPK	132	C. praetermissum	ND	ND	ND	ND	ND	ND	ND	300	99	ND
771	GPC009760	CAP1478	CAP1478	IPK	132	C. praetermissum	ND	ND	ND	ND	ND	ND	ND	300	99	ND
772	GPC009860	CAP1487	CAP1487	IPK	132	C. praetermissum	ND	ND	ND	ND	ND	ND	ND	300	99	ND
773	GPC050120	15-PT-196	GPC05012	CREA	132	C. praetermissum	ND	ND	ND	ND	ND	ND	ND	100	40	20151116
774	GPC032360	PM1372	PM1372	INRAE	132	C. eximium	Nicaragua	NIC	ND	ND	ND	ND	ND	ND	ND	ND
775	GPC032370	PM1373	PM1373	INRAE	132	C. eximium	Hungary	HUN	ND	ND	ND	ND	ND	ND	ND	ND
776	GPC006150	CAP115	CAP115	IPK	133	C. annuum	Slovakia	SVK	ND	ND	ND	ND	ND	500	99	ND
777	GPC071910	VI013226	VI013226	WorldVeg	133	C. annuum	Czech rep	CZE	ND	ND	ND	ND	ND	ND	ND	ND
778	GPC006250	CAP116	CAP116	IPK	134	C. annuum	Slovakia	SVK	ND	ND	ND	ND	ND	500	40	ND
779	GPC064160	VI012426	VI012426	WorldVeg	134	C. annuum	Czech rep	CZE	ND	ND	ND	ND	ND	ND	ND	ND
780	GPC006350	CAP117	CAP117	IPK	135	C. annuum	Bulgaria	BGR	ND	ND	ND	ND	ND	500	99	ND
781	GPC007310	CAP1257	CAP1257	IPK	135	C. annuum	Bulgaria	BGR	ND	ND	ND	ND	ND	500	99	ND
782	GPC008120	CAP133	CAP133	IPK	135	C. annuum	Bulgaria	BGR	ND	ND	ND	ND	ND	500	99	ND
783	GPC008890	CAP14	CAP14	IPK	135	C. annuum	Romania	ROU	ND	ND	ND	ND	ND	500	99	ND
784	GPC059370	CGN23214	CGN23214	CGN	135	C. annuum	Ethiopia	ETH	ND	ND	9.11103	40.4931	ND	300	30	ND
785	GPC059990	CGN23276	CGN23276	CGN	135	C. annuum	Netherlands	NLD	ND	ND	52.1874	5.42725	ND	500	ND	ND
786	GPC065220	VI012532	VI012532	WorldVeg	135	C. annuum	Bulgaria	BGR	ND	ND	ND	ND	ND	ND	ND	ND
787	GPC085890	VI027514	VI027514	WorldVeg	135	C. annuum	Bulgaria	BGR	ND	ND	ND	ND	ND	ND	ND	ND
788	GPC086690	VI027594	VI027594	WorldVeg	135	C. annuum	Hungary	HUN	ND	ND	ND	ND	ND	ND	ND	ND
789	GPC064170	VI012427	VI012427	WorldVeg	135	C. annuum	Czech rep	CZE	ND	ND	ND	ND	ND	ND	ND	ND
790	GPC068280	VI012853	VI012853	WorldVeg	135	C. annuum	Romania	ROU	ND	ND	ND	ND	ND	ND	ND	ND
791	GPC006460	CAP118	CAP118	IPK	136	C. annuum	Russia	SUN	ND	ND	ND	ND	ND	500	99	ND
792	GPC054080	CGN17216	CGN17216	CGN	136	C. annuum	Russia	RUS	ND	ND	61.6064	108.984	ND	500	ND	ND
793	GPC064180	VI012428	VI012428	WorldVeg	136	C. annuum	Russia	Union of Soviet Socialist Republics	ND	ND	ND	ND	ND	ND	ND	ND
794	GPC090100	VI027957	VI027957	WorldVeg	136	C. annuum	Yugoslavia	Yugoslavia	ND	ND	ND	ND	ND	ND	ND	ND
795	GPC006600	CAP1192	CAP1192	IPK	137	C. annuum	ND	ND	ND	ND	ND	ND	ND	300	99	ND
796	GPC065910	VI012603	VI012603	WorldVeg	137	C. annuum	United States	USA	ND	ND	ND	ND	ND	ND	ND	ND
797	GPC006620	CAP1194	CAP1194	IPK	138	C. annuum	Hungary	HUN	ND	ND	ND	ND	ND	300	99	ND
798	GPC073170	VI013353	VI013353	WorldVeg	138	C. annuum	Hungary	HUN	ND	ND	ND	ND	ND	ND	ND	ND
799	GPC006640	CAP1196	CAP1196	IPK	139	C. annuum	ND	ND	ND	ND	ND	ND	ND	500	99	ND
800	GPC066010	VI012613	VI012613	WorldVeg	139	C. annuum	United States	USA	ND	ND	ND	ND	ND	ND	ND	ND
801	GPC006680	CAP12	CAP12	IPK	140	C. annuum	ND	ND	ND	ND	ND	ND	ND	500	99	ND
802	GPC068260	VI012851	VI012851	WorldVeg	140	C. annuum	Germany	DEU	ND	ND	ND	ND	ND	ND	ND	ND
803	GPC006690	CAP120	CAP120	IPK	141	C. annuum	Hungary	HUN	ND	ND	ND	ND	ND	500	99	ND
804	GPC065500	VI012560	VI012560	WorldVeg	141	C. annuum	Hungary	HUN	ND	Debrecen	ND	ND	ND	ND	ND	ND
805	GPC080830	VI014202	VI014202	WorldVeg	141	C. annuum	Austria	AUT	ND	ND	ND	ND	ND	ND	ND	ND
806	GPC086480	VI027573	VI027573	WorldVeg	141	C. annuum	Hungary	HUN	ND	ND	ND	ND	ND	ND	ND	ND
807	GPC006720	CAP1202	CAP1202	IPK	142	C. annuum	Bulgaria	BGR	ND	ND	ND	ND	ND	500	99	ND
808	GPC065050	VI012515	VI012515	WorldVeg	142	C. annuum	Bulgaria	BGR	ND	ND	ND	ND	ND	ND	ND	ND
809	GPC006770	CAP1207	CAP1207	IPK	143	C. annuum	Hungary	HUN	ND	ND	ND	ND	ND	300	99	ND
810	GPC073190	VI013355	VI013355	WorldVeg	143	C. annuum	Hungary	HUN	ND	Tapioszele	ND	ND	ND	ND	ND	ND
811	GPC006780	CAP1208	CAP1208	IPK	144	C. annuum	Italy	ITA	Stazione sperimentale di granicoltura, Catania, Süditalien	ND	373000N	0150559E	ND	300	99	ND
812	GPC013320	CAP282	CAP282	IPK	144	C. annuum	ND	ND	ND	ND	ND	ND	ND	300	99	1958----
813	GPC013380	CAP289	CAP289	IPK	144	C. annuum	El salvador	SLV	Santa Ana	ND	ND	ND	ND	300	99	ND
814	GPC017000	CAP67	CAP67	IPK	144	C. annuum	Italy	ITA	Stazione sperimentale di granicoltura, Catania, Süditalien	ND	373000N	0150559E	ND	300	99	ND
815	GPC066210	VI012633	VI012633	WorldVeg	144	C. annuum	ND	ND	ND	ND	ND	ND	ND	ND	ND	ND
816	GPC070320	VI013063	VI013063	WorldVeg	144	C. annuum	ND	ND	ND	ND	ND	ND	ND	ND	ND	ND
817	GPC071680	VI013203	VI013203	WorldVeg	144	C. annuum	Italy	ITA	ND	ND	ND	ND	ND	ND	ND	ND
818	GPC006790	CAP1209	CAP1209	IPK	145	C. annuum	ND	ND	ND	ND	ND	ND	ND	500	99	ND
819	GPC006860	CAP1216	CAP1216	IPK	145	C. annuum	ND	ND	ND	ND	ND	ND	ND	500	99	ND
820	GPC014240	CAP372	CAP372	IPK	145	C. annuum	ND	ND	ND	ND	ND	ND	ND	500	99	ND
821	GPC053080	CGN17016	CGN17016	CGN	145	C. annuum	ND	ND	ND	ND	ND	ND	ND	ND	ND	ND
822	GPC064970	VI012507	VI012507	WorldVeg	145	C. annuum	United States	USA	ND	ND	ND	ND	ND	ND	ND	ND
823	GPC065150	VI012525	VI012525	WorldVeg	145	C. annuum	United States	USA	ND	ND	ND	ND	ND	ND	ND	ND
824	GPC066270	VI012639	VI012639	WorldVeg	145	C. annuum	United States	USA	ND	Wisconsin	ND	ND	ND	ND	ND	ND
825	GPC006800	CAP1210	CAP1210	IPK	146	C. annuum	ND	ND	ND	ND	ND	ND	ND	500	99	ND
826	GPC065160	VI012526	VI012526	WorldVeg	146	C. annuum	United States	USA	ND	ND	ND	ND	ND	ND	ND	ND
827	GPC006850	CAP1215	CAP1215	IPK	147	C. annuum	ND	ND	ND	ND	ND	ND	ND	300	99	ND
828	GPC065190	VI012529	VI012529	WorldVeg	147	C. annuum	ND	ND	ND	ND	ND	ND	ND	ND	ND	ND
829	GPC006870	CAP1217	CAP1217	IPK	148	C. annuum	ND	ND	ND	ND	ND	ND	ND	500	99	ND
830	GPC014190	CAP368	CAP368	IPK	148	C. annuum	ND	ND	ND	ND	ND	ND	ND	500	99	ND
831	GPC015420	CAP492	CAP492	IPK	148	C. annuum	Germany	DDR	ND	ND	ND	ND	ND	300	99	1975----
832	GPC065430	VI012553	VI012553	WorldVeg	148	C. annuum	Germany	DEU	ND	ND	ND	ND	ND	ND	ND	ND
833	GPC065880	VI012600	VI012600	WorldVeg	148	C. annuum	Germany	DEU	ND	ND	ND	ND	ND	ND	ND	ND
834	GPC073240	VI013360	VI013360	WorldVeg	148	C. annuum	Germany	DEU	ND	ND	ND	ND	ND	ND	ND	ND
835	GPC006900	CAP122	CAP122	IPK	149	C. annuum	Hungary	HUN	ND	ND	ND	ND	ND	500	99	ND
836	GPC064190	VI012429	VI012429	WorldVeg	149	C. annuum	Hungary	HUN	ND	ND	ND	ND	ND	ND	ND	ND
837	GPC006940	CAP1223	CAP1223	IPK	150	C. annuum	Bulgaria	BGR	ND	ND	ND	ND	ND	300	99	ND
838	GPC009560	CAP146	CAP146	IPK	150	C. annuum	Bulgaria	BGR	ND	ND	ND	ND	ND	500	99	ND
839	GPC065560	VI012566	VI012566	WorldVeg	150	C. annuum	Bulgaria	BGR	ND	ND	ND	ND	ND	ND	ND	ND
840	GPC006950	CAP1224	CAP1224	IPK	151	C. annuum	ND	ND	ND	ND	ND	ND	ND	500	99	ND
841	GPC065290	VI012539	VI012539	WorldVeg	151	C. annuum	Canada	CAN	ND	ND	ND	ND	ND	ND	ND	ND
842	GPC006980	CAP1227	CAP1227	IPK	152	C. annuum	ND	ND	ND	ND	ND	ND	ND	500	99	ND
843	GPC070330	VI013064	VI013064	WorldVeg	152	C. annuum	Italy	ITA	ND	ND	ND	ND	ND	ND	ND	ND
844	GPC007010	CAP123	CAP123	IPK	153	C. annuum	Bulgaria	BGR	ND	ND	ND	ND	ND	500	99	ND
845	GPC071920	VI013227	VI013227	WorldVeg	153	C. annuum	Bulgaria	BGR	ND	ND	ND	ND	ND	ND	ND	ND
846	GPC007020	CAP1230	CAP1230	IPK	154	C. annuum	ND	ND	ND	ND	ND	ND	ND	500	40	ND
847	GPC065320	VI012542	VI012542	WorldVeg	154	C. annuum	United Kingdom	GBR	ND	ND	ND	ND	ND	ND	ND	ND
848	GPC007050	CAP1233	CAP1233	IPK	155	C. annuum	ND	ND	ND	ND	ND	ND	ND	500	99	ND
849	GPC072400	VI013275	VI013275	WorldVeg	155	C. annuum	Hungary	HUN	ND	Tapioszele	ND	ND	ND	ND	ND	ND
850	GPC007080	CAP1236	CAP1236	IPK	156	C. annuum	ND	ND	ND	ND	ND	ND	ND	500	99	ND
851	GPC053090	CGN17017	CGN17017	CGN	156	C. annuum	ND	ND	ND	ND	ND	ND	ND	ND	ND	ND
852	GPC066410	VI012653	VI012653	WorldVeg	156	C. annuum	Romania	ROU	ND	ND	ND	ND	ND	ND	ND	ND
853	GPC007090	CAP1237	CAP1237	IPK	157	C. annuum	ND	ND	ND	ND	ND	ND	ND	500	99	ND
854	GPC066490	VI012661	VI012661	WorldVeg	157	C. annuum	ND	ND	ND	ND	ND	ND	ND	ND	ND	ND
855	GPC007100	CAP1238	CAP1238	IPK	158	C. annuum	ND	ND	ND	ND	ND	ND	ND	500	99	ND
856	GPC066460	VI012658	VI012658	WorldVeg	158	C. annuum	Hungary	HUN	ND	ND	ND	ND	ND	ND	ND	ND
857	GPC007120	CAP124	CAP124	IPK	159	C. annuum	United States	USA	ND	ND	ND	ND	ND	500	99	ND
858	GPC064200	VI012430	VI012430	WorldVeg	159	C. annuum	United States	USA	ND	ND	ND	ND	ND	ND	ND	ND
859	GPC007140	CAP1241	CAP1241	IPK	160	C. annuum	ND	ND	ND	ND	ND	ND	ND	400	99	ND
860	GPC066510	VI012663	VI012663	WorldVeg	160	C. annuum	Hungary	HUN	ND	Tapioszele	ND	ND	ND	ND	ND	ND
861	GPC007180	CAP1245	CAP1245	IPK	161	C. annuum	ND	ND	ND	ND	ND	ND	ND	400	99	ND
862	GPC007200	CAP1247	CAP1247	IPK	161	C. annuum	ND	ND	ND	ND	ND	ND	ND	500	99	ND
863	GPC008750	CAP1387	CAP1387	IPK	161	C. annuum	Romania	ROU	ND	ND	ND	ND	ND	500	99	ND
864	GPC069110	VI012939	VI012939	WorldVeg	161	C. annuum	Romania	ROU	ND	ND	ND	ND	ND	ND	ND	ND
865	GPC069120	VI012940	VI012940	WorldVeg	161	C. annuum	Romania	ROU	ND	ND	ND	ND	ND	ND	ND	ND
866	GPC066570	VI012672	VI012672	WorldVeg	161	C. annuum	Romania	ROU	ND	ND	ND	ND	ND	ND	ND	ND
867	GPC007190	CAP1246	CAP1246	IPK	162	C. annuum	ND	ND	ND	ND	ND	ND	ND	500	99	ND
868	GPC071220	VI013157	VI013157	WorldVeg	162	C. annuum	Romania	ROU	ND	ND	ND	ND	ND	ND	ND	ND
869	GPC007230	CAP125	CAP125	IPK	163	C. annuum	Ceca Republic	CSK	ND	ND	ND	ND	ND	500	40	ND
870	GPC064210	VI012431	VI012431	WorldVeg	163	C. annuum	Czech rep	CZE	ND	ND	ND	ND	ND	ND	ND	ND
871	GPC007250	CAP1251	CAP1251	IPK	164	C. annuum	ND	ND	ND	ND	ND	ND	ND	300	99	1958----
872	GPC069690	VI012998	VI012998	WorldVeg	164	C. annuum	ND	ND	ND	ND	ND	ND	ND	ND	ND	ND
873	GPC007260	CAP1252	CAP1252	IPK	165	C. annuum	ND	ND	ND	ND	ND	ND	ND	300	99	1958----
874	GPC013260	CAP277	CAP277	IPK	165	C. annuum	El salvador	SLV	Santa Tecla	ND	ND	ND	ND	300	99	ND
875	GPC013270	CAP278	CAP278	IPK	165	C. annuum	ND	ND	ND	ND	ND	ND	ND	300	99	1958----
876	GPC013280	CAP279	CAP279	IPK	165	C. annuum	ND	ND	ND	ND	ND	ND	ND	300	99	1958----
877	GPC014930	CAP446	CAP446	IPK	165	C. annuum	Costa Rica	CRI	ND	ND	ND	ND	ND	300	99	1958----
878	GPC016230	CAP579	CAP579	IPK	165	C. annuum	ND	ND	ND	ND	ND	ND	ND	300	99	ND
879	GPC064700	VI012480	VI012480	WorldVeg	165	C. annuum	ND	ND	ND	ND	ND	ND	ND	ND	ND	ND
880	GPC065130	VI012523	VI012523	WorldVeg	165	C. annuum	ND	ND	ND	ND	ND	ND	ND	ND	ND	ND
881	GPC065710	VI012582	VI012582	WorldVeg	165	C. annuum	ND	ND	ND	ND	ND	ND	ND	ND	ND	ND
882	GPC065720	VI012583	VI012583	WorldVeg	165	C. annuum	ND	ND	ND	ND	ND	ND	ND	ND	ND	ND
883	GPC007270	CAP1253	CAP1253	IPK	166	C. annuum	Bulgaria	BGR	ND	ND	ND	ND	ND	500	99	ND
884	GPC065060	VI012516	VI012516	WorldVeg	166	C. annuum	Bulgaria	BGR	ND	ND	ND	ND	ND	ND	ND	ND
885	GPC007280	CAP1254	CAP1254	IPK	167	C. annuum	Bulgaria	BGR	ND	ND	ND	ND	ND	500	99	ND
886	GPC066020	VI012614	VI012614	WorldVeg	167	C. annuum	Bulgaria	BGR	ND	ND	ND	ND	ND	ND	ND	ND
887	GPC007290	CAP1255	CAP1255	IPK	168	C. annuum	Bulgaria	BGR	ND	ND	ND	ND	ND	500	99	ND
888	GPC066030	VI012615	VI012615	WorldVeg	168	C. annuum	Bulgaria	BGR	ND	ND	ND	ND	ND	ND	ND	ND
889	GPC007300	CAP1256	CAP1256	IPK	169	C. annuum	Bulgaria	BGR	ND	ND	ND	ND	ND	500	99	ND
890	GPC072900	VI013325	VI013325	WorldVeg	169	C. annuum	Bulgaria	BGR	ND	ND	ND	ND	ND	ND	ND	ND
891	GPC007320	CAP1258	CAP1258	IPK	170	C. annuum	Bulgaria	BGR	ND	ND	ND	ND	ND	500	99	ND
892	GPC054060	CGN17214	CGN17214	CGN	170	C. annuum	Bulgaria	BGR	ND	ND	42.7254	25.4763	ND	ND	ND	ND
893	GPC069870	VI013016	VI013016	WorldVeg	170	C. annuum	Bulgaria	BGR	ND	ND	ND	ND	ND	ND	ND	ND
894	GPC007330	CAP1259	CAP1259	IPK	171	C. annuum	Bulgaria	BGR	ND	ND	ND	ND	ND	300	30	ND
895	GPC073440	VI013380	VI013380	WorldVeg	171	C. annuum	Bulgaria	BGR	ND	ND	ND	ND	ND	ND	ND	ND
896	GPC007350	CAP1260	CAP1260	IPK	172	C. annuum	China	CHN	ND	ND	ND	ND	ND	300	99	1951----
897	GPC072840	VI013319	VI013319	WorldVeg	172	C. annuum	China	CHN	ND	ND	ND	ND	ND	ND	ND	ND
898	GPC007410	CAP1266	CAP1266	IPK	173	C. frutescens	Costa Rica	CRI	Kakaostation von Turrialba	ND	ND	ND	ND	300	99	ND
899	GPC009500	CAP1454	CAP1454	IPK	173	C. frutescens	ND	ND	Isola Inspirita	ND	ND	ND	ND	300	99	ND
900	GPC050870	14PT103	GPC05087	CREA	173	C. frutescens	Bahamas	BAH	Bahamas	ND	250342N	0773962O	ND	300	30	20140115
901	GPC065960	VI012608	VI012608	WorldVeg	173	C. chinense	ND	ND	ND	ND	ND	ND	ND	ND	ND	ND
902	GPC007510	CAP1275	CAP1275	IPK	174	C. annuum	Ceca Republic	CSK	ND	ND	ND	ND	ND	500	99	ND
903	GPC066500	VI012662	VI012662	WorldVeg	174	C. annuum	Hungary	HUN	ND	Tapioszele	ND	ND	ND	ND	ND	ND
904	GPC007550	CAP1279	CAP1279	IPK	175	C. annuum	Cuba	CUB	ND	ND	ND	ND	ND	300	99	1967----
905	GPC072320	VI013267	VI013267	WorldVeg	175	C. annuum	Cuba	CUB	ND	ND	ND	ND	ND	ND	ND	ND
906	GPC007670	CAP129	CAP129	IPK	176	C. annuum	Bulgaria	BGR	ND	ND	ND	ND	ND	500	99	ND
907	GPC071940	VI013229	VI013229	WorldVeg	176	C. annuum	Bulgaria	BGR	ND	ND	ND	ND	ND	ND	ND	ND
908	GPC007690	CAP1291	CAP1291	IPK	177	C. annuum	Ethiopia	ETH	ND	ND	ND	ND	ND	300	99	ND
909	GPC059390	CGN23216	CGN23216	CGN	177	C. annuum	Ethiopia	ETH	ND	ND	9.11103	40.4931	ND	300	30	ND
910	GPC073420	VI013378	VI013378	WorldVeg	177	C. annuum	Ethiopia	ETH	ND	ND	ND	ND	ND	ND	ND	ND
911	GPC007780	CAP13	CAP13	IPK	178	C. annuum	United States	USA	ND	ND	ND	ND	ND	500	99	ND
912	GPC068230	VI012848	VI012848	WorldVeg	178	C. annuum	Germany	DEU	ND	ND	ND	ND	ND	ND	ND	ND
913	GPC068270	VI012852	VI012852	WorldVeg	178	C. annuum	United States	USA	ND	ND	ND	ND	ND	ND	ND	ND
914	GPC007820	CAP1302	CAP1302	IPK	179	C. annuum	Honduras	HND	Tegucigalpa	ND	ND	ND	ND	300	99	ND
915	GPC069670	VI012996	VI012996	WorldVeg	179	C. annuum	Honduras	HND	ND	ND	ND	ND	ND	ND	ND	ND
916	GPC007830	CAP1303	CAP1303	IPK	180	C. annuum	Honduras	HND	Tegucigalpa	ND	ND	ND	ND	300	99	ND
917	GPC074110	VI013447	VI013447	WorldVeg	180	C. annuum	Honduras	HND	ND	ND	ND	ND	ND	ND	ND	ND
918	GPC007860	CAP1306	CAP1306	IPK	181	C. annuum	Honduras	HND	Tegucigalpa	ND	ND	ND	ND	300	99	ND
919	GPC069710	VI013000	VI013000	WorldVeg	181	C. annuum	Honduras	HND	ND	ND	ND	ND	ND	ND	ND	ND
920	GPC007870	CAP1307	CAP1307	IPK	182	C. annuum	Honduras	HND	Tegucigalpa	ND	ND	ND	ND	300	99	ND
921	GPC065090	VI012519	VI012519	WorldVeg	182	C. annuum	Honduras	HND	ND	ND	ND	ND	ND	ND	ND	ND
922	GPC007900	CAP131	CAP131	IPK	183	C. annuum	Japan	JPN	ND	ND	ND	ND	ND	500	99	ND
923	GPC071950	VI013230	VI013230	WorldVeg	183	C. annuum	Japan	JPN	ND	ND	ND	ND	ND	ND	ND	ND
924	GPC007980	CAP1317	CAP1317	IPK	184	C. annuum	Honduras	HND	Tegucicalpa	ND	ND	ND	ND	300	99	ND
925	GPC065100	VI012520	VI012520	WorldVeg	184	C. annuum	Honduras	HND	ND	ND	ND	ND	ND	ND	ND	ND
926	GPC007990	CAP1318	CAP1318	IPK	185	C. annuum	Honduras	HND	Tegucigalpa	ND	ND	ND	ND	300	99	ND
927	GPC070860	VI013120	VI013120	WorldVeg	185	C. annuum	Honduras	HND	ND	ND	ND	ND	ND	ND	ND	ND
928	GPC008000	CAP1319	CAP1319	IPK	186	C. annuum	Honduras	HND	Tegucigalpa	ND	ND	ND	ND	300	99	ND
929	GPC074160	VI013452	VI013452	WorldVeg	186	C. annuum	Honduras	HND	ND	ND	ND	ND	ND	ND	ND	ND
930	GPC008010	CAP132	CAP132	IPK	187	C. annuum	Bulgaria	BGR	ND	ND	ND	ND	ND	500	99	ND
931	GPC053560	CGN17164	CGN17164	CGN	187	C. annuum	Bulgaria	BGR	ND	ND	42.7254	25.4763	ND	500	ND	ND
932	GPC008130	CAP1330	CAP1330	IPK	188	C. annuum	Honduras	HND	Tegucigalpa	ND	ND	ND	ND	300	99	ND
933	GPC066160	VI012628	VI012628	WorldVeg	188	C. annuum	Honduras	HND	ND	ND	ND	ND	ND	ND	ND	ND
934	GPC008170	CAP1334	CAP1334	IPK	189	C. annuum	Honduras	HND	Tegucigalpa	ND	ND	ND	ND	300	99	ND
935	GPC013300	CAP280	CAP280	IPK	189	C. annuum	ND	ND	ND	ND	ND	ND	ND	300	99	1958----
936	GPC070630	VI013097	VI013097	WorldVeg	189	C. annuum	ND	ND	ND	ND	ND	ND	ND	ND	ND	ND
937	GPC008250	CAP1341	CAP1341	IPK	190	C. annuum	Hungary	HUN	ND	ND	ND	ND	ND	500	99	ND
938	GPC066050	VI012617	VI012617	WorldVeg	190	C. annuum	Hungary	HUN	ND	ND	ND	ND	ND	ND	ND	ND
939	GPC008260	CAP1342	CAP1342	IPK	191	C. annuum	Hungary	HUN	ND	ND	ND	ND	ND	500	99	ND
940	GPC014610	CAP412	CAP412	IPK	191	C. annuum	Hungary	HUN	ND	ND	ND	ND	ND	500	99	ND
941	GPC072920	VI013327	VI013327	WorldVeg	191	C. annuum	Hungary	HUN	ND	Kiskunhalas	ND	ND	ND	ND	ND	ND
942	GPC008270	CAP1343	CAP1343	IPK	192	C. annuum	Hungary	HUN	ND	ND	ND	ND	ND	500	99	ND
943	GPC014710	CAP421	CAP421	IPK	192	C. annuum	Hungary	HUN	ND	ND	ND	ND	ND	500	99	ND
944	GPC025760	PM0671	PM0671	INRAE	192	C. annuum	Hungary	HUN	ND	ND	ND	ND	ND	ND	ND	ND
945	GPC069950	VI013025	VI013025	WorldVeg	192	C. annuum	Hungary	HUN	ND	Tapioszele	ND	ND	ND	ND	ND	ND
946	GPC008280	CAP1344	CAP1344	IPK	193	C. annuum	Hungary	HUN	ND	ND	ND	ND	ND	500	99	ND
947	GPC066290	VI012641	VI012641	WorldVeg	193	C. annuum	Hungary	HUN	ND	ND	ND	ND	ND	ND	ND	ND
948	GPC008290	CAP1345	CAP1345	IPK	194	C. annuum	Hungary	HUN	ND	ND	ND	ND	ND	500	99	ND
949	GPC066450	VI012657	VI012657	WorldVeg	194	C. annuum	Hungary	HUN	ND	ND	ND	ND	ND	ND	ND	ND
950	GPC008300	CAP1346	CAP1346	IPK	195	C. annuum	Hungary	HUN	ND	ND	ND	ND	ND	400	99	ND
951	GPC008760	CAP1388	CAP1388	IPK	195	C. annuum	Romania	ROU	ND	ND	ND	ND	ND	400	99	ND
952	GPC073500	VI013386	VI013386	WorldVeg	195	C. annuum	Romania	ROU	ND	ND	ND	ND	ND	ND	ND	ND
953	GPC008350	CAP1350	CAP1350	IPK	196	C. annuum	Hungary	HUN	ND	ND	ND	ND	ND	500	99	ND
954	GPC073510	VI013387	VI013387	WorldVeg	196	C. annuum	Hungary	HUN	ND	Tapioszele	ND	ND	ND	ND	ND	ND
955	GPC008370	CAP1352	CAP1352	IPK	197	C. annuum	Hungary	HUN	ND	ND	ND	ND	ND	500	99	ND
956	GPC066660	VI012683	VI012683	WorldVeg	197	C. annuum	Hungary	HUN	ND	Tapioszele	ND	ND	ND	ND	ND	ND
957	GPC008380	CAP1353	CAP1353	IPK	198	C. annuum	Italy	ITA	ND	ND	ND	ND	ND	300	99	ND
958	GPC066240	VI012636	VI012636	WorldVeg	198	C. annuum	Italy	ITA	ND	ND	ND	ND	ND	ND	ND	ND
959	GPC008390	CAP1354	CAP1354	IPK	199	C. annuum	Italy	ITA	ND	ND	ND	ND	ND	400	99	ND
960	GPC071200	VI013155	VI013155	WorldVeg	199	C. annuum	Italy	ITA	ND	ND	ND	ND	ND	ND	ND	ND
961	GPC008400	CAP1355	CAP1355	IPK	200	C. annuum	Italy	ITA	ND	ND	ND	ND	ND	500	99	ND
962	GPC066250	VI012637	VI012637	WorldVeg	200	C. annuum	Italy	ITA	ND	ND	ND	ND	ND	ND	ND	ND
963	GPC008410	CAP1356	CAP1356	IPK	201	C. annuum	Italy	ITA	ND	ND	ND	ND	ND	500	99	ND
964	GPC070890	VI013123	VI013123	WorldVeg	201	C. annuum	Italy	ITA	ND	ND	ND	ND	ND	ND	ND	ND
965	GPC008440	CAP1359	CAP1359	IPK	202	C. annuum	Mexico	MEX	ND	ND	ND	ND	ND	300	99	ND
966	GPC071510	VI013186	VI013186	WorldVeg	202	C. annuum	Mexico	MEX	ND	ND	ND	ND	ND	ND	ND	ND
967	GPC008500	CAP1364	CAP1364	IPK	203	C. annuum	Perù	PER	Iquitos	ND	ND	ND	ND	300	99	ND
968	GPC015230	CAP473	CAP473	IPK	203	C. frutescens	Perù	PER	Dept. Loreto Iquitos	ND	ND	ND	ND	300	99	ND
969	GPC066760	VI012693	VI012693	WorldVeg	203	C. frutescens	Perù	PER	ND	ND	ND	ND	ND	ND	ND	ND
970	GPC008540	CAP1368	CAP1368	IPK	204	C. annuum	Portugal	PRT	ND	ND	ND	ND	ND	500	99	ND
971	GPC066320	VI012644	VI012644	WorldVeg	204	C. annuum	Portugal	PRT	ND	ND	ND	ND	ND	ND	ND	ND
972	GPC008560	CAP137	CAP137	IPK	205	C. annuum	Hungary	HUN	ND	ND	ND	ND	ND	400	99	ND
973	GPC071960	VI013231	VI013231	WorldVeg	205	C. annuum	Hungary	HUN	ND	Tapioszele	ND	ND	ND	ND	ND	ND
974	GPC008590	CAP1372	CAP1372	IPK	206	C. annuum	Portugal	PRT	ND	ND	ND	ND	ND	500	99	ND
975	GPC008570	CAP1370	CAP1370	IPK	206	C. annuum	Portugal	PRT	ND	ND	ND	ND	ND	500	99	ND
976	GPC040790	BGV004317	MU_CA_4	UPV	206	C. annuum	Spain	ESP	Dolores de Pacheco.Torre Pacheco, a 5 Km dirección E;Murcia	Murcia	374651N	0005203W	40	300	22	19840906
977	GPC047220	BGV013977	Nnoras	UPV	206	C. annuum	Spain	ESP	ND	ND	ND	ND	ND	ND	ND	ND
978	GPC025640	PM0658	PM0658	INRAE	206	C. annuum	Spain	ESP	ND	ND	ND	ND	ND	ND	ND	ND
979	GPC082010	VI014914	VI014914	WorldVeg	206	C. annuum	Portugal	PRT	ND	ND	ND	ND	ND	ND	ND	ND
980	GPC082020	VI014915	VI014915	WorldVeg	206	C. annuum	Portugal	PRT	ND	ND	ND	ND	ND	ND	ND	ND
981	GPC025790	PM0674	PM0674	INRAE	206	C. annuum	Spain	ESP	ND	ND	ND	ND	ND	ND	ND	ND
982	GPC041930	BGV005119	V_CA_94	UPV	206	C. annuum	Spain	ESP	San Fulgencio;Alicante	Alicante	380648N	0004303W	14	300	22	19841005
983	GPC008640	CAP1377	CAP1377	IPK	207	C. annuum	Romania	ROU	ND	ND	ND	ND	ND	400	99	ND
984	GPC073450	VI013381	VI013381	WorldVeg	207	C. annuum	Romania	ROU	ND	ND	ND	ND	ND	ND	ND	ND
985	GPC008650	CAP1378	CAP1378	IPK	208	C. annuum	Romania	ROU	ND	ND	ND	ND	ND	500	99	ND
986	GPC054030	CGN17211	CGN17211	CGN	208	C. annuum	Romania	ROU	ND	ND	45.9507	24.9762	ND	500	ND	ND
987	GPC008670	CAP138	CAP138	IPK	209	C. annuum	Hungary	HUN	ND	ND	ND	ND	ND	400	99	ND
988	GPC065530	VI012563	VI012563	WorldVeg	209	C. annuum	Bulgaria	BGR	ND	ND	ND	ND	ND	ND	ND	ND
989	GPC065540	VI012564	VI012564	WorldVeg	209	C. annuum	Hungary	HUN	ND	Tapioszele	ND	ND	ND	ND	ND	ND
990	GPC008710	CAP1383	CAP1383	IPK	210	C. annuum	Romania	ROU	ND	ND	ND	ND	ND	500	99	ND
991	GPC073480	VI013384	VI013384	WorldVeg	210	C. annuum	Romania	ROU	ND	ND	ND	ND	ND	ND	ND	ND
992	GPC008720	CAP1384	CAP1384	IPK	211	C. annuum	Romania	ROU	ND	ND	ND	ND	ND	500	99	ND
993	GPC065340	VI012544	VI012544	WorldVeg	211	C. annuum	Romania	ROU	ND	ND	ND	ND	ND	ND	ND	ND
994	GPC008730	CAP1385	CAP1385	IPK	212	C. annuum	Romania	ROU	ND	ND	ND	ND	ND	500	99	ND
995	GPC069930	VI013023	VI013023	WorldVeg	212	C. annuum	Romania	ROU	ND	ND	ND	ND	ND	ND	ND	ND
996	GPC008770	CAP1389	CAP1389	IPK	213	C. annuum	El salvador	SLV	Santa Tecla	ND	ND	ND	ND	300	99	ND
997	GPC009280	CAP1434	CAP1434	IPK	213	C. annuum var. glabriusculum	El salvador	SLV	Santa Tecla	ND	ND	ND	ND	300	99	ND
998	GPC009300	CAP1436	CAP1436	IPK	213	C. annuum	El salvador	SLV	Santa Tecla	ND	ND	ND	ND	300	99	ND
999	GPC013250	CAP276	CAP276	IPK	213	C. annuum	El salvador	SLV	Santa Tecla	ND	ND	ND	ND	300	99	ND
1000	GPC065700	VI012581	VI012581	WorldVeg	213	C. annuum	El salvador	SLV	ND	ND	ND	ND	ND	ND	ND	ND
1001	GPC066200	VI012632	VI012632	WorldVeg	213	C. annuum	El salvador	SLV	ND	ND	ND	ND	ND	ND	ND	ND
1002	GPC070440	VI013078	VI013078	WorldVeg	213	C. annuum	El salvador	SLV	ND	ND	ND	ND	ND	ND	ND	ND
1003	GPC071400	VI013175	VI013175	WorldVeg	213	C. annuum	El salvador	SLV	ND	ND	ND	ND	ND	ND	ND	ND
1004	GPC008800	CAP1391	CAP1391	IPK	214	C. annuum	El salvador	SLV	Santa Ana	ND	ND	ND	ND	300	99	ND
1005	GPC008820	CAP1393	CAP1393	IPK	214	C. annuum	El salvador	SLV	Santa Ana	ND	ND	ND	ND	300	99	ND
1006	GPC008940	CAP1403	CAP1403	IPK	214	C. annuum	El salvador	SLV	Santa Ana	ND	ND	ND	ND	300	99	ND
1007	GPC014960	CAP449	CAP449	IPK	214	C. annuum	El salvador	SLV	Santa Ana	ND	ND	ND	ND	300	99	ND
1008	GPC065920	VI012604	VI012604	WorldVeg	214	C. annuum	El salvador	SLV	ND	ND	ND	ND	ND	ND	ND	ND
1009	GPC065930	VI012605	VI012605	WorldVeg	214	C. annuum	El salvador	SLV	ND	ND	ND	ND	ND	ND	ND	ND
1010	GPC071700	VI013205	VI013205	WorldVeg	214	C. annuum	El salvador	SLV	ND	ND	ND	ND	ND	ND	ND	ND
1011	GPC072490	VI013284	VI013284	WorldVeg	214	C. annuum	El salvador	SLV	ND	ND	ND	ND	ND	ND	ND	ND
1012	GPC008850	CAP1396	CAP1396	IPK	215	C. annuum	El salvador	SLV	Ahuachapan	ND	ND	ND	ND	300	99	ND
1013	GPC069620	VI012990	VI012990	WorldVeg	215	C. annuum	El salvador	SLV	ND	ND	ND	ND	ND	ND	ND	ND
1014	GPC008870	CAP1398	CAP1398	IPK	216	C. annuum	El salvador	SLV	Ahuachapan	ND	ND	ND	ND	300	99	ND
1015	GPC074040	VI013440	VI013440	WorldVeg	216	C. frutescens	El salvador	SLV	ND	ND	ND	ND	ND	ND	ND	ND
1016	GPC008900	CAP140	CAP140	IPK	217	C. annuum	Hungary	HUN	ND	ND	ND	ND	ND	400	99	ND
1017	GPC071970	VI013232	VI013232	WorldVeg	217	C. annuum	Hungary	HUN	ND	Tapioszele	ND	ND	ND	ND	ND	ND
1018	GPC008910	CAP1400	CAP1400	IPK	218	C. annuum	El salvador	SLV	Lagune de Metapan	ND	ND	ND	ND	300	99	ND
1019	GPC065940	VI012606	VI012606	WorldVeg	218	C. annuum	Guatemala	GTM	ND	ND	ND	ND	ND	ND	ND	ND
1020	GPC065950	VI012607	VI012607	WorldVeg	218	C. annuum	El salvador	SLV	ND	ND	ND	ND	ND	ND	ND	ND
1021	GPC008930	CAP1402	CAP1402	IPK	219	C. annuum	El salvador	SLV	Ahuachapan	ND	ND	ND	ND	300	99	ND
1022	GPC014170	CAP366	CAP366	IPK	219	C. frutescens	El salvador	SLV	Santa Ana	ND	ND	ND	ND	300	99	ND
1023	GPC065970	VI012609	VI012609	WorldVeg	219	C. annuum	El salvador	SLV	ND	ND	ND	ND	ND	ND	ND	ND
1024	GPC009000	CAP1409	CAP1409	IPK	220	C. annuum	El salvador	SLV	Santa Ana	ND	ND	ND	ND	300	99	ND
1025	GPC072770	VI013312	VI013312	WorldVeg	220	C. annuum	El salvador	SLV	ND	ND	ND	ND	ND	ND	ND	ND
1026	GPC009040	CAP1412	CAP1412	IPK	221	C. annuum	El salvador	SLV	Ahuachapan	ND	ND	ND	ND	300	99	ND
1027	GPC074080	VI013444	VI013444	WorldVeg	221	C. annuum	El salvador	SLV	ND	ND	ND	ND	ND	ND	ND	ND
1028	GPC009090	CAP1417	CAP1417	IPK	222	C. annuum	El salvador	SLV	Santa Ana	ND	ND	ND	ND	300	99	ND
1029	GPC013940	CAP344	CAP344	IPK	222	C. annuum	Guatemala	GTM	Solola	ND	ND	ND	ND	300	99	ND
1030	GPC070770	VI013111	VI013111	WorldVeg	222	C. annuum	Guatemala	GTM	ND	ND	ND	ND	ND	ND	ND	ND
1031	GPC009160	CAP1423	CAP1423	IPK	223	C. annuum	El salvador	SLV	Santa Ana	ND	ND	ND	ND	300	99	ND
1032	GPC066170	VI012629	VI012629	WorldVeg	223	C. annuum	El salvador	SLV	ND	ND	ND	ND	ND	ND	ND	ND
1033	GPC009220	CAP1429	CAP1429	IPK	224	C. annuum	El salvador	SLV	Santa Ana	ND	ND	ND	ND	300	99	ND
1034	GPC065120	VI012522	VI012522	WorldVeg	224	C. annuum	El salvador	SLV	ND	ND	ND	ND	ND	ND	ND	ND
1035	GPC009230	CAP143	CAP143	IPK	225	C. annuum	ND	ND	ND	ND	ND	ND	ND	500	99	ND
1036	GPC069530	VI012981	VI012981	WorldVeg	225	C. annuum	Italy	ITA	ND	ND	ND	ND	ND	ND	ND	ND
1037	GPC009270	CAP1433	CAP1433	IPK	226	C. annuum	El salvador	SLV	Santa Ana	ND	ND	ND	ND	300	99	ND
1038	GPC074230	VI013459	VI013459	WorldVeg	226	C. annuum	El salvador	SLV	ND	ND	ND	ND	ND	ND	ND	ND
1039	GPC009320	CAP1438	CAP1438	IPK	227	C. annuum	Russia	SUN	ND	ND	ND	ND	ND	500	99	ND
1040	GPC066690	VI012686	VI012686	WorldVeg	227	C. annuum	Hungary	HUN	ND	Tapioszele	ND	ND	ND	ND	ND	ND
1041	GPC009330	CAP1439	CAP1439	IPK	228	C. annuum	Russia	SUN	ND	ND	ND	ND	ND	500	99	ND
1042	GPC015570	CAP507	CAP507	IPK	228	C. annuum	Ukraine	UKR	ND	ND	ND	ND	ND	500	99	ND
1043	GPC057250	CGN22124	CGN22124	CGN	228	C. annuum	Moldova	MDA	ND	ND	46.9802	27.8723	ND	500	ND	ND
1044	GPC015390	CAP49	CAP49	IPK	228	C. annuum	ND	ND	ND	ND	ND	ND	ND	500	99	ND
1045	GPC068430	VI012868	VI012868	WorldVeg	228	C. annuum	Russia	Union of Soviet Socialist Republics	ND	ND	ND	ND	ND	ND	ND	ND
1046	GPC070350	VI013069	VI013069	WorldVeg	228	C. annuum	Russia	Union of Soviet Socialist Republics	ND	Ukraiue	ND	ND	ND	ND	ND	ND
1047	GPC065210	VI012531	VI012531	WorldVeg	228	C. annuum	Bulgaria	BGR	ND	ND	ND	ND	ND	ND	ND	ND
1048	GPC065250	VI012535	VI012535	WorldVeg	228	C. annuum	Costa Rica	CRI	ND	ND	ND	ND	ND	ND	ND	ND
1049	GPC009380	CAP1443	CAP1443	IPK	229	C. annuum	United States	USA	ND	ND	ND	ND	ND	500	99	ND
1050	GPC069830	VI013012	VI013012	WorldVeg	229	C. annuum	United States	USA	ND	New york	ND	ND	ND	ND	ND	ND
1051	GPC009390	CAP1444	CAP1444	IPK	230	C. baccatum	ND	ND	ND	ND	ND	ND	ND	300	99	ND
1052	GPC070040	VI013034	VI013034	WorldVeg	230	C. baccatum var. baccatum	United Kingdom	GBR	ND	Reading	ND	ND	ND	ND	ND	ND
1053	GPC009420	CAP1447	CAP1447	IPK	231	C. frutescens	ND	ND	ND	ND	ND	ND	ND	300	99	ND
1054	GPC015470	CAP499	CAP499	IPK	231	C. chacoense	ND	ND	ND	ND	ND	ND	ND	100	99	ND
1055	GPC009430	CAP1448	CAP1448	IPK	232	C. chinense	ND	ND	ND	ND	ND	ND	ND	300	99	ND
1056	GPC009480	CAP1452	CAP1452	IPK	232	C. chinense	ND	ND	ND	ND	ND	ND	ND	300	99	ND
1057	GPC009880	CAP1489	CAP1489	IPK	232	C. chinense	ND	ND	ND	ND	ND	ND	ND	100	99	ND
1058	GPC066300	VI012642	VI012642	WorldVeg	232	C. chinense	United Kingdom	GBR	ND	Reading	ND	ND	ND	ND	ND	ND
1059	GPC066530	VI012665	VI012665	WorldVeg	232	C. chinense	United Kingdom	GBR	ND	Reading	ND	ND	ND	ND	ND	ND
1060	GPC070780	VI013112	VI013112	WorldVeg	232	C. annuum	Honduras	HND	ND	ND	ND	ND	ND	ND	ND	ND
1061	GPC009450	CAP145	CAP145	IPK	233	C. annuum	ND	ND	ND	ND	ND	ND	ND	500	99	ND
1062	GPC071980	VI013233	VI013233	WorldVeg	233	C. annuum	Italy	ITA	ND	ND	ND	ND	ND	ND	ND	ND
1063	GPC009470	CAP1451	CAP1451	IPK	234	C. chinense	ND	ND	ND	ND	ND	ND	ND	300	99	ND
1064	GPC014050	CAP355	CAP355	IPK	234	C. chinense	ND	ND	ND	ND	ND	ND	ND	300	99	ND
1065	GPC060380	CGN23576	CGN23576	CGN	234	C. chinense	ND	ND	ND	ND	ND	ND	ND	ND	ND	ND
1066	GPC065840	VI012596	VI012596	WorldVeg	234	C. chinense	United States	USA	ND	ND	ND	ND	ND	ND	ND	ND
1067	GPC066430	VI012655	VI012655	WorldVeg	234	C. chinense	United Kingdom	GBR	ND	Birminghom	ND	ND	ND	ND	ND	ND
1068	GPC009490	CAP1453	CAP1453	IPK	235	C. chinense	ND	ND	ND	ND	ND	ND	ND	300	99	ND
1069	GPC066560	VI012668	VI012668	WorldVeg	235	C. chinense	Perù	PER	ND	ND	ND	ND	ND	ND	ND	ND
1070	GPC009510	CAP1455	CAP1455	IPK	236	C. frutescens	ND	ND	ND	ND	ND	ND	ND	300	99	ND
1071	GPC069920	VI013021	VI013021	WorldVeg	236	C. annuum	United Kingdom	GBR	ND	Brimingham	ND	ND	ND	ND	ND	ND
1072	GPC009540	CAP1458	CAP1458	IPK	237	C. frutescens	Mexico	MEX	Xochicalco	ND	184814N	0991747W	ND	300	99	ND
1073	GPC014150	CAP364	CAP364	IPK	237	C. frutescens	El salvador	SLV	San Salvador (Garten d. VillaXochicalco Rubiola)	ND	ND	ND	ND	300	99	ND
1074	GPC065870	VI012599	VI012599	WorldVeg	237	C. frutescens	ND	ND	ND	ND	ND	ND	ND	ND	ND	ND
1075	GPC066060	VI012618	VI012618	WorldVeg	237	C. frutescens	ND	ND	ND	ND	ND	ND	ND	ND	ND	ND
1076	GPC009570	CAP1460	CAP1460	IPK	238	C. frutescens	Honduras	HND	Tegucigalpa	ND	ND	ND	ND	300	99	ND
1077	GPC066100	VI012622	VI012622	WorldVeg	238	C. frutescens	Honduras	HND	ND	ND	ND	ND	ND	ND	ND	ND
1078	GPC009580	CAP1461	CAP1461	IPK	239	C. frutescens	Honduras	HND	Tegucigalpa	ND	ND	ND	ND	300	99	ND
1079	GPC071350	VI013170	VI013170	WorldVeg	239	C. frutescens	Honduras	HND	ND	ND	ND	ND	ND	ND	ND	ND
1080	GPC009590	CAP1462	CAP1462	IPK	240	C. frutescens	Mexico	MEX	ND	ND	ND	ND	ND	300	99	ND
1081	GPC014080	CAP358	CAP358	IPK	240	C. chinense	Perù	PER	ND	ND	ND	ND	ND	300	99	ND
1082	GPC072430	VI013278	VI013278	WorldVeg	240	C. chinense	Perù	PER	ND	ND	ND	ND	ND	ND	ND	ND
1083	GPC009620	CAP1465	CAP1465	IPK	241	C. frutescens	El salvador	SLV	Ahuachapan	ND	ND	ND	ND	300	99	ND
1084	GPC009630	CAP1466	CAP1466	IPK	241	C. frutescens	El salvador	SLV	Ahuachapan	ND	ND	ND	ND	300	99	ND
1085	GPC009640	CAP1467	CAP1467	IPK	241	C. frutescens	El salvador	SLV	Ahuachapan	ND	ND	ND	ND	300	99	ND
1086	GPC071440	VI013179	VI013179	WorldVeg	241	C. frutescens	El salvador	SLV	ND	ND	ND	ND	ND	ND	ND	ND
1087	GPC074030	VI013439	VI013439	WorldVeg	241	C. frutescens	El salvador	SLV	ND	ND	ND	ND	ND	ND	ND	ND
1088	GPC009670	CAP147	CAP147	IPK	242	C. annuum	ND	ND	ND	ND	ND	ND	ND	500	99	ND
1089	GPC071990	VI013234	VI013234	WorldVeg	242	C. annuum	Russia	Union of Soviet Socialist Republics	ND	ND	ND	ND	ND	ND	ND	ND
1090	GPC009700	CAP1472	CAP1472	IPK	243	C. frutescens	El salvador	SLV	Acajutla	ND	ND	ND	ND	300	99	ND
1091	GPC069810	VI013010	VI013010	WorldVeg	243	C. annuum	El salvador	SLV	ND	ND	ND	ND	ND	ND	ND	ND
1092	GPC009780	CAP148	CAP148	IPK	244	C. annuum	Czech rep	CZE	ND	ND	ND	ND	ND	500	99	ND
1093	GPC064270	VI012437	VI012437	WorldVeg	244	C. annuum	Czech rep	CZE	ND	ND	ND	ND	ND	ND	ND	ND
1094	GPC009870	CAP1488	CAP1488	IPK	245	C. baccatum var. pendulum	ND	ND	ND	ND	ND	ND	ND	100	99	ND
1095	GPC074260	VI013462	VI013462	WorldVeg	245	C. baccatum var. pendulum	United Kingdom	GBR	ND	Reading	ND	ND	ND	ND	ND	ND
1096	GPC012850	CAP239	CAP239	IPK	246	C. annuum	Bulgaria	BGR	ND	ND	ND	ND	ND	500	99	ND
1097	GPC010090	CAP151	CAP151	IPK	246	C. annuum	Bulgaria	BGR	ND	ND	ND	ND	ND	500	99	ND
1098	GPC064280	VI012438	VI012438	WorldVeg	246	C. annuum	Czech rep	CZE	ND	ND	ND	ND	ND	ND	ND	ND
1099	GPC064620	VI012472	VI012472	WorldVeg	246	C. annuum	Bulgaria	BGR	ND	ND	ND	ND	ND	ND	ND	ND
1100	GPC089750	VI027922	VI027922	WorldVeg	246	C. annuum	Yugoslavia	Yugoslavia	ND	ND	ND	ND	ND	ND	ND	ND
1101	GPC094110	VI028358	VI028358	WorldVeg	246	C. annuum	Yugoslavia	Yugoslavia	ND	ND	ND	ND	ND	ND	ND	ND
1102	GPC010170	CAP152	CAP152	IPK	247	C. annuum	Bulgaria	BGR	ND	ND	ND	ND	ND	500	99	ND
1103	GPC070840	VI013118	VI013118	WorldVeg	247	C. annuum	Bulgaria	BGR	ND	ND	ND	ND	ND	ND	ND	ND
1104	GPC010210	CAP153	CAP153	IPK	248	C. annuum	Bulgaria	BGR	ND	ND	ND	ND	ND	500	99	ND
1105	GPC064290	VI012439	VI012439	WorldVeg	248	C. annuum	Bulgaria	BGR	ND	ND	ND	ND	ND	ND	ND	ND
1106	GPC010230	CAP1531	CAP1531	IPK	249	C. sp (undefined)	ND	ND	ND	ND	ND	ND	ND	100	99	ND
1107	GPC016100	CAP565	Cap565	IPK	249	C. frutescens	ND	ND	ND	ND	ND	ND	ND	300	99	ND
1108	GPC060640	CGN24333	CGN24333	CGN	249	C. chinense	ND	ND	ND	ND	ND	ND	ND	100	10	ND
1109	GPC010310	CAP154	CAP154	IPK	250	C. annuum	Hungary	HUN	ND	ND	ND	ND	ND	500	99	ND
1110	GPC064300	VI012440	VI012440	WorldVeg	250	C. annuum	Hungary	HUN	ND	Tapioszele	ND	ND	ND	ND	ND	ND
1111	GPC010330	CAP1542	CAP1542	IPK	251	C. chinense	Brazil	BRA	Valparaizo, Goiás, in chacaraof Dr. F. Santos	ND	1604--S	04800--W	1020	300	99	ND
1112	GPC028170	PM0924	PM0924	INRAE	251	C. chinense	France	FRA	Guadeloupe	ND	ND	ND	ND	ND	ND	ND
1113	GPC033420	PM1521	PM1521	INRAE	251	C. chinense	France	FRA	Martinique	ND	ND	ND	ND	ND	ND	ND
1114	GPC034140	PM1650	PM1650	INRAE	251	C. chinense	France	FRA	Guadeloupe	ND	ND	ND	ND	ND	ND	ND
1115	GPC034700	PM1794	PM1794	INRAE	251	C. chinense	France	FRA	Guadeloupe	ND	ND	ND	ND	ND	ND	ND
1116	GPC010370	CAP1546	CAP1546	IPK	252	C. annuum	Japan	JPN	Kyoto	ND	ND	ND	ND	100	99	ND
1117	GPC049320	14PT5	GPC04932	CREA	252	C. annuum	ND	ND	ND	ND	ND	ND	ND	500	30	20140109
1118	GPC010420	CAP1550	CAP1550	IPK	253	C. annuum	Bulgaria	BGR	Simitli, Blagoevgrad, Piringebirge	ND	415320N	0230616E	290	300	99	19980818
1119	GPC010440	CAP1552	CAP1552	IPK	253	C. annuum	Bulgaria	BGR	Simitli, Blagoevgrad, Piringebirge	ND	415320N	0230616E	290	300	99	19980818
1120	GPC010520	CAP156	CAP156	IPK	254	C. annuum	Hungary	HUN	ND	ND	ND	ND	ND	500	99	ND
1121	GPC064320	VI012442	VI012442	WorldVeg	254	C. annuum	Hungary	HUN	ND	Tapioszele	ND	ND	ND	ND	ND	ND
1122	GPC010600	CAP1567	CAP1567	IPK	255	C. annuum	Bulgaria	BGR	Brod bei Dimitrovgrad, Haskovo, Trakische Ebene	ND	420249N	0254108E	60	300	22	19980818
1123	GPC011120	CAP1620	CAP1620	IPK	255	C. annuum	Spain	ESP	Lamas de Moreira, A Fonsagrada, Provinz Lugo, Galizien	ND	ND	ND	430	300	99	19990721
1124	GPC012770	CAP231	CAP231	IPK	255	C. annuum	Bulgaria	BGR	ND	ND	ND	ND	ND	500	99	ND
1125	GPC013980	CAP348	CAP348	IPK	255	C. annuum	Hungary	HUN	ND	ND	ND	ND	ND	500	99	ND
1126	GPC064580	VI012468	VI012468	WorldVeg	255	C. annuum	Bulgaria	BGR	ND	ND	ND	ND	ND	ND	ND	ND
1127	GPC065810	VI012593	VI012593	WorldVeg	255	C. annuum	Bulgaria	BGR	ND	Tapioszele	ND	ND	ND	ND	ND	ND
1128	GPC081860	VI014899	VI014899	WorldVeg	255	C. annuum	China	CHN	ND	Peking	ND	ND	ND	ND	ND	ND
1129	GPC081870	VI014900	VI014900	WorldVeg	255	C. annuum	Bulgaria	BGR	ND	Tapioszele	ND	ND	ND	ND	ND	ND
1130	GPC081880	VI014901	VI014901	WorldVeg	255	C. annuum	Czech rep	CZE	ND	ND	ND	ND	ND	ND	ND	ND
1131	GPC092490	VI028196	VI028196	WorldVeg	255	C. annuum	Yugoslavia	Yugoslavia	ND	ND	ND	ND	ND	ND	ND	ND
1132	GPC010630	CAP157	CAP157	IPK	256	C. annuum	Austria	AUT	ND	ND	ND	ND	ND	500	99	ND
1133	GPC012990	CAP251	CAP251	IPK	256	C. annuum	Ceca Republic	CSK	ND	ND	ND	ND	ND	500	99	ND
1134	GPC014020	CAP351	CAP351	IPK	256	C. annuum	Czech rep	CZE	ND	ND	ND	ND	ND	500	99	ND
1135	GPC065650	VI012576	VI012576	WorldVeg	256	C. annuum	Czech rep	CZE	ND	ND	ND	ND	ND	ND	ND	ND
1136	GPC065830	VI012595	VI012595	WorldVeg	256	C. annuum	Czech rep	CZE	ND	ND	ND	ND	ND	ND	ND	ND
1137	GPC020420	2016-CAP-AN-33	CAP_AN_33	MVCRI	257	C. annuum	Bulgaria	BGR	Shabla	Varna	4332--N	02832--E	43	300	23	1998----
1138	GPC010670	CAP1573	CAP1573	IPK	257	C. annuum	Bulgaria	BGR	Jasna poljana, Burgas, südliches Schwarzes Meer	ND	421736N	0273706E	20	300	99	19980818
1139	GPC010710	CAP1578	CAP1578	IPK	258	C. annuum	Bulgaria	BGR	Kamenar, Burgas, mittleres Schwarzes Meer	ND	423731N	0273438E	30	300	99	19980818
1140	GPC015410	CAP491	CAP491	IPK	258	C. annuum	Bulgaria	BGR	ND	ND	ND	ND	ND	500	40	ND
1141	GPC065420	VI012552	VI012552	WorldVeg	258	C. annuum	Bulgaria	BGR	ND	ND	ND	ND	ND	ND	ND	ND
1142	GPC080850	VI014204	VI014204	WorldVeg	258	C. annuum	Austria	AUT	ND	ND	ND	ND	ND	ND	ND	ND
1143	GPC010730	CAP158	CAP158	IPK	259	C. annuum	Austria	AUT	ND	ND	ND	ND	ND	500	99	ND
1144	GPC072040	VI013239	VI013239	WorldVeg	259	C. annuum	Austria	AUT	ND	ND	ND	ND	ND	ND	ND	ND
1145	GPC010840	CAP159	CAP159	IPK	260	C. annuum	Russia	SUN	ND	ND	ND	ND	ND	500	99	ND
1146	GPC013420	CAP292	CAP292	IPK	260	C. annuum	Russia	SUN	ND	ND	ND	ND	ND	500	99	ND
1147	GPC059170	CGN23097	CGN23097	CGN	260	C. annuum	Hungary	HUN	ND	ND	47.1671	19.5083	ND	300	30	ND
1148	GPC064330	VI012443	VI012443	WorldVeg	260	C. annuum	Russia	Union of Soviet Socialist Republics	ND	ND	ND	ND	ND	ND	ND	ND
1149	GPC064720	VI012482	VI012482	WorldVeg	260	C. annuum	Czech rep	CZE	ND	ND	ND	ND	ND	ND	ND	ND
1150	GPC010950	CAP16	CAP16	IPK	261	C. annuum	Romania	ROU	ND	ND	ND	ND	ND	500	99	ND
1151	GPC015190	CAP47	CAP47	IPK	261	C. annuum	Romania	ROU	ND	ND	ND	ND	ND	500	99	ND
1152	GPC068420	VI012867	VI012867	WorldVeg	261	C. annuum	Romania	ROU	ND	ND	ND	ND	ND	ND	ND	ND
1153	GPC070430	VI013077	VI013077	WorldVeg	261	C. annuum	Romania	ROU	ND	Bukarest	ND	ND	ND	ND	ND	ND
1154	GPC081890	VI014902	VI014902	WorldVeg	261	C. annuum	Romania	ROU	ND	ND	ND	ND	ND	ND	ND	ND
1155	GPC011030	CAP161	CAP161	IPK	262	C. annuum	Hungary	HUN	ND	ND	ND	ND	ND	500	99	ND
1156	GPC072060	VI013241	VI013241	WorldVeg	262	C. annuum	Hungary	HUN	ND	Tapioszele	ND	ND	ND	ND	ND	ND
1157	GPC011110	CAP162	CAP162	IPK	263	C. annuum	Czech rep	CZE	ND	ND	ND	ND	ND	500	99	ND
1158	GPC072070	VI013242	VI013242	WorldVeg	263	C. annuum	Czech rep	CZE	ND	ND	ND	ND	ND	ND	ND	ND
1159	GPC011160	CAP1626	CAP1626	IPK	264	C. annuum	China	CHN	ND	ND	ND	ND	ND	500	99	ND
1160	GPC027130	PM0818	PM0818	INRAE	264	C. annuum	China	CHN	ND	ND	ND	ND	ND	ND	ND	ND
1161	GPC011350	CAP1645	CAP1645	IPK	265	C. annuum	Spain	ESP	ND	ND	ND	ND	ND	300	99	ND
1162	GPC011810	CAP1690	CAP1690	IPK	265	C. annuum	Spain	ESP	ND	ND	ND	ND	ND	300	99	ND
1163	GPC034800	PM1811	PM1811	INRAE	265	C. annuum	Spain	ESP	ND	ND	ND	ND	ND	ND	ND	ND
1164	GPC011410	CAP1650	CAP1650	IPK	266	C. annuum	China	CHN	ND	ND	ND	ND	ND	500	99	ND
1165	GPC032770	PM1428	PM1428	INRAE	266	C. annuum	China	CHN	ND	ND	ND	ND	ND	ND	ND	ND
1166	GPC032780	PM1429	PM1429	INRAE	266	C. annuum	China	CHN	ND	ND	ND	ND	ND	ND	ND	ND
1167	GPC011530	CAP1662	CAP1662	IPK	267	C. annuum	Spain	ESP	ND	ND	ND	ND	ND	300	99	ND
1168	GPC040210	BGV003767	CM_CA_35	UPV	267	C. annuum	Spain	ESP	Azutan;Toledo	Toledo	394712N	0050726W	329	300	40	19840625
1169	GPC011580	CAP1668	CAP1668	IPK	268	C. annuum	ND	ND	ND	ND	ND	ND	ND	300	99	ND
1170	GPC063190	VI012214	VI012214	WorldVeg	268	C. annuum	Turkey	TUR	ND	ND	ND	ND	ND	ND	ND	ND
1171	GPC011600	CAP167	CAP167	IPK	269	C. annuum	Italy	ITA	San Stefano Medio, Provinz Messina, Süditalien	ND	380609N	0152859E	50	300	99	19500514
1172	GPC064370	VI012447	VI012447	WorldVeg	269	C. annuum	Italy	ITA	ND	ND	ND	ND	ND	ND	ND	ND
1173	GPC011710	CAP168	CAP168	IPK	270	C. annuum	Italy	ITA	San Stefano Medio, Provinz Messina, Süditalien	ND	380609N	0152859E	50	300	99	19500514
1174	GPC072110	VI013246	VI013246	WorldVeg	270	C. annuum	Italy	ITA	ND	ND	ND	ND	ND	ND	ND	ND
1175	GPC011800	CAP169	CAP169	IPK	271	C. annuum	Italy	ITA	Laganadi, Provinz Reggio Calabria, Westseite des Aspromonte, Süditalien	ND	ND	ND	525	300	99	19500521
1176	GPC064380	VI012448	VI012448	WorldVeg	271	C. annuum	Italy	ITA	ND	ND	ND	ND	ND	ND	ND	ND
1177	GPC011900	CAP17	CAP17	IPK	272	C. annuum	Russia	SUN	ND	ND	ND	ND	ND	500	99	ND
1178	GPC068300	VI012855	VI012855	WorldVeg	272	C. annuum	Russia	Union of Soviet Socialist Republics	ND	ND	ND	ND	ND	ND	ND	ND
1179	GPC011980	CAP171	CAP171	IPK	273	C. annuum	Italy	ITA	Santuario di Polsi, Provinz Reggio Calabria, Ostseite des Aspromonte, Süditalien	ND	ND	ND	850	300	99	19500524
1180	GPC064400	VI012450	VI012450	WorldVeg	273	C. annuum	Italy	ITA	ND	ND	ND	ND	ND	ND	ND	ND
1181	GPC012030	CAP1714	CAP1714	IPK	274	C. annuum	Georgia	GEO	Nakalakevi, oberes Mtkvari-Tal, ca. 18,5 km südlich Aspindza, Kreis Aspindza, Provinz Samcche-Dzavacheti	ND	413448N	0432000E	1295	300	99	20100726
1182	GPC012040	CAP1715	CAP1715	IPK	274	C. annuum	Georgia	GEO	Nakalakevi, oberes Mtkvari-Tal, ca. 18,5 km südlich Aspindza, Kreis Aspindza, Provinz Samcche-Dzavacheti	ND	413448N	0432000E	1295	300	99	20100726
1183	GPC012090	CAP172	CAP172	IPK	275	C. annuum	Italy	ITA	Santuario di Polsi, Provinz Reggio Calabria, Ostseite des Aspromonte, Süditalien	ND	ND	ND	850	300	99	19500524
1184	GPC064410	VI012451	VI012451	WorldVeg	275	C. annuum	Italy	ITA	ND	ND	ND	ND	ND	ND	ND	ND
1185	GPC012140	CAP173	CAP173	IPK	276	C. annuum	Italy	ITA	Stranges bei San Luca, ProvinzReggio Calabria, Ostseite des Aspromonte, Süditalien	ND	ND	ND	200	300	99	19500526
1186	GPC072120	VI013247	VI013247	WorldVeg	276	C. annuum	Italy	ITA	ND	ND	ND	ND	ND	ND	ND	ND
1187	GPC012150	CAP174	CAP174	IPK	277	C. annuum	Italy	ITA	Stranges bei San Luca, ProvinzReggio Calabria, Ostseite des Aspromonte, Süditalien	ND	ND	ND	200	300	99	19500526
1188	GPC064420	VI012452	VI012452	WorldVeg	277	C. annuum	Italy	ITA	ND	ND	ND	ND	ND	ND	ND	ND
1189	GPC012160	CAP175	CAP175	IPK	278	C. annuum	Italy	ITA	Ardore Marina, Provinz Reggio Calabria, Süditalien	ND	380959N	0161200E	ND	300	99	19500527
1190	GPC064430	VI012453	VI012453	WorldVeg	278	C. annuum	Italy	ITA	ND	ND	ND	ND	ND	ND	ND	ND
1191	GPC012170	CAP176	CAP176	IPK	279	C. annuum	Italy	ITA	Gioiosa Superiore Ionica, Provinz Reggio Calabria, Süditalien	ND	381959N	0161800E	110	300	99	19500527
1192	GPC072130	VI013248	VI013248	WorldVeg	279	C. annuum	Italy	ITA	ND	ND	ND	ND	ND	ND	ND	ND
1193	GPC074440	VI013489	VI013489	WorldVeg	279	C. annuum	Italy	ITA	ND	ND	ND	ND	ND	ND	ND	ND
1194	GPC012200	CAP179	CAP179	IPK	280	C. annuum	Italy	ITA	Westabfall der Sila, Aprigliano, Provinz Cosenza, Süditalien	ND	391359N	0161959E	720	300	99	19500529
1195	GPC065580	VI012568	VI012568	WorldVeg	280	C. annuum	Italy	ITA	ND	ND	ND	ND	ND	ND	ND	ND
1196	GPC012210	CAP18	CAP18	IPK	281	C. annuum	Russia	SUN	ND	ND	ND	ND	ND	500	99	ND
1197	GPC068310	VI012856	VI012856	WorldVeg	281	C. annuum	Russia	Union of Soviet Socialist Republics	ND	ND	ND	ND	ND	ND	ND	ND
1198	GPC012240	CAP182	CAP182	IPK	282	C. annuum	Italy	ITA	Palinuro (Marina), Provinz Salerno, Süditalien	ND	400159N	0151659E	ND	300	99	19500529
1199	GPC069540	VI012982	VI012982	WorldVeg	282	C. annuum	Italy	ITA	ND	ND	ND	ND	ND	ND	ND	ND
1200	GPC012250	CAP183	CAP183	IPK	283	C. annuum	China	CHN	Samenhandlung SW-Peking	ND	395359N	1162445E	ND	300	99	19560627
1201	GPC026730	PM0774	PM0774	INRAE	283	C. annuum	China	CHN	ND	ND	ND	ND	ND	ND	ND	ND
1202	GPC070640	VI013098	VI013098	WorldVeg	283	C. annuum	China	CHN	ND	ND	ND	ND	ND	ND	ND	ND
1203	GPC012290	CAP187	CAP187	IPK	284	C. annuum	China	CHN	Harbin, Landwirtsch. Hochschule	ND	454500N	1263900E	ND	300	40	19560915
1204	GPC064470	VI012457	VI012457	WorldVeg	284	C. annuum	China	CHN	ND	ND	ND	ND	ND	ND	ND	ND
1205	GPC012300	CAP188	CAP188	IPK	285	C. annuum	China	CHN	Shuangtzu-ho bei Ichun	ND	474901N	1284958E	ND	300	99	19560802
1206	GPC064480	VI012458	VI012458	WorldVeg	285	C. annuum	China	CHN	ND	ND	ND	ND	ND	ND	ND	ND
1207	GPC012310	CAP189	CAP189	IPK	286	C. annuum	China	CHN	Hsingcheng, Gärtn. Versuchsstat.	ND	403659N	1204259E	ND	300	99	19560920
1208	GPC064390	VI012449	VI012449	WorldVeg	286	C. annuum	Italy	ITA	ND	ND	ND	ND	ND	ND	ND	ND
1209	GPC064490	VI012459	VI012459	WorldVeg	286	C. annuum	China	CHN	ND	ND	ND	ND	ND	ND	ND	ND
1210	GPC012320	CAP19	CAP19	IPK	287	C. annuum	Hungary	HUN	ND	ND	ND	ND	ND	500	99	ND
1211	GPC068320	VI012857	VI012857	WorldVeg	287	C. annuum	Hungary	HUN	ND	ND	ND	ND	ND	ND	ND	ND
1212	GPC012340	CAP191	CAP191	IPK	288	C. annuum	ND	ND	ND	ND	ND	ND	ND	300	99	ND
1213	GPC073760	VI013412	VI013412	WorldVeg	288	C. annuum	United States	USA	ND	ND	ND	ND	ND	ND	ND	ND
1214	GPC012350	CAP192	CAP192	IPK	289	C. annuum	ND	ND	ND	ND	ND	ND	ND	500	99	ND
1215	GPC073770	VI013413	VI013413	WorldVeg	289	C. annuum	United States	USA	ND	ND	ND	ND	ND	ND	ND	ND
1216	GPC012370	CAP194	CAP194	IPK	290	C. annuum	ND	ND	ND	ND	ND	ND	ND	300	99	ND
1217	GPC065590	VI012569	VI012569	WorldVeg	290	C. annuum	United States	USA	ND	ND	ND	ND	ND	ND	ND	ND
1218	GPC012380	CAP195	CAP195	IPK	291	C. frutescens	ND	ND	ND	ND	ND	ND	ND	300	99	ND
1219	GPC064500	VI012460	VI012460	WorldVeg	291	C. frutescens	United States	USA	ND	ND	ND	ND	ND	ND	ND	ND
1220	GPC073200	VI013356	VI013356	WorldVeg	291	C. frutescens	United States	USA	ND	ND	ND	ND	ND	ND	ND	ND
1221	GPC106280	VI029596	VI029596	WorldVeg	291	C. frutescens	Mexico	MEX	ND	ND	ND	ND	ND	ND	ND	ND
1222	GPC012390	CAP196	CAP196	IPK	292	C. annuum	ND	ND	ND	ND	ND	ND	ND	500	99	ND
1223	GPC065600	VI012570	VI012570	WorldVeg	292	C. annuum	United States	USA	ND	ND	ND	ND	ND	ND	ND	ND
1224	GPC012420	CAP199	CAP199	IPK	293	C. annuum	ND	ND	ND	ND	ND	ND	ND	500	99	ND
1225	GPC013150	CAP267	CAP267	IPK	293	C. baccatum var. pendulum	Chile	CHL	ND	ND	ND	ND	ND	500	99	ND
1226	GPC055230	CGN20499	CGN20499	CGN	293	C. baccatum var. pendulum	Chile	CHL	ND	ND	-36.4566	-72.0703	ND	ND	40	ND
1227	GPC031520	PM1282	PM1282	INRAE	293	C. baccatum	Argentina	ARG	ND	ND	ND	ND	ND	ND	ND	ND
1228	GPC031890	PM1319	PM1319	INRAE	293	C. baccatum var. pendulum	Perù	PER	ND	ND	ND	ND	ND	ND	ND	ND
1229	GPC082110	VI014924	VI014924	WorldVeg	293	C. baccatum var. pendulum	Chile	CHL	ND	ND	ND	ND	ND	ND	ND	ND
1230	GPC100940	VI029060	VI029060	WorldVeg	293	C. baccatum var. pendulum	Chile	CHL	ND	ND	ND	ND	ND	ND	ND	ND
1231	GPC012430	CAP2	CAP2	IPK	294	C. annuum	ND	ND	ND	ND	ND	ND	ND	500	99	ND
1232	GPC065440	VI012554	VI012554	WorldVeg	294	C. annuum	United States	USA	ND	ND	ND	ND	ND	ND	ND	ND
1233	GPC012440	CAP20	CAP20	IPK	295	C. annuum	Bulgaria	BGR	ND	ND	ND	ND	ND	400	99	ND
1234	GPC068330	VI012858	VI012858	WorldVeg	295	C. annuum	Switzerland	CHE	ND	ND	ND	ND	ND	ND	ND	ND
1235	GPC012460	CAP201	CAP201	IPK	296	C. frutescens	ND	ND	ND	ND	ND	ND	ND	300	99	ND
1236	GPC065620	VI012572	VI012572	WorldVeg	296	C. frutescens	United States	USA	ND	ND	ND	ND	ND	ND	ND	ND
1237	GPC012500	CAP205	CAP205	IPK	297	C. frutescens	ND	ND	ND	ND	ND	ND	ND	300	99	ND
1238	GPC065630	VI012573	VI012573	WorldVeg	297	C. frutescens	United States	USA	ND	ND	ND	ND	ND	ND	ND	ND
1239	GPC012530	CAP208	CAP208	IPK	298	C. frutescens	ND	ND	ND	ND	ND	ND	ND	500	99	ND
1240	GPC070680	VI013102	VI013102	WorldVeg	298	C. frutescens	Costa Rica	CRI	ND	ND	ND	ND	ND	ND	ND	ND
1241	GPC012540	CAP209	CAP209	IPK	299	C. frutescens	ND	ND	ND	ND	ND	ND	ND	500	99	ND
1242	GPC072210	VI013256	VI013256	WorldVeg	299	C. annuum	United States	USA	ND	ND	ND	ND	ND	ND	ND	ND
1243	GPC072220	VI013257	VI013257	WorldVeg	299	C. frutescens	Costa Rica	CRI	ND	ND	ND	ND	ND	ND	ND	ND
1244	GPC012550	CAP21	CAP21	IPK	300	C. annuum	India	IND	ND	ND	ND	ND	ND	500	99	ND
1245	GPC073750	VI013411	VI013411	WorldVeg	300	C. annuum	India	IND	ND	ND	ND	ND	ND	ND	ND	ND
1246	GPC012560	CAP211	CAP211	IPK	301	C. frutescens	ND	ND	ND	ND	ND	ND	ND	500	99	ND
1247	GPC081970	VI014910	VI014910	WorldVeg	301	C. frutescens	Costa Rica	CRI	ND	ND	ND	ND	ND	ND	ND	ND
1248	GPC012590	CAP214	CAP214	IPK	302	C. baccatum var. baccatum	ND	ND	ND	ND	ND	ND	ND	100	99	ND
1249	GPC012600	CAP215	CAP215	IPK	302	C. baccatum var. baccatum	ND	ND	ND	ND	ND	ND	ND	100	99	ND
1250	GPC055690	CGN21467	CGN21467	CGN	302	C. baccatum var. baccatum	Brazil	BRA	Sao Paulo	ND	-12.0393	-53.7891	ND	100	10	ND
1251	GPC012620	CAP218	CAP218	IPK	303	C. baccatum var. pendulum	ND	ND	ND	ND	ND	ND	ND	100	99	ND
1252	GPC012630	CAP219	CAP219	IPK	303	C. baccatum var. pendulum	ND	ND	ND	ND	ND	ND	ND	100	99	ND
1253	GPC013930	CAP343	CAP343	IPK	303	C. baccatum var. pendulum	El salvador	SLV	Santa Ana	ND	ND	ND	ND	300	99	ND
1254	GPC056160	CGN21514	CGN21514	CGN	303	C. baccatum var. pendulum	ND	ND	ND	ND	ND	ND	ND	300	30	ND
1255	GPC059070	CGN22872	CGN22872	CGN	303	C. baccatum var. pendulum	ND	ND	ND	ND	ND	ND	ND	ND	ND	ND
1256	GPC025110	PM0593	PM0593	INRAE	303	C. baccatum	Hungary	HUN	ND	ND	ND	ND	ND	ND	ND	ND
1257	GPC069550	VI012983	VI012983	WorldVeg	303	C. baccatum var. pendulum	United States	USA	ND	ND	ND	ND	ND	ND	ND	ND
1258	GPC079090	VI013973	VI013973	WorldVeg	303	C. baccatum var. pendulum	El salvador	SLV	ND	ND	ND	ND	ND	ND	ND	ND
1259	GPC012640	CAP22	CAP22	IPK	304	C. annuum	Russia	SUN	ND	ND	ND	ND	ND	500	99	ND
1260	GPC071430	VI013178	VI013178	WorldVeg	304	C. annuum	Russia	Union of Soviet Socialist Republics	ND	ND	ND	ND	ND	ND	ND	ND
1261	GPC012660	CAP221	CAP221	IPK	305	C. baccatum var. pendulum	ND	ND	ND	ND	ND	ND	ND	100	99	ND
1262	GPC072260	VI013261	VI013261	WorldVeg	305	C. baccatum var. pendulum	United States	USA	ND	ND	ND	ND	ND	ND	ND	ND
1263	GPC012680	CAP223	CAP223	IPK	306	C. annuum	Hungary	HUN	ND	ND	ND	ND	ND	500	99	ND
1264	GPC071810	VI013216	VI013216	WorldVeg	306	C. annuum	Hungary	HUN	ND	Tapioszele	ND	ND	ND	ND	ND	ND
1265	GPC012700	CAP225	CAP225	IPK	307	C. annuum	Hungary	HUN	ND	ND	ND	ND	ND	500	99	ND
1266	GPC082040	VI014917	VI014917	WorldVeg	307	C. annuum	Hungary	HUN	ND	Tapioszele	ND	ND	ND	ND	ND	ND
1267	GPC012710	CAP226	CAP226	IPK	308	C. annuum	Hungary	HUN	ND	ND	ND	ND	ND	500	99	ND
1268	GPC064540	VI012464	VI012464	WorldVeg	308	C. annuum	Hungary	HUN	ND	ND	ND	ND	ND	ND	ND	ND
1269	GPC012720	CAP227	CAP227	IPK	309	C. annuum	Hungary	HUN	ND	ND	ND	ND	ND	500	99	ND
1270	GPC064550	VI012465	VI012465	WorldVeg	309	C. annuum	Hungary	HUN	ND	ND	ND	ND	ND	ND	ND	ND
1271	GPC012730	CAP228	CAP228	IPK	310	C. annuum	Hungary	HUN	ND	ND	ND	ND	ND	500	99	ND
1272	GPC064560	VI012466	VI012466	WorldVeg	310	C. annuum	Hungary	HUN	ND	ND	ND	ND	ND	ND	ND	ND
1273	GPC012740	CAP229	CAP229	IPK	311	C. annuum	ND	ND	ND	ND	ND	ND	ND	500	99	ND
1274	GPC072290	VI013264	VI013264	WorldVeg	311	C. annuum	Hungary	HUN	ND	Tapioszele	ND	ND	ND	ND	ND	ND
1275	GPC012750	CAP23	CAP23	IPK	312	C. annuum	Ceca Republic	CSK	ND	ND	ND	ND	ND	500	99	ND
1276	GPC068340	VI012859	VI012859	WorldVeg	312	C. annuum	Czech rep	CZE	ND	ND	ND	ND	ND	ND	ND	ND
1277	GPC012820	CAP236	CAP236	IPK	313	C. annuum	Italy	ITA	Stranges bei San Luca, ProvinzReggio Calabria, Ostseite des Aspromonte, Süditalien	ND	ND	ND	200	300	99	19500526
1278	GPC064610	VI012471	VI012471	WorldVeg	313	C. annuum	Italy	ITA	ND	ND	ND	ND	ND	ND	ND	ND
1279	GPC012840	CAP238	CAP238	IPK	314	C. annuum	China	CHN	Chingchiao-chieh am Rand des Laoshan	ND	ND	ND	ND	300	99	19560611
1280	GPC072300	VI013265	VI013265	WorldVeg	314	C. annuum	China	CHN	ND	ND	ND	ND	ND	ND	ND	ND
1281	GPC012860	CAP24	CAP24	IPK	315	C. annuum	ND	ND	ND	ND	ND	ND	ND	500	99	ND
1282	GPC068380	VI012863	VI012863	WorldVeg	315	C. annuum	Japan	JPN	ND	ND	ND	ND	ND	ND	ND	ND
1283	GPC012890	CAP242	CAP242	IPK	316	C. annuum	Italy	ITA	Westabfall der Sila, Aprigliano, Provinz Cosenza, Süditalien	ND	391359N	0161959E	720	300	99	19500529
1284	GPC066810	VI012698	VI012698	WorldVeg	316	C. annuum	Italy	ITA	ND	ND	ND	ND	ND	ND	ND	ND
1285	GPC012950	CAP248	CAP248	IPK	317	C. annuum var. glabriusculum	ND	ND	ND	ND	ND	ND	ND	500	99	ND
1286	GPC070720	VI013106	VI013106	WorldVeg	317	C. annuum var. glabriusculum	United States	USA	ND	ND	ND	ND	ND	ND	ND	ND
1287	GPC012970	CAP25	CAP25	IPK	318	C. annuum	ND	ND	ND	ND	ND	ND	ND	500	99	ND
1288	GPC057730	CGN22172	CGN22172	CGN	318	C. annuum	China	CHN	ND	ND	35.8601	104.166	ND	300	30	1955----
1289	GPC071130	VI013148	VI013148	WorldVeg	318	C. annuum	China	CHN	ND	ND	ND	ND	ND	ND	ND	ND
1290	GPC013010	CAP253	CAP253	IPK	319	C. baccatum var. baccatum	ND	ND	ND	ND	ND	ND	ND	300	99	ND
1291	GPC073800	VI013416	VI013416	WorldVeg	319	C. annuum	Costa Rica	CRI	ND	ND	ND	ND	ND	ND	ND	ND
1292	GPC073870	VI013423	VI013423	WorldVeg	319	C. annuum	Argentina	ARG	ND	ND	ND	ND	ND	ND	ND	ND
1293	GPC013020	CAP254	CAP254	IPK	320	C. annuum	ND	ND	ND	ND	ND	ND	ND	500	40	ND
1294	GPC064650	VI012475	VI012475	WorldVeg	320	C. annuum	Czech rep	CZE	ND	ND	ND	ND	ND	ND	ND	ND
1295	GPC013030	CAP256	CAP256	IPK	321	C. annuum	Bulgaria	BGR	ND	ND	ND	ND	ND	500	99	ND
1296	GPC065660	VI012577	VI012577	WorldVeg	321	C. annuum	Bulgaria	BGR	ND	ND	ND	ND	ND	ND	ND	ND
1297	GPC013040	CAP257	CAP257	IPK	322	C. annuum	ND	ND	ND	ND	ND	ND	ND	500	99	ND
1298	GPC070740	VI013108	VI013108	WorldVeg	322	C. annuum	United States	USA	ND	ND	ND	ND	ND	ND	ND	ND
1299	GPC013060	CAP259	CAP259	IPK	323	C. annuum	India	IND	ND	ND	ND	ND	ND	300	99	ND
1300	GPC065670	VI012578	VI012578	WorldVeg	323	C. annuum	India	IND	ND	ND	ND	ND	ND	ND	ND	ND
1301	GPC013070	CAP26	CAP26	IPK	324	C. annuum	ND	ND	ND	ND	ND	ND	ND	500	99	ND
1302	GPC065140	VI012524	VI012524	WorldVeg	324	C. annuum	China	CHN	ND	ND	ND	ND	ND	ND	ND	ND
1303	GPC013080	CAP260	CAP260	IPK	325	C. annuum	India	IND	ND	ND	ND	ND	ND	300	99	ND
1304	GPC073260	VI013362	VI013362	WorldVeg	325	C. annuum	India	IND	ND	ND	ND	ND	ND	ND	ND	ND
1305	GPC013090	CAP261	CAP261	IPK	326	C. annuum	Argentina	ARG	ND	ND	ND	ND	ND	300	99	ND
1306	GPC073270	VI013363	VI013363	WorldVeg	326	C. annuum	Russia	Union of Soviet Socialist Republics	ND	ND	ND	ND	ND	ND	ND	ND
1307	GPC013100	CAP262	CAP262	IPK	327	C. annuum	Argentina	ARG	ND	ND	ND	ND	ND	300	99	ND
1308	GPC065680	VI012579	VI012579	WorldVeg	327	C. annuum	Argentina	ARG	ND	ND	ND	ND	ND	ND	ND	ND
1309	GPC013110	CAP263	CAP263	IPK	328	C. annuum	Argentina	ARG	ND	ND	ND	ND	ND	300	99	ND
1310	GPC072330	VI013268	VI013268	WorldVeg	328	C. annuum	Russia	Union of Soviet Socialist Republics	ND	ND	ND	ND	ND	ND	ND	ND
1311	GPC013120	CAP264	CAP264	IPK	329	C. annuum	Argentina	ARG	ND	ND	ND	ND	ND	300	99	ND
1312	GPC065690	VI012580	VI012580	WorldVeg	329	C. annuum	Argentina	ARG	ND	ND	ND	ND	ND	ND	ND	ND
1313	GPC085040	VI027429	VI027429	WorldVeg	329	C. annuum	Argentina	ARG	ND	ND	ND	ND	ND	ND	ND	ND
1314	GPC013130	CAP265	CAP265	IPK	330	C. annuum	Argentina	ARG	ND	ND	ND	ND	ND	300	99	ND
1315	GPC073280	VI013364	VI013364	WorldVeg	330	C. annuum	Russia	Union of Soviet Socialist Republics	ND	ND	ND	ND	ND	ND	ND	ND
1316	GPC013160	CAP268	CAP268	IPK	331	C. annuum	Chile	CHL	ND	ND	ND	ND	ND	500	99	ND
1317	GPC064660	VI012476	VI012476	WorldVeg	331	C. annuum	Chile	CHL	ND	ND	ND	ND	ND	ND	ND	ND
1318	GPC013230	CAP274	CAP274	IPK	332	C. annuum	ND	ND	ND	ND	ND	ND	ND	500	99	ND
1319	GPC057130	CGN22112	CGN22112	CGN	332	C. annuum	ND	ND	ND	ND	ND	ND	ND	ND	ND	ND
1320	GPC071150	VI013150	VI013150	WorldVeg	332	C. annuum	Germany	DEU	ND	ND	ND	ND	ND	ND	ND	ND
1321	GPC013290	CAP28	CAP28	IPK	333	C. annuum	China	CHN	ND	ND	ND	ND	ND	500	99	ND
1322	GPC068360	VI012861	VI012861	WorldVeg	333	C. annuum	Germany	DEU	ND	ND	ND	ND	ND	ND	ND	ND
1323	GPC013310	CAP281	CAP281	IPK	334	C. annuum	ND	ND	ND	ND	ND	ND	ND	500	99	1958----
1324	GPC065730	VI012584	VI012584	WorldVeg	334	C. annuum	ND	ND	ND	ND	ND	ND	ND	ND	ND	ND
1325	GPC013330	CAP283	CAP283	IPK	335	C. annuum	ND	ND	ND	ND	ND	ND	ND	300	99	1958----
1326	GPC072350	VI013270	VI013270	WorldVeg	335	C. annuum	ND	ND	ND	ND	ND	ND	ND	ND	ND	ND
1327	GPC013340	CAP284	CAP284	IPK	336	C. annuum	El salvador	SLV	Candelaria	ND	ND	ND	ND	300	99	ND
1328	GPC013370	CAP288	CAP288	IPK	336	C. annuum	El salvador	SLV	Candelaria	ND	ND	ND	ND	300	99	ND
1329	GPC065740	VI012585	VI012585	WorldVeg	336	C. annuum	El salvador	SLV	ND	ND	ND	ND	ND	ND	ND	ND
1330	GPC013390	CAP29	CAP29	IPK	337	C. annuum	China	CHN	ND	ND	ND	ND	ND	500	99	1955----
1331	GPC069490	VI012977	VI012977	WorldVeg	337	C. annuum	Switzerland	CHE	ND	ND	ND	ND	ND	ND	ND	ND
1332	GPC013430	CAP293	CAP293	IPK	338	C. annuum	ND	ND	ND	ND	ND	ND	ND	500	99	ND
1333	GPC072370	VI013272	VI013272	WorldVeg	338	C. annuum	Germany	DEU	ND	Bonn	ND	ND	ND	ND	ND	ND
1334	GPC013480	CAP298	CAP298	IPK	339	C. annuum	ND	ND	ND	ND	ND	ND	ND	500	99	ND
1335	GPC073900	VI013426	VI013426	WorldVeg	339	C. annuum	Argentina	ARG	ND	ND	ND	ND	ND	ND	ND	ND
1336	GPC013490	CAP299	CAP299	IPK	340	C. annuum	Romania	ROU	ND	ND	ND	ND	ND	500	99	ND
1337	GPC065750	VI012587	VI012587	WorldVeg	340	C. annuum	Romania	ROU	ND	ND	ND	ND	ND	ND	ND	ND
1338	GPC013500	CAP3	CAP3	IPK	341	C. annuum	ND	ND	ND	ND	ND	ND	ND	500	99	ND
1339	GPC013610	CAP309	CAP309	IPK	341	C. annuum	ND	ND	ND	ND	ND	ND	ND	500	99	ND
1340	GPC017480	CAP72	CAP72	IPK	341	C. annuum	ND	ND	ND	ND	ND	ND	ND	500	99	ND
1341	GPC071370	VI013172	VI013172	WorldVeg	341	C. annuum	Germany	DEU	ND	ND	ND	ND	ND	ND	ND	ND
1342	GPC071720	VI013207	VI013207	WorldVeg	341	C. annuum	Germany	DEU	ND	ND	ND	ND	ND	ND	ND	ND
1343	GPC013510	CAP30	CAP30	IPK	342	C. annuum	China	CHN	ND	ND	ND	ND	ND	500	99	1955----
1344	GPC068350	VI012860	VI012860	WorldVeg	342	C. annuum	United States	USA	ND	ND	ND	ND	ND	ND	ND	ND
1345	GPC013590	CAP307	CAP307	IPK	343	C. annuum	Hungary	HUN	ND	ND	ND	ND	ND	500	99	ND
1346	GPC013770	CAP325	CAP325	IPK	343	C. annuum	Hungary	HUN	ND	ND	ND	ND	ND	300	40	ND
1347	GPC064740	VI012484	VI012484	WorldVeg	343	C. annuum	ND	ND	ND	ND	ND	ND	ND	ND	ND	ND
1348	GPC064820	VI012492	VI012492	WorldVeg	343	C. annuum	Hungary	HUN	ND	ND	ND	ND	ND	ND	ND	ND
1349	GPC013620	CAP31	CAP31	IPK	344	C. annuum	ND	ND	ND	ND	ND	ND	ND	500	99	ND
1350	GPC069480	VI012976	VI012976	WorldVeg	344	C. annuum	Germany	DEU	ND	ND	ND	ND	ND	ND	ND	ND
1351	GPC013640	CAP311	CAP311	IPK	345	C. annuum	Hungary	HUN	ND	ND	ND	ND	ND	300	40	ND
1352	GPC064770	VI012487	VI012487	WorldVeg	345	C. annuum	Hungary	HUN	ND	ND	ND	ND	ND	ND	ND	ND
1353	GPC013680	CAP317	CAP317	IPK	346	C. annuum	ND	ND	ND	ND	ND	ND	ND	500	99	ND
1354	GPC071160	VI013151	VI013151	WorldVeg	346	C. annuum	United States	USA	ND	ND	ND	ND	ND	ND	ND	ND
1355	GPC013690	CAP318	CAP318	IPK	347	C. annuum	ND	ND	ND	ND	ND	ND	ND	500	99	ND
1356	GPC065780	VI012590	VI012590	WorldVeg	347	C. annuum	United States	USA	ND	ND	ND	ND	ND	ND	ND	ND
1357	GPC013700	CAP319	CAP319	IPK	348	C. annuum	ND	ND	ND	ND	ND	ND	ND	500	99	ND
1358	GPC056440	CGN21543	CGN21543	CGN	348	C. annuum	United States	USA	ND	ND	48.3635	-124.684	ND	500	ND	ND
1359	GPC057640	CGN22163	CGN22163	CGN	348	C. annuum	Austria	AUT	ND	ND	47.6971	13.347	ND	500	ND	ND
1360	GPC058810	CGN22844	CGN22844	CGN	348	C. annuum	Canada	CAN	ND	ND	62.8351	-90.5273	ND	500	ND	ND
1361	GPC058900	CGN22853	CGN22853	CGN	348	C. annuum	United States	USA	ND	ND	48.3635	-124.684	ND	500	ND	ND
1362	GPC073940	VI013430	VI013430	WorldVeg	348	C. annuum	United States	USA	ND	ND	ND	ND	ND	ND	ND	ND
1363	GPC027750	PM0880	PM0880	INRAE	348	C. annuum	Italy	ITA	ND	ND	ND	ND	ND	ND	ND	ND
1364	GPC013720	CAP320	CAP320	IPK	349	C. annuum	ND	ND	ND	ND	ND	ND	ND	500	50	ND
1365	GPC064810	VI012491	VI012491	WorldVeg	349	C. annuum	United States	USA	ND	ND	ND	ND	ND	ND	ND	ND
1366	GPC013730	CAP321	CAP321	IPK	350	C. annuum	United States	USA	ND	ND	ND	ND	ND	500	99	ND
1367	GPC069590	VI012987	VI012987	WorldVeg	350	C. annuum	United States	USA	ND	ND	ND	ND	ND	ND	ND	ND
1368	GPC013740	CAP322	CAP322	IPK	351	C. annuum	ND	ND	ND	ND	ND	ND	ND	400	99	ND
1369	GPC065790	VI012591	VI012591	WorldVeg	351	C. annuum	United States	USA	ND	ND	ND	ND	ND	ND	ND	ND
1370	GPC013850	CAP336	CAP336	IPK	352	C. annuum	Hungary	HUN	ND	ND	ND	ND	ND	300	99	ND
1371	GPC069600	VI012988	VI012988	WorldVeg	352	C. annuum	Hungary	HUN	ND	ND	ND	ND	ND	ND	ND	ND
1372	GPC013860	CAP337	CAP337	IPK	353	C. annuum	ND	ND	ND	ND	ND	ND	ND	500	99	ND
1373	GPC072410	VI013276	VI013276	WorldVeg	353	C. annuum	Czech rep	CZE	ND	ND	ND	ND	ND	ND	ND	ND
1374	GPC013890	CAP34	CAP34	IPK	354	C. annuum	Hungary	HUN	ND	ND	ND	ND	ND	500	99	ND
1375	GPC071460	VI013181	VI013181	WorldVeg	354	C. annuum	Hungary	HUN	ND	Tapioszele	ND	ND	ND	ND	ND	ND
1376	GPC013900	CAP340	CAP340	IPK	355	C. annuum	Hungary	HUN	ND	ND	ND	ND	ND	300	99	ND
1377	GPC073320	VI013368	VI013368	WorldVeg	355	C. annuum	Hungary	HUN	ND	ND	ND	ND	ND	ND	ND	ND
1378	GPC013960	CAP346	CAP346	IPK	356	C. chinense	Costa Rica	CRI	Turrialba	ND	ND	ND	ND	300	99	ND
1379	GPC072420	VI013277	VI013277	WorldVeg	356	C. chinense	Costa Rica	CRI	ND	ND	ND	ND	ND	ND	ND	ND
1380	GPC014010	CAP350	CAP350	IPK	357	C. annuum	ND	ND	ND	ND	ND	ND	ND	400	99	ND
1381	GPC072960	VI013331	VI013331	WorldVeg	357	C. annuum	Czech rep	CZE	ND	ND	ND	ND	ND	ND	ND	ND
1382	GPC014030	CAP352	CAP352	IPK	358	C. annuum	ND	ND	ND	ND	ND	ND	ND	500	99	ND
1383	GPC057740	CGN22173	CGN22173	CGN	358	C. annuum	United States	USA	ND	ND	48.3635	-124.684	ND	500	ND	ND
1384	GPC059160	CGN23096	CGN23096	CGN	358	C. annuum	United States	USA	ND	ND	48.3635	-124.684	ND	500	ND	ND
1385	GPC059660	CGN23243	CGN23243	CGN	358	C. annuum	Australia	AUS	ND	ND	-29.0754	133.418	ND	500	ND	ND
1386	GPC081800	VI014893	VI014893	WorldVeg	358	C. annuum	United States	USA	ND	ND	ND	ND	ND	ND	ND	ND
1387	GPC014060	CAP356	CAP356	IPK	359	C. annuum	El salvador	SLV	Santa Ana	ND	ND	ND	ND	300	99	ND
1388	GPC069610	VI012989	VI012989	WorldVeg	359	C. annuum	El salvador	SLV	ND	ND	ND	ND	ND	ND	ND	ND
1389	GPC014110	CAP360	CAP360	IPK	360	C. frutescens	ND	ND	ND	ND	ND	ND	ND	500	99	ND
1390	GPC057430	CGN22142	CGN22142	CGN	360	C. chinense	ND	ND	ND	ND	ND	ND	ND	500	ND	ND
1391	GPC014120	CAP361	CAP361	IPK	361	C. frutescens	ND	ND	ND	ND	ND	ND	ND	500	99	ND
1392	GPC065850	VI012597	VI012597	WorldVeg	361	C. frutescens	Nigeria	NGA	ND	ND	ND	ND	ND	ND	ND	ND
1393	GPC014130	CAP362	CAP362	IPK	362	C. frutescens	El salvador	SLV	Santa Ana	ND	ND	ND	ND	300	99	ND
1394	GPC064900	VI012500	VI012500	WorldVeg	362	C. frutescens	El salvador	SLV	ND	ND	ND	ND	ND	ND	ND	ND
1395	GPC014180	CAP367	CAP367	IPK	363	C. annuum	ND	ND	ND	ND	ND	ND	ND	500	40	ND
1396	GPC064940	VI012504	VI012504	WorldVeg	363	C. annuum	Israel	ISR	ND	ND	ND	ND	ND	ND	ND	ND
1397	GPC014210	CAP37	CAP37	IPK	364	C. annuum	ND	ND	ND	ND	ND	ND	ND	500	99	ND
1398	GPC068390	VI012864	VI012864	WorldVeg	364	C. annuum	Tunisia	TUN	ND	ND	ND	ND	ND	ND	ND	ND
1399	GPC014260	CAP374	CAP374	IPK	365	C. annuum	ND	ND	ND	ND	ND	ND	ND	500	99	ND
1400	GPC064990	VI012509	VI012509	WorldVeg	365	C. annuum	Italy	ITA	ND	ND	ND	ND	ND	ND	ND	ND
1401	GPC086820	VI027607	VI027607	WorldVeg	365	C. annuum	Hungary	HUN	ND	ND	ND	ND	ND	ND	ND	ND
1402	GPC087040	VI027629	VI027629	WorldVeg	365	C. annuum	Hungary	HUN	ND	ND	ND	ND	ND	ND	ND	ND
1403	GPC014300	CAP378	CAP378	IPK	366	C. frutescens	El salvador	SLV	Mercado	ND	ND	ND	ND	300	99	ND
1404	GPC070790	VI013113	VI013113	WorldVeg	366	C. frutescens	El salvador	SLV	ND	ND	ND	ND	ND	ND	ND	ND
1405	GPC014310	CAP38	CAP38	IPK	367	C. annuum	ND	ND	ND	ND	ND	ND	ND	500	99	ND
1406	GPC053730	CGN17181	CGN17181	CGN	367	C. annuum	Netherlands	NLD	ND	ND	52.1874	5.42725	ND	500	ND	ND
1407	GPC070300	VI013061	VI013061	WorldVeg	367	C. annuum	Switzerland	CHE	ND	ND	ND	ND	ND	ND	ND	ND
1408	GPC082630	VI014979	VI014979	WorldVeg	367	C. annuum	United States	USA	ND	ND	ND	ND	ND	ND	ND	ND
1409	GPC113700	VI037645	VI037645	WorldVeg	367	C. annuum	United States	USA	ND	ND	ND	ND	ND	ND	ND	ND
1410	GPC117950	VI044255	VI044255	WorldVeg	367	C. annuum	ND	ND	ND	ND	ND	ND	ND	ND	ND	ND
1411	GPC131480	VI063171	VI063171	WorldVeg	367	C. annuum	United States	USA	ND	ND	ND	ND	ND	ND	ND	ND
1412	GPC134310	VI028918	VI028918	WorldVeg	367	C. sp (undefined)	ND	ND	ND	ND	ND	ND	ND	ND	ND	ND
1413	GPC118140	VI044274	VI044274	WorldVeg	367	C. annuum	ND	ND	ND	ND	ND	ND	ND	ND	ND	ND
1414	GPC118380	VI044298	VI044298	WorldVeg	367	C. annuum	Netherlands	NLD	ND	Rast	ND	ND	ND	ND	ND	ND
1415	GPC014320	CAP380	CAP380	IPK	368	C. annuum	ND	ND	ND	ND	ND	ND	ND	500	99	ND
1416	GPC065020	VI012512	VI012512	WorldVeg	368	C. annuum	United States	USA	ND	ND	ND	ND	ND	ND	ND	ND
1417	GPC014470	CAP4	CAP4	IPK	369	C. annuum	ND	ND	ND	ND	ND	ND	ND	500	99	ND
1418	GPC068220	VI012847	VI012847	WorldVeg	369	C. annuum	Germany	DEU	ND	ND	ND	ND	ND	ND	ND	ND
1419	GPC014480	CAP40	CAP40	IPK	370	C. annuum	Hungary	HUN	ND	ND	ND	ND	ND	500	99	ND
1420	GPC071490	VI013184	VI013184	WorldVeg	370	C. annuum	Hungary	HUN	ND	ND	ND	ND	ND	ND	ND	ND
1421	GPC014500	CAP401	CAP401	IPK	371	C. annuum	Hungary	HUN	ND	ND	ND	ND	ND	500	99	ND
1422	GPC072450	VI013280	VI013280	WorldVeg	371	C. annuum	Hungary	HUN	ND	Tapioszele	ND	ND	ND	ND	ND	ND
1423	GPC014570	CAP409	CAP409	IPK	372	C. annuum	Hungary	HUN	ND	ND	ND	ND	ND	500	99	ND
1424	GPC072460	VI013281	VI013281	WorldVeg	372	C. annuum	Hungary	HUN	ND	Tapioszele	ND	ND	ND	ND	ND	ND
1425	GPC014620	CAP413	CAP413	IPK	373	C. annuum	Hungary	HUN	ND	ND	ND	ND	ND	500	99	ND
1426	GPC069190	VI012947	VI012947	WorldVeg	373	C. annuum	Hungary	HUN	ND	Tapioszele	ND	ND	ND	ND	ND	ND
1427	GPC014640	CAP415	CAP415	IPK	374	C. annuum	Hungary	HUN	ND	ND	ND	ND	ND	500	99	ND
1428	GPC066230	VI012635	VI012635	WorldVeg	374	C. annuum	Bulgaria	BGR	ND	ND	ND	ND	ND	ND	ND	ND
1429	GPC014750	CAP425	CAP425	IPK	375	C. annuum	Hungary	HUN	ND	ND	ND	ND	ND	500	99	ND
1430	GPC017760	CAP745	CAP745	IPK	375	C. annuum	Hungary	HUN	Szolnok, Ungar. Landsortensammlung 1986	ND	ND	ND	ND	300	99	ND
1431	GPC069250	VI012953	VI012953	WorldVeg	375	C. annuum	Hungary	HUN	ND	Tapioszele	ND	ND	ND	ND	ND	ND
1432	GPC014760	CAP426	CAP426	IPK	376	C. annuum	Hungary	HUN	ND	ND	ND	ND	ND	500	99	ND
1433	GPC073030	VI013338	VI013338	WorldVeg	376	C. annuum	Hungary	HUN	ND	Tapioszele	ND	ND	ND	ND	ND	ND
1434	GPC014780	CAP428	CAP428	IPK	377	C. annuum	ND	ND	ND	ND	ND	ND	ND	500	99	ND
1435	GPC070340	VI013068	VI013068	WorldVeg	377	C. annuum	Italy	ITA	ND	ND	ND	ND	ND	ND	ND	ND
1436	GPC014800	CAP43	CAP43	IPK	378	C. annuum	ND	ND	ND	ND	ND	ND	ND	500	99	ND
1437	GPC066610	VI012677	VI012677	WorldVeg	378	C. annuum	Germany	DEU	ND	ND	ND	ND	ND	ND	ND	ND
1438	GPC014820	CAP431	CAP431	IPK	379	C. annuum	ND	ND	ND	ND	ND	ND	ND	300	99	ND
1439	GPC065370	VI012547	VI012547	WorldVeg	379	C. annuum	Italy	ITA	ND	ND	ND	ND	ND	ND	ND	ND
1440	GPC014830	CAP432	CAP432	IPK	380	C. annuum	Italy	ITA	ND	ND	ND	ND	ND	500	99	ND
1441	GPC066720	VI012689	VI012689	WorldVeg	380	C. annuum	Italy	ITA	ND	ND	ND	ND	ND	ND	ND	ND
1442	GPC014860	CAP435	CAP435	IPK	381	C. annuum	Portugal	PRT	ND	ND	ND	ND	ND	500	99	ND
1443	GPC066730	VI012690	VI012690	WorldVeg	381	C. annuum	Portugal	PRT	ND	ND	ND	ND	ND	ND	ND	ND
1444	GPC014910	CAP443	CAP443	IPK	382	C. annuum	Honduras	HND	Tegucigalpa	ND	ND	ND	ND	300	99	ND
1445	GPC069960	VI013026	VI013026	WorldVeg	382	C. annuum	Honduras	HND	ND	ND	ND	ND	ND	ND	ND	ND
1446	GPC014920	CAP445	CAP445	IPK	383	C. annuum	El salvador	SLV	Santa Ana	ND	ND	ND	ND	300	99	ND
1447	GPC069270	VI012955	VI012955	WorldVeg	383	C. annuum	El salvador	SLV	ND	ND	ND	ND	ND	ND	ND	ND
1448	GPC015030	CAP455	CAP455	IPK	384	C. baccatum var. pendulum	Germany	DEU	ND	ND	ND	ND	ND	300	99	ND
1449	GPC027110	PM0816	PM0816	INRAE	384	C. baccatum	China	CHN	ND	ND	ND	ND	ND	ND	ND	ND
1450	GPC069310	VI012959	VI012959	WorldVeg	384	C. baccatum var. pendulum	Germany	DEU	ND	Deutschland	ND	ND	ND	ND	ND	ND
1451	GPC070060	VI013036	VI013036	WorldVeg	384	C. baccatum var. pendulum	Germany	DEU	ND	ND	ND	ND	ND	ND	ND	ND
1452	GPC015040	CAP456	CAP456	IPK	385	C. annuum	ND	ND	ND	ND	ND	ND	ND	300	99	ND
1453	GPC069320	VI012960	VI012960	WorldVeg	385	C. annuum	United Kingdom	GBR	ND	Birmingham	ND	ND	ND	ND	ND	ND
1454	GPC015100	CAP461	CAP461	IPK	386	C. annuum	ND	ND	ND	ND	ND	ND	ND	300	99	ND
1455	GPC073530	VI013389	VI013389	WorldVeg	386	C. annuum	Romania	ROU	ND	ND	ND	ND	ND	ND	ND	ND
1456	GPC015220	CAP472	CAP472	IPK	387	C. frutescens	Perù	PER	Dept. Loreto Iquitos	ND	ND	ND	ND	300	99	ND
1457	GPC056060	CGN21504	CGN21504	CGN	387	C. frutescens	ND	ND	ND	ND	ND	ND	ND	ND	ND	ND
1458	GPC058320	CGN22791	CGN22791	CGN	387	C. frutescens	ND	ND	ND	ND	ND	ND	ND	ND	ND	ND
1459	GPC064030	VI012349	VI012349	WorldVeg	387	C. chinense	Malasya	MYS	ND	ND	ND	ND	ND	ND	ND	ND
1460	GPC066750	VI012692	VI012692	WorldVeg	387	C. frutescens	Perù	PER	ND	ND	ND	ND	ND	ND	ND	ND
1461	GPC104670	VI029435	VI029435	WorldVeg	387	C. chinense	Brazil	BRA	ND	ND	ND	ND	ND	ND	ND	ND
1462	GPC015250	CAP475	CAP475	IPK	388	C. annuum	Yugoslavia	YUG	ND	ND	ND	ND	ND	400	99	ND
1463	GPC073060	VI013341	VI013341	WorldVeg	388	C. annuum	Yugoslavia	Yugoslavia	ND	ND	ND	ND	ND	ND	ND	ND
1464	GPC015290	CAP479	CAP479	IPK	389	C. annuum	ND	ND	ND	ND	ND	ND	ND	300	99	ND
1465	GPC071250	VI013160	VI013160	WorldVeg	389	C. annuum	Italy	ITA	ND	ND	ND	ND	ND	ND	ND	ND
1466	GPC015300	CAP48	CAP48	IPK	390	C. annuum	Japan	JPN	ND	ND	ND	ND	ND	500	99	ND
1467	GPC071540	VI013189	VI013189	WorldVeg	390	C. annuum	Japan	JPN	ND	ND	ND	ND	ND	ND	ND	ND
1468	GPC015430	CAP493	CAP493	IPK	391	C. frutescens	ND	ND	ND	ND	ND	ND	ND	300	99	ND
1469	GPC073610	VI013397	VI013397	WorldVeg	391	C. annuum	Denmark	DNK	ND	Risskov	ND	ND	ND	ND	ND	ND
1470	GPC015450	CAP497	CAP497	IPK	392	C. annuum	ND	ND	ND	ND	ND	ND	ND	500	99	ND
1471	GPC055760	CGN21474	CGN21474	CGN	392	C. annuum	ND	ND	ND	ND	ND	ND	ND	100	10	ND
1472	GPC073070	VI013343	VI013343	WorldVeg	392	C. annuum	Netherlands	NLD	ND	Rotterdam	ND	ND	ND	ND	ND	ND
1473	GPC015460	CAP498	CAP498	IPK	393	C. baccatum var. baccatum	ND	ND	ND	ND	ND	ND	ND	100	99	ND
1474	GPC072510	VI013286	VI013286	WorldVeg	393	C. baccatum	United Kingdom	GBR	ND	Birmingham	ND	ND	ND	ND	ND	ND
1475	GPC015590	CAP509	CAP509	IPK	394	C. annuum	Russia	RUS	Moskau Region	ND	ND	ND	ND	300	99	ND
1476	GPC072580	VI013293	VI013293	WorldVeg	394	C. annuum	Russia	Union of Soviet Socialist Republics	ND	ND	ND	ND	ND	ND	ND	ND
1477	GPC015620	CAP512	CAP512	IPK	395	C. annuum	Russia	RUS	Moskau Region	ND	ND	ND	ND	300	99	ND
1478	GPC072610	VI013296	VI013296	WorldVeg	395	C. annuum	Russia	Union of Soviet Socialist Republics	ND	ND	ND	ND	ND	ND	ND	ND
1479	GPC015690	CAP52	CAP52	IPK	396	C. annuum	ND	ND	ND	ND	ND	ND	ND	300	99	ND
1480	GPC015850	CAP54	CAP54	IPK	396	C. annuum	ND	ND	ND	ND	ND	ND	ND	300	99	ND
1481	GPC015940	CAP55	CAP55	IPK	396	C. annuum	ND	ND	ND	ND	ND	ND	ND	300	99	ND
1482	GPC071560	VI013191	VI013191	WorldVeg	396	C. annuum	Germany	DEU	ND	ND	ND	ND	ND	ND	ND	ND
1483	GPC071580	VI013193	VI013193	WorldVeg	396	C. annuum	Germany	DEU	ND	ND	ND	ND	ND	ND	ND	ND
1484	GPC071590	VI013194	VI013194	WorldVeg	396	C. annuum	Switzerland	CHE	ND	Bern	ND	ND	ND	ND	ND	ND
1485	GPC015720	CAP522	CAP522	IPK	397	C. annuum	Zambia	ZMB	Lusaka	ND	ND	ND	ND	300	99	ND
1486	GPC073620	VI013398	VI013398	WorldVeg	397	C. annuum	Zambia	ZMB	ND	ND	ND	ND	ND	ND	ND	ND
1487	GPC015770	CAP528	CAP528	IPK	398	C. baccatum var. pendulum	ND	ND	ND	ND	ND	ND	ND	300	99	ND
1488	GPC053200	CGN17028	CGN17028	CGN	398	C. baccatum var. pendulum	ND	ND	ND	ND	ND	ND	ND	ND	ND	ND
1489	GPC015790	CAP53	CAP53	IPK	399	C. annuum	ND	ND	ND	ND	ND	ND	ND	300	99	ND
1490	GPC071570	VI013192	VI013192	WorldVeg	399	C. annuum	Germany	DEU	ND	Kiel	ND	ND	ND	ND	ND	ND
1491	GPC015810	CAP531	CAP531	IPK	400	C. annuum	Turkey	TUR	ND	ND	ND	ND	ND	300	99	ND
1492	GPC073120	VI013348	VI013348	WorldVeg	400	C. annuum	Turkey	TUR	ND	ND	ND	ND	ND	ND	ND	ND
1493	GPC015820	CAP532	CAP532	IPK	401	C. annuum	Turkey	TUR	ND	ND	ND	ND	ND	300	99	ND
1494	GPC073130	VI013349	VI013349	WorldVeg	401	C. annuum	Turkey	TUR	ND	ND	ND	ND	ND	ND	ND	ND
1495	GPC015830	CAP533	CAP533	IPK	402	C. annuum	Korea	PRK	ND	ND	ND	ND	ND	300	99	1978----
1496	GPC073430	VI013379	VI013379	WorldVeg	402	C. annuum	Romania	ROU	ND	ND	ND	ND	ND	ND	ND	ND
1497	GPC015870	CAP541	CAP541	IPK	403	C. annuum	Portugal	PRT	ND	ND	ND	ND	ND	500	99	ND
1498	GPC073690	VI013405	VI013405	WorldVeg	403	C. annuum	Portugal	PRT	ND	ND	ND	ND	ND	ND	ND	ND
1499	GPC015880	CAP542	CAP542	IPK	404	C. annuum	El salvador	SLV	Santa Ana	ND	ND	ND	ND	300	99	ND
1500	GPC071270	VI013162	VI013162	WorldVeg	404	C. annuum	El salvador	SLV	ND	ND	ND	ND	ND	ND	ND	ND
1501	GPC015920	CAP546	CAP546	IPK	405	C. frutescens	Perù	PER	Iquitos	ND	ND	ND	ND	300	99	ND
1502	GPC070360	VI013070	VI013070	WorldVeg	405	C. chinense	Perù	PER	ND	ND	ND	ND	ND	ND	ND	ND
1503	GPC015930	CAP549	CAP549	IPK	406	C. annuum	Zambia	ZMB	Lusaka	ND	ND	ND	ND	300	99	ND
1504	GPC070960	VI013131	VI013131	WorldVeg	406	C. annuum	Zambia	ZMB	ND	ND	ND	ND	ND	ND	ND	ND
1505	GPC016020	CAP557	CAP557	IPK	407	C. annuum	Italy	ITA	Galatina (Puglia)	ND	ND	ND	ND	300	99	19800612
1506	GPC070380	VI013072	VI013072	WorldVeg	407	C. annuum	Italy	ITA	ND	ND	ND	ND	ND	ND	ND	ND
1507	GPC016030	CAP558	CAP558	IPK	408	C. annuum	Italy	ITA	Umgebung von Rotondella (Basilicata)	ND	ND	ND	ND	300	23	19800617
1508	GPC069390	VI012967	VI012967	WorldVeg	408	C. annuum	Italy	ITA	ND	ND	ND	ND	ND	ND	ND	ND
1509	GPC016040	CAP56	CAP56	IPK	409	C. annuum	ND	ND	ND	ND	ND	ND	ND	300	99	ND
1510	GPC071600	VI013195	VI013195	WorldVeg	409	C. annuum	Hungary	HUN	ND	Budapest	ND	ND	ND	ND	ND	ND
1511	GPC016120	CAP567	CAP567	IPK	410	C. annuum	ND	ND	ND	ND	ND	ND	ND	500	99	ND
1512	GPC070150	VI013046	VI013046	WorldVeg	410	C. annuum	Germany	DEU	ND	Karlsvuhe	ND	ND	ND	ND	ND	ND
1513	GPC016140	CAP57	CAP57	IPK	411	C. annuum	ND	ND	ND	ND	ND	ND	ND	300	99	ND
1514	GPC071620	VI013197	VI013197	WorldVeg	411	C. annuum	Hungary	HUN	ND	Budapest	ND	ND	ND	ND	ND	ND
1515	GPC016240	CAP58	CAP58	IPK	412	C. annuum	ND	ND	ND	ND	ND	ND	ND	500	99	ND
1516	GPC081830	VI014896	VI014896	WorldVeg	412	C. annuum	Hungary	HUN	ND	Budapest	ND	ND	ND	ND	ND	ND
1517	GPC016250	CAP581	CAP581	IPK	413	C. annuum	Taiwan	TWN	ND	ND	ND	ND	ND	300	99	ND
1518	GPC070240	VI013055	VI013055	WorldVeg	413	C. annuum	Germany	DEU	ND	ND	ND	ND	ND	ND	ND	ND
1519	GPC111900	VI033334	VI033334	WorldVeg	413	C. annuum	Panama	PAN	ND	ND	ND	ND	ND	ND	ND	ND
1520	GPC016340	CAP59	CAP59	IPK	414	C. annuum	ND	ND	ND	ND	ND	ND	ND	300	99	ND
1521	GPC071630	VI013198	VI013198	WorldVeg	414	C. annuum	Hungary	HUN	ND	Budapest	ND	ND	ND	ND	ND	ND
1522	GPC016380	CAP599	CAP599	IPK	415	C. annuum	Italy	ITA	Pantano (Abriola)	ND	402957N	0154808E	700	300	99	19820911
1523	GPC070970	VI013132	VI013132	WorldVeg	415	C. annuum	Italy	ITA	ND	ND	ND	ND	ND	ND	ND	ND
1524	GPC016390	CAP60	CAP60	IPK	416	C. annuum	ND	ND	ND	ND	ND	ND	ND	300	99	ND
1525	GPC071640	VI013199	VI013199	WorldVeg	416	C. annuum	Switzerland	CHE	ND	Basel	ND	ND	ND	ND	ND	ND
1526	GPC016470	CAP61	CAP61	IPK	417	C. annuum	ND	ND	ND	ND	ND	ND	ND	300	99	ND
1527	GPC071650	VI013200	VI013200	WorldVeg	417	C. annuum	Yugoslavia	Yugoslavia	ND	ND	ND	ND	ND	ND	ND	ND
1528	GPC016600	CAP622	CAP622	IPK	418	C. annuum	ND	ND	ND	ND	ND	ND	ND	300	99	ND
1529	GPC070560	VI013090	VI013090	WorldVeg	418	C. annuum	Belgium	BEL	ND	ND	ND	ND	ND	ND	ND	ND
1530	GPC016620	CAP624	CAP624	IPK	419	C. annuum	Ceca Republic	CSK	ND	ND	ND	ND	ND	500	99	ND
1531	GPC027170	PM0822	PM0822	INRAE	419	C. annuum	Czech rep;Slovakia	CZE;SVK	ND	ND	ND	ND	ND	ND	ND	ND
1532	GPC016660	CAP629	CAP629	IPK	420	C. annuum	Italy	ITA	Fardella, Provinz Potenza, Region Basilicata	ND	400659N	0160959E	700	300	23	19830719
1533	GPC071020	VI013137	VI013137	WorldVeg	420	C. annuum	Italy	ITA	ND	ND	ND	ND	ND	ND	ND	ND
1534	GPC016670	CAP63	CAP63	IPK	421	C. annuum	ND	ND	ND	ND	ND	ND	ND	300	99	ND
1535	GPC071660	VI013201	VI013201	WorldVeg	421	C. annuum	Germany	DEU	ND	ND	ND	ND	ND	ND	ND	ND
1536	GPC016700	CAP632	CAP632	IPK	422	C. annuum	Italy	ITA	Castelluccio Superiore, Provinz Potenza, Region Basilicata	ND	ND	ND	750	300	20	19830719
1537	GPC071050	VI013140	VI013140	WorldVeg	422	C. annuum	Italy	ITA	ND	ND	ND	ND	ND	ND	ND	ND
1538	GPC016720	CAP634	CAP634	IPK	423	C. annuum	Italy	ITA	Roggiano, 3 km so der Stadt, Provinz Cosenza, Region Calabria	ND	393602N	0161033E	ND	300	23	19830721
1539	GPC071070	VI013142	VI013142	WorldVeg	423	C. annuum	Italy	ITA	ND	ND	ND	ND	ND	ND	ND	ND
1540	GPC016740	CAP636	CAP636	IPK	424	C. annuum	Italy	ITA	Roggiano, 3 km so der Stadt, Provinz Cosenza, Region Calabria	ND	393602N	0161033E	ND	300	23	19830721
1541	GPC071330	VI013168	VI013168	WorldVeg	424	C. annuum	Italy	ITA	ND	ND	ND	ND	ND	ND	ND	ND
1542	GPC016790	CAP645	CAP645	IPK	425	C. annuum	Georgia	GEO	Vaki-dzvari, SE Macharadze (Rayon Macharadze), Tal des Natanebi, Rand von SW-Ketten des Adzaro-Imeretinischen Gebirges, SW-Gurien	ND	415501N	0420842E	400	300	23	1984----
1543	GPC071120	VI013147	VI013147	WorldVeg	425	C. annuum	ND	ND	ND	ND	ND	ND	ND	ND	ND	ND
1544	GPC016830	CAP65	CAP65	IPK	426	C. annuum	ND	ND	ND	ND	ND	ND	ND	300	99	ND
1545	GPC069010	VI012929	VI012929	WorldVeg	426	C. annuum	Germany	DEU	ND	ND	ND	ND	ND	ND	ND	ND
1546	GPC016840	CAP650	CAP650	IPK	427	C. annuum var. glabriusculum	ND	ND	ND	ND	ND	ND	ND	300	99	ND
1547	GPC060910	CGN24360	CGN24360	CGN	427	C. chinense	ND	ND	ND	ND	ND	ND	ND	ND	ND	ND
1548	GPC017090	CAP68	CAP68	IPK	428	C. annuum	Italy	ITA	Palinuro (Marina), Provinz Salerno, Süditalien	ND	400159N	0151659E	ND	300	99	19500529
1549	GPC068460	VI012871	VI012871	WorldVeg	428	C. annuum	Italy	ITA	ND	ND	ND	ND	ND	ND	ND	ND
1550	GPC017140	CAP685	CAP685	IPK	429	C. annuum	ND	ND	ND	ND	ND	ND	ND	500	99	ND
1551	GPC114710	VI039391	VI039391	WorldVeg	429	C. frutescens	Mexico	MEX	ND	ND	ND	ND	ND	ND	ND	ND
1552	GPC123130	VI047104	VI047104	WorldVeg	429	C. annuum	United States	USA	ND	ND	ND	ND	ND	ND	ND	ND
1553	GPC017180	CAP689	CAP689	IPK	430	C. baccatum var. pendulum	ND	ND	ND	ND	ND	ND	ND	500	99	ND
1554	GPC054680	CGN19202	CGN19202	CGN	430	C. baccatum var. pendulum	ND	ND	ND	ND	ND	ND	ND	300	30	ND
1555	GPC057420	CGN22141	CGN22141	CGN	430	C. baccatum var. pendulum	Perù	PER	ND	ND	-9.79568	-74.7949	ND	300	30	ND
1556	GPC017190	CAP69	CAP69	IPK	431	C. annuum	ND	ND	ND	ND	ND	ND	ND	300	99	ND
1557	GPC072740	VI013309	VI013309	WorldVeg	431	C. annuum	Denmark	DNK	ND	Kopen hagen	ND	ND	ND	ND	ND	ND
1558	GPC017210	CAP691	CAP691	IPK	432	C. chinense	ND	ND	ND	ND	ND	ND	ND	500	99	ND
1559	GPC074340	VI013476	VI013476	WorldVeg	432	C. chinense	Netherlands	NLD	ND	ND	ND	ND	ND	ND	ND	ND
1560	GPC017220	CAP692	CAP692	IPK	433	C. chinense	ND	ND	ND	ND	ND	ND	ND	500	99	ND
1561	GPC052950	CGN17003	CGN17003	CGN	433	C. chinense	Costa Rica	CRI	ND	ND	9.6249	-84.2533	ND	ND	ND	ND
1562	GPC017290	CAP7	CAP7	IPK	434	C. annuum	ND	ND	ND	ND	ND	ND	ND	500	99	ND
1563	GPC069460	VI012974	VI012974	WorldVeg	434	C. annuum	Germany	DEU	ND	ND	ND	ND	ND	ND	ND	ND
1564	GPC017300	CAP70	CAP70	IPK	435	C. annuum	ND	ND	ND	ND	ND	ND	ND	300	99	ND
1565	GPC071690	VI013204	VI013204	WorldVeg	435	C. annuum	Denmark	DNK	ND	Ko penhagen	ND	ND	ND	ND	ND	ND
1566	GPC017370	CAP71	CAP71	IPK	436	C. annuum	ND	ND	ND	ND	ND	ND	ND	500	99	ND
1567	GPC071710	VI013206	VI013206	WorldVeg	436	C. annuum	Germany	DEU	ND	ND	ND	ND	ND	ND	ND	ND
1568	GPC017460	CAP718	CAP718	IPK	437	C. frutescens	Cuba	CUB	Region: Oriente, Sammelort: AmWeg von Velasco nach Gibara	ND	ND	ND	ND	300	99	19860215
1569	GPC017860	CAP756	CAP756	IPK	437	C. annuum	Cuba	CUB	Kuba, Region: Oriente, Sammelort: El Consuelo de Yaguajay (Banes, Holguin)	ND	ND	ND	100	300	23	19861202
1570	GPC018130	CAP783	CAP783	IPK	437	C. annuum	Cuba	CUB	Region: Oriente, Sammelort: AmWeg von Velasco nach Gibara	ND	ND	ND	ND	300	99	19860215
1571	GPC018150	CAP785	CAP785	IPK	437	C. frutescens	Cuba	CUB	Paso de la Vaca, an der Strasse Santa Isabel de Nipe - Mayari	ND	ND	ND	120	300	99	19860220
1572	GPC019530	CAP934	CAP934	IPK	437	C. frutescens	Cuba	CUB	Reparto Israel Licea, 2 km vorCampechuela, Bauer: Seste Rosales	ND	ND	ND	ND	300	99	19900228
1573	GPC019820	CAP964	CAP964	IPK	437	C. annuum	Cuba	CUB	La Habana, La Union, zwischenEl Peru und Jaruco, Bauer: Evangelina Leyva	ND	ND	ND	ND	300	23	19901204
1574	GPC017510	CAP722	CAP722	IPK	438	C. frutescens	Cuba	CUB	Oriente, Melones. An der Strasse von Melones nach Dagame	ND	ND	ND	ND	300	99	19860216
1575	GPC017520	CAP723	CAP723	IPK	438	C. frutescens	Cuba	CUB	Oriente, Arroyo del Medio, ander Straße von Rafael Freyre nach Guarda la Vaca	ND	ND	ND	ND	300	99	19860216
1576	GPC017530	CAP724	CAP724	IPK	439	C. frutescens	Cuba	CUB	Oriente, La Trocha, an der Strasse von Holguín nach Gibara	ND	ND	ND	60	300	99	19860217
1577	GPC019070	CAP887	CAP887	IPK	439	C. frutescens	Cuba	CUB	Santa Ana, zwischen Yerba de Guinea und Cuatro Caminos	ND	ND	ND	ND	300	99	19890323
1578	GPC019110	CAP893	CAP893	IPK	439	C. frutescens	Cuba	CUB	Cabanas	ND	ND	ND	ND	300	99	19890323
1579	GPC017580	CAP729	CAP729	IPK	440	C. frutescens	Cuba	CUB	Oriente, Tacamara	ND	ND	ND	140	300	99	19860220
1580	GPC020030	CAP987	CAP987	IPK	440	C. frutescens	Cuba	CUB	ND	ND	ND	ND	ND	300	99	ND
1581	GPC017590	CAP73	CAP73	IPK	441	C. annuum	ND	ND	ND	ND	ND	ND	ND	500	99	ND
1582	GPC068470	VI012872	VI012872	WorldVeg	441	C. annuum	Germany	DEU	ND	ND	ND	ND	ND	ND	ND	ND
1583	GPC017650	CAP735	CAP735	IPK	442	C. annuum	ND	ND	ND	ND	ND	ND	ND	300	99	ND
1584	GPC018090	CAP779	CAP779	IPK	442	C. annuum	Georgia	GEO	ND	ND	ND	ND	ND	300	99	1986----
1585	GPC017880	CAP759	CAP759	IPK	443	C. frutescens	Cuba	CUB	Oriente, El Chorro de Maita (Banes, Holguin)	ND	ND	ND	170	300	23	19861202
1586	GPC019390	CAP920	CAP920	IPK	443	C. frutescens	Cuba	CUB	ND	ND	ND	ND	ND	300	99	ND
1587	GPC017890	CAP76	CAP76	IPK	444	C. annuum	Hungary	HUN	ND	ND	ND	ND	ND	500	99	ND
1588	GPC071750	VI013210	VI013210	WorldVeg	444	C. annuum	Tunisia	TUN	ND	ND	ND	ND	ND	ND	ND	ND
1589	GPC017990	CAP77	CAP77	IPK	445	C. annuum	ND	ND	ND	ND	ND	ND	ND	500	99	ND
1590	GPC071760	VI013211	VI013211	WorldVeg	445	C. annuum	Tunisia	TUN	ND	ND	ND	ND	ND	ND	ND	ND
1591	GPC018020	CAP772	CAP772	IPK	446	C. annuum	Cuba	CUB	ND	ND	ND	ND	ND	500	99	198612--
1592	GPC019440	CAP925	CAP925	IPK	446	C. annuum	Cuba	CUB	ND	ND	ND	ND	ND	500	99	ND
1593	GPC018200	CAP79	CAP79	IPK	447	C. annuum	China	CHN	ND	ND	ND	ND	ND	300	99	1951----
1594	GPC071780	VI013213	VI013213	WorldVeg	447	C. annuum	China	CHN	ND	ND	ND	ND	ND	ND	ND	ND
1595	GPC018310	CAP8	CAP8	IPK	448	C. annuum	Germany	DEU	ND	ND	ND	ND	ND	500	99	ND
1596	GPC068240	VI012849	VI012849	WorldVeg	448	C. annuum	Germany	DEU	ND	ND	ND	ND	ND	ND	ND	ND
1597	GPC018360	CAP804	CAP804	IPK	449	C. frutescens	Cuba	CUB	Distrikt: Pinar del Rio, Sammelort: Macurije, Bauer: Fermin Camayeri	ND	ND	ND	ND	300	99	19880321
1598	GPC018400	CAP808	CAP808	IPK	449	C. frutescens	Cuba	CUB	Distrikt: Pinar del Rio, Sammelort: El Cayuco (Manuel Lazo), Bauer: Maria Perez	ND	ND	ND	ND	300	99	19880322
1599	GPC018510	CAP82	CAP82	IPK	450	C. annuum	ND	ND	ND	ND	ND	ND	ND	500	99	ND
1600	GPC070600	VI013094	VI013094	WorldVeg	450	C. annuum	Italy	ITA	ND	ND	ND	ND	ND	ND	ND	ND
1601	GPC018770	CAP85	CAP85	IPK	451	C. annuum	Czech rep	CZE	ND	ND	ND	ND	ND	500	99	ND
1602	GPC071800	VI013215	VI013215	WorldVeg	451	C. annuum	Czech rep	CZE	ND	ND	ND	ND	ND	ND	ND	ND
1603	GPC018860	CAP86	CAP86	IPK	452	C. annuum	Czech rep	CZE	ND	ND	ND	ND	ND	500	99	ND
1604	GPC065450	VI012555	VI012555	WorldVeg	452	C. annuum	Czech rep	CZE	ND	ND	ND	ND	ND	ND	ND	ND
1605	GPC018960	CAP869	CAP869	IPK	453	C. frutescens	Perù	PER	Moche bei Trujillo	ND	ND	ND	ND	300	30	198808--
1606	GPC050840	14PT84	GPC05084	CREA	453	C. chinense	Perù	PER	Peru	ND	091899S	0750151O	ND	300	30	20140115
1607	GPC019170	CAP9	CAP9	IPK	454	C. annuum	ND	ND	ND	ND	ND	ND	ND	500	99	ND
1608	GPC069470	VI012975	VI012975	WorldVeg	454	C. annuum	United States	USA	ND	ND	ND	ND	ND	ND	ND	ND
1609	GPC019180	CAP90	CAP90	IPK	455	C. annuum	United States	USA	ND	ND	ND	ND	ND	500	99	ND
1610	GPC065460	VI012556	VI012556	WorldVeg	455	C. annuum	ND	ND	ND	ND	ND	ND	ND	ND	ND	ND
1611	GPC019590	CAP94	CAP94	IPK	456	C. annuum	Russia	SUN	ND	ND	ND	ND	ND	500	99	ND
1612	GPC072780	VI013313	VI013313	WorldVeg	456	C. annuum	Czech rep	CZE	ND	ND	ND	ND	ND	ND	ND	ND
1613	GPC019650	CAP946	CAP946	IPK	457	C. annuum	France	FRA	ND	ND	ND	ND	ND	500	99	ND
1614	GPC026920	PM0797	PM0797	INRAE	457	C. annuum	France	FRA	ND	ND	ND	ND	ND	ND	ND	ND
1615	GPC019690	CAP95	CAP95	IPK	458	C. annuum	Russia	SUN	ND	ND	ND	ND	ND	500	99	ND
1616	GPC071840	VI013219	VI013219	WorldVeg	458	C. annuum	Russia	Union of Soviet Socialist Republics	ND	ND	ND	ND	ND	ND	ND	ND
1617	GPC019940	CAP976	CAP976	IPK	459	C. annuum	Italy	ITA	Nus (AO)	ND	454428N	0072804E	500	300	99	19910912
1618	GPC113650	VI037640	VI037640	WorldVeg	459	C. annuum	United States	USA	ND	ND	ND	ND	ND	ND	ND	ND
1619	GPC020040	CAP99	CAP99	IPK	460	C. annuum	ND	ND	ND	ND	ND	ND	ND	500	99	ND
1620	GPC068530	VI012878	VI012878	WorldVeg	460	C. annuum	Switzerland	CHE	ND	ND	ND	ND	ND	ND	ND	ND
1621	GPC038050	BGV002510	CA_CA_1	UPV	461	C. annuum	Spain	ESP	Los Sauces.La Palma;Santa Cruz de Tenerife	Santa Cruz de Tenerife	284813N	0174626W	274	300	22	19840625
1622	GPC038380	BGV002549	CA_CA_41	UPV	461	C. annuum	Spain	ESP	Topaciegas.Barlovento.La Palma;Santa Cruz de Tenerife	Santa Cruz de Tenerife	284946N	0174925W	271	300	26	19890318
1623	GPC038390	BGV002550	CA_CA_42	UPV	461	C. annuum	Spain	ESP	Topaciegas.Barlovento.La Palma;Santa Cruz de Tenerife	Santa Cruz de Tenerife	284946N	0174925W	271	300	26	19890318
1624	GPC038870	BGV002609	CA_CA_101	UPV	462	C. annuum	Spain	ESP	Lajares.Fuerteventura.Fuerteventura;Las Palmas	Las Palmas	284055N	0135620W	ND	300	22	19980320
1625	GPC038890	BGV002611	CA_CA_103	UPV	462	C. annuum	Spain	ESP	Lajares.Fuerteventura;Las Palmas	Las Palmas	284045N	0135629W	ND	300	22	19980320
1626	GPC038910	BGV002613	CA_CA_105	UPV	463	C. annuum	Spain	ESP	Villaverde.Fuerteventura;Las Palmas	Las Palmas	283757N	0135405W	ND	300	22	19980320
1627	GPC038940	BGV002616	CA_CA_108	UPV	463	C. annuum	Spain	ESP	Tefia.Fuerteventura;Las Palmas	Las Palmas	283136N	0135926W	ND	300	22	19980321
1628	GPC038980	BGV002620	CA_CA_112	UPV	464	C. annuum	Spain	ESP	Tuineje.Fuerteventura;Las Palmas	Las Palmas	281926N	0140252W	ND	300	ND	19980322
1629	GPC038990	BGV002622	CA_CA_114	UPV	464	C. annuum	Spain	ESP	Tuineje.Fuerteventura;Las Palmas	Las Palmas	281926N	0140252W	ND	300	22	19980322
1630	GPC039090	BGV002637	CA_CA_129	UPV	465	C. annuum	Spain	ESP	Agulo.Gomera;Santa Cruz de Tenerife	Santa Cruz de Tenerife	281111N	0171151W	208	300	22	20040709
1631	GPC039220	BGV002653	CA_CA_145	UPV	465	C. annuum	Spain	ESP	Las Hayas.Gomera;Santa Cruz de Tenerife	Santa Cruz de Tenerife	280547N	0171644W	1070	300	26	20040711
1632	GPC038620	BGV002578	CA_CA_70	UPV	465	C. annuum	Spain	ESP	Gedey.El Paso.La Palma;Santa Cruz de Tenerife	Santa Cruz de Tenerife	283525N	0175242W	ND	300	26	19891216
1633	GPC039240	BGV002656	CA_CA_148	UPV	466	C. frutescens	Spain	ESP	La Dama.Gomera;Santa Cruz de Tenerife	Santa Cruz de Tenerife	280329N	0171801W	320	300	22	20040711
1634	GPC039280	BGV002660	CA_CA_152	UPV	466	C. frutescens	Spain	ESP	La Dama.Gomera;Santa Cruz de Tenerife	Santa Cruz de Tenerife	280314N	0171802W	320	300	22	20040711
1635	GPC038730	BGV002592	CA_CA_84	UPV	466	C. annuum	Spain	ESP	Isora.Hierro;Santa Cruz de Tenerife	Santa Cruz de Tenerife	274446N	0175650W	ND	300	22	19900430
1636	GPC039380	BGV002672	CA_CA_164	UPV	467	C. annuum	Spain	ESP	La Dama.Gomera;Santa Cruz de Tenerife	Santa Cruz de Tenerife	280337N	0171758W	352	300	22	20040711
1637	GPC004300	15-PT-121	GPC00430	CREA	467	C. annuum	Italy	ITA	Rieti campo carlo Jucci	Rieti	424114N	0128166E	ND	300	40	20150929
1638	GPC038610	BGV002577	CA_CA_69	UPV	468	C. annuum	Spain	ESP	Fuencaliente.La Palma;Santa Cruz de Tenerife	Santa Cruz de Tenerife	283035N	0175147W	ND	300	26	19891216
1639	GPC046750	BGV013183	CA_CA_166	UPV	468	C. annuum	Spain	ESP	La Palma;Santa Cruz de Tenerife	Santa Cruz de Tenerife	ND	ND	ND	300	40	ND
1640	GPC038410	BGV002552	CA_CA_44	UPV	468	C. annuum	Spain	ESP	Puntallana.La Palma;Santa Cruz de Tenerife	Santa Cruz de Tenerife	284426N	0174436W	ND	300	22	19891212
1641	GPC038460	BGV002558	CA_CA_50	UPV	468	C. annuum	Spain	ESP	Santa Cruz de la Palma.Mirca.La Palma;Santa Cruz de Tenerife	Santa Cruz de Tenerife	284015N	0174550W	ND	300	ND	19891213
1642	GPC038810	BGV002601	CA_CA_93	UPV	468	C. annuum	Spain	ESP	La Lomada.La Palma;Santa Cruz de Tenerife	Santa Cruz de Tenerife	285008N	0175249W	ND	300	ND	19891212
1643	GPC038840	BGV002605	CA_CA_97	UPV	468	C. annuum	Spain	ESP	Santa Cruz.La Palma;Santa Cruz de Tenerife	Santa Cruz de Tenerife	284055N	0174547W	ND	300	ND	19891216
1644	GPC046810	BGV013147	CA_CA_173	UPV	469	C. annuum	Spain	ESP	Mercado Ntra. Señora de Africa;Tenerife.Tenerife;Santa Cruz de Tenerife	Santa Cruz de Tenerife	282811N	0161517W	ND	300	30	20051109
1645	GPC038660	BGV002585	CA_CA_77	UPV	469	C. annuum	Spain	ESP	Granadilla de Abona.Tenerife;Santa Cruz de Tenerife	Santa Cruz de Tenerife	280720N	0163436W	ND	300	22	19900427
1646	GPC047080	BGV013282	Mojo_2	UPV	469	C. annuum	Spain	ESP	ND	ND	ND	ND	ND	300	ND	ND
1647	GPC046830	BGV013149	CA_CA_175	UPV	470	C. annuum	Spain	ESP	Mercado Ntra. Señora de Africa;Tenerife.Tenerife;Santa Cruz de Tenerife	Santa Cruz de Tenerife	282811N	0161517W	ND	300	30	20051109
1648	GPC046850	BGV013154	CA_CA_178	UPV	470	C. annuum	Spain	ESP	Santa Úrsula.Tenerife;Santa Cruz de Tenerife	Santa Cruz de Tenerife	282531N	0162920W	285	300	ND	200511--
1649	GPC038480	BGV002560	CA_CA_52	UPV	471	C. annuum	Spain	ESP	El Tablado.Garafía.La Palma;Santa Cruz de Tenerife	Santa Cruz de Tenerife	284958N	0175238W	ND	300	26	19891214
1650	GPC038520	BGV002565	CA_CA_57	UPV	471	C. annuum	Spain	ESP	El Tablado.Garafía.La Palma;Santa Cruz de Tenerife	Santa Cruz de Tenerife	285008N	0175249W	ND	300	26	19891214
1651	GPC051320	CGN16836	CGN16836	CGN	472	C. chinense	Perù	PER	ND	ND	-9.79568	-74.7949	ND	ND	ND	ND
1652	GPC030410	PM1156	PM1156	INRAE	472	C. chinense	Spain	ESP	ND	ND	ND	ND	ND	ND	ND	ND
1653	GPC051700	CGN16875	CGN16875	CGN	473	C. annuum	Japan	JPN	ND	ND	34.7841	134.375	ND	500	ND	ND
1654	GPC121840	VI046975	VI046975	WorldVeg	473	C. annuum	Japan	JPN	ND	ND	ND	ND	ND	ND	ND	ND
1655	GPC052110	CGN16918	CGN16918	CGN	474	C. annuum	Hungary	HUN	ND	ND	47.1671	19.5083	ND	300	30	ND
1656	GPC062430	VI012121	VI012121	WorldVeg	474	C. annuum	Hungary	HUN	ND	Tapioszele	ND	ND	ND	ND	ND	ND
1657	GPC052270	CGN16934	CGN16934	CGN	475	C. annuum	Japan	JPN	ND	ND	34.7841	134.375	ND	500	ND	ND
1658	GPC121880	VI046979	VI046979	WorldVeg	475	C. annuum	Japan	JPN	ND	ND	ND	ND	ND	ND	ND	ND
1659	GPC052640	CGN16972	CGN16972	CGN	476	C. baccatum var. pendulum	India	IND	ND	ND	18.563	84.8144	ND	300	30	ND
1660	GPC100810	VI029047	VI029047	WorldVeg	476	C. baccatum var. pendulum	India	IND	ND	ND	ND	ND	ND	ND	ND	ND
1661	GPC100840	VI029050	VI029050	WorldVeg	476	C. baccatum var. pendulum	Guatemala	GTM	ND	ND	ND	ND	ND	ND	ND	ND
1662	GPC052780	CGN16986	CGN16986	CGN	477	C. annuum	Japan	JPN	ND	ND	34.7841	134.375	ND	500	ND	ND
1663	GPC068400	VI012865	VI012865	WorldVeg	477	C. annuum	Japan	JPN	ND	ND	ND	ND	ND	ND	ND	ND
1664	GPC052920	CGN17000	CGN17000	CGN	478	C. annuum	ND	ND	ND	ND	ND	ND	ND	ND	ND	ND
1665	GPC042150	BGV008265	IVIA_013	UPV	478	C. annuum	Spain	ESP	ND	ND	ND	ND	ND	ND	40	1992----
1666	GPC053140	CGN17022	CGN17022	CGN	479	C. chinense	Venezuela	VEN	Maracay	ND	6.5039	-66.5853	ND	300	30	ND
1667	GPC103220	VI029290	VI029290	WorldVeg	479	C. chinense	Venezuela	VEN	ND	ND	ND	ND	ND	ND	ND	ND
1668	GPC053420	CGN17150	CGN17150	CGN	480	C. annuum	Israel	ISR	ND	ND	31.4849	35.1453	ND	500	ND	ND
1669	GPC027090	PM0814	PM0814	INRAE	480	C. annuum	China	CHN	ND	ND	ND	ND	ND	ND	ND	ND
1670	GPC053440	CGN17152	CGN17152	CGN	481	C. annuum	Yugoslavia	YUG	ND	ND	43.8821	20.2148	ND	ND	ND	ND
1671	GPC089720	VI027919	VI027919	WorldVeg	481	C. annuum	Yugoslavia	Yugoslavia	ND	ND	ND	ND	ND	ND	ND	ND
1672	GPC091480	VI028095	VI028095	WorldVeg	481	C. annuum	Yugoslavia	Yugoslavia	ND	ND	ND	ND	ND	ND	ND	ND
1673	GPC093870	VI028334	VI028334	WorldVeg	481	C. annuum	Yugoslavia	Yugoslavia	ND	ND	ND	ND	ND	ND	ND	ND
1674	GPC095060	VI028453	VI028453	WorldVeg	481	C. annuum	Yugoslavia	Yugoslavia	ND	ND	ND	ND	ND	ND	ND	ND
1675	GPC053900	CGN17198	CGN17198	CGN	482	C. annuum	Slovakia	SVK	ND	ND	48.6688	19.7002	ND	500	ND	ND
1676	GPC080950	VI014214	VI014214	WorldVeg	482	C. annuum	Austria	AUT	ND	ND	ND	ND	ND	ND	ND	ND
1677	GPC054040	CGN17212	CGN17212	CGN	483	C. annuum	China	CHN	ND	ND	35.8601	104.166	ND	500	ND	ND
1678	GPC068370	VI012862	VI012862	WorldVeg	483	C. annuum	Czech rep	CZE	ND	ND	ND	ND	ND	ND	ND	ND
1679	GPC054110	CGN17219	CGN17219	CGN	484	C. chinense	Netherlands	NLD	ND	ND	52.1874	5.42725	ND	400	40	ND
1680	GPC056570	CGN21557	CGN21557	CGN	484	C. chinense	United States	USA	ND	ND	48.3635	-124.684	ND	400	40	ND
1681	GPC057000	CGN22099	CGN22099	CGN	484	C. chinense	ND	ND	ND	ND	ND	ND	ND	ND	ND	ND
1682	GPC049050	BGV006190	ECU_419	UPV	484	C. frutescens	Ecuador	ECU	Hacienda Sarayunga.Pucará;Azuay	Azuay	031905S	0793517W	575	300	23	19830521
1683	GPC029710	PM1085	PM1085	INRAE	484	C. chinense	United States	USA	ND	ND	ND	ND	ND	ND	ND	ND
1684	GPC075750	VI013623	VI013623	WorldVeg	484	C. annuum	United States	USA	ND	ND	ND	ND	ND	ND	ND	ND
1685	GPC082140	VI014927	VI014927	WorldVeg	484	C. chinense	Perù	PER	ND	ND	ND	ND	ND	ND	ND	ND
1686	GPC104050	VI029373	VI029373	WorldVeg	484	C. chinense	Perù	PER	ND	ND	ND	ND	ND	ND	ND	ND
1687	GPC118550	VI044315	VI044315	WorldVeg	484	C. chinense	ND	ND	ND	ND	ND	ND	ND	ND	ND	ND
1688	GPC054150	CGN17223	CGN17223	CGN	485	C. chinense	Costa Rica	CRI	ND	ND	9.6249	-84.2533	ND	ND	ND	ND
1689	GPC101880	VI029155	VI029155	WorldVeg	485	C. chinense	Costa Rica	CRI	ND	ND	ND	ND	ND	ND	ND	ND
1690	GPC054260	CGN17234	CGN17234	CGN	486	C. annuum	Spain	ESP	Valencia; Alzira	ND	39.1667	-0.46667	14	300	30	19840618
1691	GPC041200	BGV005026	V_CA_1	UPV	486	C. annuum	Spain	ESP	Alzira;Valencia	Valencia	390902N	0002604W	14	300	22	19840618
1692	GPC109090	VI031405	VI031405	WorldVeg	486	C. annuum	Spain	ESP	ND	Valencia alcira	ND	ND	ND	ND	ND	ND
1693	GPC054330	CGN17241	CGN17241	CGN	487	C. baccatum var. pendulum	ND	ND	ND	ND	ND	ND	ND	ND	ND	ND
1694	GPC056790	CGN21582	CGN21582	CGN	487	C. baccatum var. pendulum	ND	ND	ND	ND	ND	ND	ND	300	30	ND
1695	GPC057070	CGN22106	CGN22106	CGN	487	C. baccatum var. pendulum	ND	ND	ND	ND	ND	ND	ND	300	30	ND
1696	GPC031630	PM1293	PM1293	INRAE	487	C. baccatum	Bulgaria	BGR	ND	ND	ND	ND	ND	ND	ND	ND
1697	GPC098390	VI028786	VI028786	WorldVeg	487	C. baccatum	Bulgaria	BGR	ND	ND	ND	ND	ND	ND	ND	ND
1698	GPC054590	CGN19193	CGN19193	CGN	488	C. chinense	Perù	PER	ND	ND	-9.79568	-74.7949	ND	300	30	ND
1699	GPC101650	VI029132	VI029132	WorldVeg	488	C. chinense	Perù	PER	ND	ND	ND	ND	ND	ND	ND	ND
1700	GPC054620	CGN19196	CGN19196	CGN	489	C. chinense	Brazil	BRA	ND	ND	-12.0393	-53.7891	ND	ND	ND	ND
1701	GPC056900	CGN22089	CGN22089	CGN	489	C. chinense	ND	ND	ND	ND	ND	ND	ND	ND	ND	ND
1702	GPC054810	CGN19215	CGN19215	CGN	490	C. chinense	Brazil	BRA	ND	ND	-12.0393	-53.7891	ND	300	30	ND
1703	GPC055490	CGN20800	CGN20800	CGN	490	C. chinense	Guyana	GUY	ND	ND	4.86632	-58.9383	ND	300	30	ND
1704	GPC054880	CGN19222	CGN19222	CGN	491	C. annuum	Canada	CAN	ND	ND	62.8351	-90.5273	ND	500	ND	ND
1705	GPC055820	CGN21480	CGN21480	CGN	491	C. annuum	Israel	ISR	ND	ND	31.4849	35.1453	ND	500	ND	ND
1706	GPC022770	PM0159	PM0159	INRAE	491	C. annuum	United States	USA	ND	ND	ND	ND	ND	ND	ND	ND
1707	GPC120100	VI046801	VI046801	WorldVeg	491	C. annuum	Israel	ISR	ND	ND	ND	ND	ND	ND	ND	ND
1708	GPC054990	CGN19233	CGN19233	CGN	492	C. baccatum var. pendulum	Perù	PER	ND	ND	-9.79568	-74.7949	ND	400	40	ND
1709	GPC059060	CGN22871	CGN22871	CGN	492	C. baccatum var. pendulum	ND	ND	ND	ND	ND	ND	ND	ND	ND	ND
1710	GPC050210	BACP05	BACP05	CREA	492	C. baccatum	Perù	PER	ND	ND	091899S	0750151O	ND	100	40	2013--
1711	GPC068720	VI012898	VI012898	WorldVeg	492	C. baccatum var. pendulum	France	FRA	ND	ND	ND	ND	ND	ND	ND	ND
1712	GPC118780	VI044352	VI044352	WorldVeg	492	C. baccatum	ND	ND	ND	ND	ND	ND	ND	ND	ND	ND
1713	GPC055060	CGN19240	CGN19240	CGN	493	C. annuum	Indonesia	IDN	ND	ND	-2.46624	117.992	ND	300	30	ND
1714	GPC029910	PM1105	PM1105	INRAE	493	C. annuum	Indonesia	IDN	ND	ND	ND	ND	ND	ND	ND	ND
1715	GPC055390	CGN20790	CGN20790	CGN	494	C. chinense	ND	ND	ND	ND	ND	ND	ND	ND	ND	ND
1716	GPC104140	VI029382	VI029382	WorldVeg	494	C. chinense	Perù	PER	ND	ND	ND	ND	ND	ND	ND	ND
1717	GPC055800	CGN21478	CGN21478	CGN	495	C. annuum	Brazil	BRA	ND	ND	-12.0393	-53.7891	ND	300	30	ND
1718	GPC023000	PM0226	PM0226	INRAE	495	C. annuum	Spain	ESP	ND	ND	ND	ND	ND	ND	ND	ND
1719	GPC074360	VI013478	VI013478	WorldVeg	495	C. annuum	Netherlands	NLD	ND	ND	ND	ND	ND	ND	ND	ND
1720	GPC100920	VI029058	VI029058	WorldVeg	495	C. annuum	Brazil	BRA	ND	ND	ND	ND	ND	ND	ND	ND
1721	GPC055810	CGN21479	CGN21479	CGN	496	C. baccatum var. pendulum	Perù	PER	Chachopoyos	ND	-9.79568	-74.7949	ND	300	30	ND
1722	GPC031810	PM1311	PM1311	INRAE	496	C. baccatum	Perù	PER	ND	ND	ND	ND	ND	ND	ND	ND
1723	GPC056000	CGN21498	CGN21498	CGN	497	C. chinense	ND	ND	ND	ND	ND	ND	ND	ND	ND	ND
1724	GPC056910	CGN22090	CGN22090	CGN	497	C. chinense	ND	ND	ND	ND	ND	ND	ND	ND	ND	ND
1725	GPC056240	CGN21523	CGN21523	CGN	498	C. annuum	Japan	JPN	ND	ND	34.7841	134.375	ND	500	ND	ND
1726	GPC071520	VI013187	VI013187	WorldVeg	498	C. annuum	Japan	JPN	ND	ND	ND	ND	ND	ND	ND	ND
1727	GPC056460	CGN21546	CGN21546	CGN	499	C. frutescens	United States	USA	ND	ND	48.3635	-124.684	ND	500	ND	ND
1728	GPC068800	VI012906	VI012906	WorldVeg	499	C. frutescens	Netherlands	NLD	ND	Wageningen	ND	ND	ND	ND	ND	ND
1729	GPC074290	VI013465	VI013465	WorldVeg	499	C. frutescens	ND	ND	ND	ND	ND	ND	ND	ND	ND	ND
1730	GPC116710	VI041262	VI041262	WorldVeg	499	C. frutescens	ND	ND	ND	ND	ND	ND	ND	ND	ND	ND
1731	GPC118640	VI044325	VI044325	WorldVeg	499	C. frutescens	Netherlands	NLD	ND	ND	ND	ND	ND	ND	ND	ND
1732	GPC120610	VI046852	VI046852	WorldVeg	499	C. annuum	Perù	PER	ND	ND	ND	ND	ND	ND	ND	ND
1733	GPC056480	CGN21548	CGN21548	CGN	500	C. annuum	Mexico	MEX	ND	ND	24.4472	-103.008	ND	400	40	ND
1734	GPC059460	CGN23223	CGN23223	CGN	500	C. annuum	Mexico	MEX	ND	ND	24.4472	-103.008	ND	400	40	ND
1735	GPC025280	PM0613	PM0613	INRAE	500	C. annuum	Mexico	MEX	ND	ND	ND	ND	ND	ND	ND	ND
1736	GPC056760	CGN21579	CGN21579	CGN	501	C. annuum	Nigeria	NGA	ND	ND	9.08458	8.67425	ND	ND	ND	ND
1737	GPC059200	CGN23100	CGN23100	CGN	501	C. annuum	Nigeria	NGA	ND	ND	9.08458	8.67425	ND	300	30	ND
1738	GPC056890	CGN22088	CGN22088	CGN	502	C. chinense	Perù	PER	Huanuco; Tingo Maria	ND	-9.15	-75.9167	ND	ND	10	ND
1739	GPC104180	VI029386	VI029386	WorldVeg	502	C. chinense	Perù	PER	ND	ND	ND	ND	ND	ND	ND	ND
1740	GPC057210	CGN22120	CGN22120	CGN	503	C. annuum	United States	USA	ND	ND	48.3635	-124.684	ND	500	ND	ND
1741	GPC060600	CGN23826	CGN23826	CGN	503	C. annuum	Netherlands	NLD	ND	ND	52.1874	5.42725	ND	500	ND	ND
1742	GPC029400	PM1051	PM1051	INRAE	503	C. annuum	United States	USA	ND	ND	ND	ND	ND	ND	ND	ND
1743	GPC119510	VI045562	VI045562	WorldVeg	503	C. annuum	India	IND	ND	ND	ND	ND	ND	ND	ND	ND
1744	GPC122630	VI047054	VI047054	WorldVeg	503	C. annuum	India	IND	ND	ND	ND	ND	ND	ND	ND	ND
1745	GPC057520	CGN22151	CGN22151	CGN	504	C. annuum	China	CHN	ND	ND	35.8601	104.166	ND	300	30	ND
1746	GPC075840	VI013632	VI013632	WorldVeg	504	C. annuum	China	CHN	ND	ND	ND	ND	ND	ND	ND	ND
1747	GPC057550	CGN22154	CGN22154	CGN	505	C. annuum	Turkey	TUR	ND	ND	38.9615	34.9175	ND	300	30	ND
1748	GPC100930	VI029059	VI029059	WorldVeg	505	C. baccatum var. pendulum	Brazil	BRA	ND	ND	ND	ND	ND	ND	ND	ND
1749	GPC057710	CGN22170	CGN22170	CGN	506	C. annuum	Colombia	COL	Cienaga	ND	4.21494	-71.8945	ND	300	30	ND
1750	GPC084840	VI027409	VI027409	WorldVeg	506	C. annuum	Colombia	COL	ND	ND	ND	ND	ND	ND	ND	ND
1751	GPC106550	VI029623	VI029623	WorldVeg	506	C. frutescens	Israel	ISR	ND	ND	ND	ND	ND	ND	ND	ND
1752	GPC057770	CGN22176	CGN22176	CGN	507	C. annuum	Japan	JPN	ND	ND	34.7841	134.375	ND	300	30	ND
1753	GPC025610	PM0655	PM0655	INRAE	507	C. annuum	Japan	JPN	ND	ND	ND	ND	ND	ND	ND	ND
1754	GPC058250	CGN22784	CGN22784	CGN	508	C. annuum	Nicaragua	NIC	Managua; Managua	ND	12.15	-86.2667	ND	ND	40	ND
1755	GPC025500	PM0642	PM0642	INRAE	508	C. annuum	Nicaragua	NIC	ND	ND	ND	ND	ND	ND	ND	ND
1756	GPC058310	CGN22790	CGN22790	CGN	509	C. frutescens	Mexico	MEX	ND	ND	24.4472	-103.008	ND	100	10	ND
1757	GPC074330	VI013475	VI013475	WorldVeg	509	C. chinense	Netherlands	NLD	ND	ND	ND	ND	ND	ND	ND	ND
1758	GPC058360	CGN22797	CGN22797	CGN	510	C. pubescens	ND	ND	ND	ND	ND	ND	ND	300	30	ND
1759	GPC026600	PM0761	PM0761	INRAE	510	C. pubescens	Mexico	MEX	ND	ND	ND	ND	ND	ND	ND	ND
1760	GPC026610	PM0762	PM0762	INRAE	510	C. pubescens	Mexico	MEX	ND	ND	ND	ND	ND	ND	ND	ND
1761	GPC058380	CGN22799	CGN22799	CGN	511	C. frutescens	Guatemala	GTM	ND	ND	15.7815	-90.224	ND	300	30	ND
1762	GPC058980	CGN22861	CGN22861	CGN	511	C. frutescens	Philippines	PHL	ND	ND	12.0393	123.135	ND	ND	ND	ND
1763	GPC081020	VI014221	VI014221	WorldVeg	511	C. frutescens	ND	ND	ND	ND	ND	ND	ND	ND	ND	ND
1764	GPC058530	CGN22815	CGN22815	CGN	512	C. annuum	United States	USA	ND	ND	48.3635	-124.684	ND	500	ND	ND
1765	GPC093960	VI028343	VI028343	WorldVeg	512	C. annuum	United States	USA	ND	ND	ND	ND	ND	ND	ND	ND
1766	GPC058740	CGN22836	CGN22836	CGN	513	C. annuum	Brazil	BRA	ND	ND	-12.0393	-53.7891	ND	300	30	ND
1767	GPC060790	CGN24348	CGN24348	CGN	513	C. chinense	Brazil	BRA	ND	ND	-12.0393	-53.7891	ND	300	30	ND
1768	GPC058830	CGN22846	CGN22846	CGN	514	C. annuum	Japan	JPN	ND	ND	34.7841	134.375	ND	500	ND	ND
1769	GPC072000	VI013235	VI013235	WorldVeg	514	C. annuum	Japan	JPN	ND	ND	ND	ND	ND	ND	ND	ND
1770	GPC058850	CGN22848	CGN22848	CGN	515	C. annuum	United States	USA	ND	ND	48.3635	-124.684	ND	500	ND	ND
1771	GPC027510	PM0856	PM0856	INRAE	515	C. annuum	China	CHN	ND	ND	ND	ND	ND	ND	ND	ND
1772	GPC059560	CGN23233	CGN23233	CGN	516	C. chinense	Perù	PER	ND	ND	-9.79568	-74.7949	ND	500	ND	ND
1773	GPC032620	PM1405	PM1405	INRAE	516	C. chinense	Taiwan	TWN	ND	ND	ND	ND	ND	ND	ND	ND
1774	GPC081530	VI014375	VI014375	WorldVeg	517	C. annuum	United States	USA	ND	ND	ND	ND	ND	ND	ND	ND
1775	GPC059650	CGN23242	CGN23242	CGN	517	C. annuum	Netherlands	NLD	ND	ND	52.1874	5.42725	ND	500	ND	ND
1776	GPC060530	CGN23819	CGN23819	CGN	517	C. annuum	Canada	CAN	ND	ND	62.8351	-90.5273	ND	500	ND	ND
1777	GPC026180	PM0715	PM0715	INRAE	517	C. annuum	France	FRA	ND	ND	ND	ND	ND	ND	ND	ND
1778	GPC096720	VI028619	VI028619	WorldVeg	517	C. annuum	Mexico	MEX	ND	ND	ND	ND	ND	ND	ND	ND
1779	GPC112230	VI037444	VI037444	WorldVeg	517	C. annuum	Italy	ITA	ND	ND	ND	ND	ND	ND	ND	ND
1780	GPC060130	CGN23290	CGN23290	CGN	518	C. annuum	Zambia	ZMB	Chaputa	ND	-13.1519	27.8525	ND	300	30	19810605
1781	GPC060890	CGN24358	CGN24358	CGN	518	C. annuum	Turkey	TUR	ND	ND	38.9615	34.9175	ND	ND	ND	ND
1782	GPC060230	CGN23556	CGN23556	CGN	519	C. annuum	Canada	CAN	ND	ND	62.8351	-90.5273	ND	500	ND	ND
1783	GPC136120	VI039323	VI039323	WorldVeg	519	C. sp (undefined)	Hungary	HUN	ND	ND	ND	ND	ND	ND	ND	ND
1784	GPC060310	CGN23569	CGN23569	CGN	520	C. annuum	ND	ND	ND	ND	ND	ND	ND	ND	ND	ND
1785	GPC032640	PM1407	PM1407	INRAE	520	C. annuum	France	FRA	ND	ND	ND	ND	ND	ND	ND	ND
1786	GPC127790	VI056458	VI056458	WorldVeg	520	C. annuum	France	FRA	ND	ND	ND	ND	ND	ND	ND	ND
1787	GPC060330	CGN23571	CGN23571	CGN	521	C. annuum	United States	USA	ND	ND	48.3635	-124.684	ND	500	ND	ND
1788	GPC022750	PM0156	PM0156	INRAE	521	C. annuum	United States	USA	ND	ND	ND	ND	ND	ND	ND	ND
1789	GPC094000	VI028347	VI028347	WorldVeg	521	C. annuum	United States	USA	ND	ND	ND	ND	ND	ND	ND	ND
1790	GPC094010	VI028348	VI028348	WorldVeg	521	C. chinense	United States	USA	ND	ND	ND	ND	ND	ND	ND	ND
1791	GPC060550	CGN23821	CGN23821	CGN	522	C. annuum	Netherlands	NLD	ND	ND	52.1874	5.42725	ND	500	ND	ND
1792	GPC027780	PM0883	PM0883	INRAE	522	C. annuum	China	CHN	ND	ND	ND	ND	ND	ND	ND	ND
1793	GPC060870	CGN24356	CGN24356	CGN	523	C. annuum	United States	USA	ND	ND	48.3635	-124.684	ND	500	ND	ND
1794	GPC028100	PM0916	PM0916	INRAE	523	C. annuum	Netherlands	NLD	ND	ND	ND	ND	ND	ND	ND	ND
1795	GPC111350	VI032290	VI032290	WorldVeg	523	C. annuum	United States	USA	ND	ND	ND	ND	ND	ND	ND	ND
1796	GPC119310	VI045248	VI045248	WorldVeg	523	C. annuum	United States	USA	ND	ND	ND	ND	ND	ND	ND	ND
1797	GPC122860	VI047077	VI047077	WorldVeg	523	C. annuum	United States	USA	ND	ND	ND	ND	ND	ND	ND	ND
1798	GPC061070	CGN25195	CGN25195	CGN	524	C. annuum	Spain	ESP	Province of Cadiz; San Enrique/Guadiaro; surrounding	Cadiz	36.3119	-5.29167	109	300	30	19841010
1799	GPC108610	VI031357	VI031357	WorldVeg	524	C. annuum	Spain	ESP	ND	Cadiz s.eaique del gvodiero	ND	ND	ND	ND	ND	ND
1800	GPC061080	CGN25196	CGN25196	CGN	525	C. annuum	Spain	ESP	Province of Cadiz; Grazalema	Cadiz	36.7692	-5.36444	823	300	30	19841007
1801	GPC108680	VI031364	VI031364	WorldVeg	525	C. annuum	Spain	ESP	ND	Cadiz grazalene	ND	ND	ND	ND	ND	ND
1802	GPC061130	CGN25201	CGN25201	CGN	526	C. annuum	Spain	ESP	Province of Castellon; Giraba de Abajo	Castellon	40.1017	-0.37611	450	300	30	19841025
1803	GPC047330	BGV014149	Pascual_32_2	UPV	526	C. annuum	Spain	ESP	Forcall;Castellón	Castellón	403847N	0001155W	699	300	ND	ND
1804	GPC047340	BGV014150	Pascual_37_2	UPV	526	C. annuum	Spain	ESP	Forcall;Castellón	Castellón	403847N	0001155W	699	300	ND	ND
1805	GPC041540	BGV005067	V_CA_42	UPV	526	C. annuum	Spain	ESP	Ademuz;Valencia	Valencia	400345N	0011708W	670	300	22	19840921
1806	GPC041770	BGV005101	V_CA_76	UPV	526	C. annuum	Spain	ESP	Ludiente;Castellón	Castellón	400514N	0002217W	450	300	22	19841025
1807	GPC109710	VI031468	VI031468	WorldVeg	526	C. annuum	Spain	ESP	ND	Castellon giraba	ND	ND	ND	ND	ND	ND
1808	GPC039940	BGV003734	CM_CA_2	UPV	527	C. annuum	Spain	ESP	Retamosa de la Jara;Toledo	Toledo	394439N	0044514W	608	300	22	19841009
1809	GPC109740	VI031471	VI031471	WorldVeg	527	C. annuum	Spain	ESP	ND	Toledo retamosede la sara	ND	ND	ND	ND	ND	ND
1810	GPC039980	BGV003738	CM_CA_6	UPV	528	C. annuum	Spain	ESP	Rielves;Toledo	Toledo	395746N	0041128W	494	300	22	19840922
1811	GPC109780	VI031475	VI031475	WorldVeg	528	C. annuum	Spain	ESP	ND	Toledo rielues	ND	ND	ND	ND	ND	ND
1812	GPC037530	BGV001815	C_CA_2	UPV	529	C. annuum	Spain	ESP	Miravet;Tarragona	Tarragona	410227N	0003559E	125	300	26	19840720
1813	GPC032690	PM1412	PM1412	INRAE	529	C. annuum	France	FRA	ND	ND	ND	ND	ND	ND	ND	ND
1814	GPC063350	VI012238	VI012238	WorldVeg	529	C. annuum	France	FRA	ND	ND	ND	ND	ND	ND	ND	ND
1815	GPC037820	BGV001849	C_CA_36	UPV	530	C. annuum	Spain	ESP	Pla Mallorquí;Baleares	Baleares	394142N	0030103E	ND	300	26	19880111
1816	GPC048050	BGV015766	V_CA_125	UPV	530	C. annuum	Spain	ESP	ND	ND	ND	ND	ND	300	40	ND
1817	GPC041940	BGV005121	V_CA_96	UPV	530	C. annuum	Spain	ESP	Elx;Alicante	Alicante	381607N	0004148W	24	300	22	19841025
1818	GPC041210	BGV005027	V_CA_2	UPV	530	C. annuum	Spain	ESP	Gandia;Valencia	Valencia	385806N	0001103W	22	300	22	19840618
1819	GPC041410	BGV005052	V_CA_27	UPV	530	C. annuum	Spain	ESP	La Aparecida;Orihuela;Alicante	Alicante	380508N	0005652W	23	300	22	19840726
1820	GPC041230	BGV005029	V_CA_4	UPV	530	C. annuum	Spain	ESP	Xeraco;Valencia	Valencia	390203N	0001252W	34	300	22	19840618
1821	GPC041240	BGV005030	V_CA_5	UPV	530	C. annuum	Spain	ESP	Xeraco;Valencia	Valencia	390203N	0001252W	34	300	22	19840618
1822	GPC041790	BGV005103	V_CA_78	UPV	530	C. annuum	Spain	ESP	Llíria;Valencia	Valencia	393737N	0003536W	164	300	22	19850304
1823	GPC048880	BGV006130	ECU_355	UPV	531	C. baccatum	Ecuador	ECU	El Limo.San Pedro de la Bendita.Catamayo;Loja	Loja	035707S	0792608W	1900	300	22	19830517
1824	GPC048890	BGV006131	ECU_356	UPV	531	C. baccatum	Ecuador	ECU	El Limo.San Pedro de la Bendita.Catamayo;Loja	Loja	035707S	0792608W	1900	300	22	19830517
1825	GPC048950	BGV006149	ECU_377	UPV	532	C. frutescens	Ecuador	ECU	El Rosario.El Rosario.Chaguarpamba;Loja	Loja	034729S	0793647W	850	300	22	19830518
1826	GPC106150	VI029583	VI029583	WorldVeg	532	C. frutescens	Costa Rica	CRI	ND	ND	ND	ND	ND	ND	ND	ND
1827	GPC048960	BGV006150	ECU_378	UPV	533	C. chinense	Ecuador	ECU	Yuru-Yuro.El Rosario.Chaguarpamba;Loja	Loja	034813S	0793710W	1000	300	22	19830518
1828	GPC103520	VI029320	VI029320	WorldVeg	533	C. chinense	Ecuador	ECU	ND	ND	ND	ND	ND	ND	ND	ND
1829	GPC048670	BGV005862	ECU_45	UPV	534	C. annuum	Ecuador	ECU	Yamburara.Vilcabamba.Loja;Loja	Loja	041554S	0791330W	1586	ND	23	19920815
1830	GPC049090	BGV006237	ECU_470	UPV	534	C. baccatum	Ecuador	ECU	Finca Experimental UNL.El Padmi.Los Encuentros.Yantzaza;Zamora Chinchipe	Zanora Chinchipe	034449S	0783710W	780	100	10	19830525
1831	GPC048690	BGV005872	ECU_55	UPV	534	C. baccatum	Ecuador	ECU	La Merced Alta.El Tambo.Catamayo.;Loja	Loja	0410--S	07917--W	1700	ND	ND	19920816
1832	GPC040550	BGV004053	E_CA_27	UPV	535	C. annuum	Spain	ESP	Garganta de la Olla;Cáceres	Cáceres	400647N	0054628W	650	300	26	19840817
1833	GPC110050	VI031502	VI031502	WorldVeg	535	C. annuum	Spain	ESP	ND	Cacres 2km n garganfa de la olla	ND	ND	ND	ND	ND	ND
1834	GPC040570	BGV004055	E_CA_29	UPV	536	C. annuum	Spain	ESP	Puebla de Obando;Badajoz	Badajoz	391044N	0063737W	382	300	26	19841211
1835	GPC040610	BGV004061	E_CA_35	UPV	536	C. annuum	Spain	ESP	Talavera le Real;Badajoz	Badajoz	385247N	0064607W	188	300	26	19891212
1836	GPC040650	BGV004067	E_CA_41	UPV	536	C. annuum	Spain	ESP	Miajadas;Cáceres	Cáceres	390914N	0055425W	297	300	26	19841217
1837	GPC040640	BGV004065	E_CA_39	UPV	537	C. annuum	Spain	ESP	Santa Amalia;Badajoz	Badajoz	390047N	0060039W	218	300	26	19841214
1838	GPC041890	BGV005115	V_CA_90	UPV	537	C. annuum	Spain	ESP	Alacant;Alicante	Alicante	382048N	0002855W	6	300	22	19841004
1839	GPC003550	14-PT-134	GPC00355	CREA	538	C. annuum	Italy	ITA	Calabria	Cosenza	3918--N	016251E	ND	300	40	20140117
1840	GPC049720	14PT135	GPC04972	CREA	538	C. annuum	Italy	ITA	Calabria	ND	393087N	0163463E	ND	300	30	20140120
1841	GPC003560	14-PT-135	GPC00356	CREA	539	C. annuum	Italy	ITA	Calabria	Cosenza	3918--N	016251E	ND	300	40	20140117
1842	GPC049710	14PT134	GPC04971	CREA	539	C. annuum	Italy	ITA	ND	ND	418719N	0125673E	ND	300	30	20140120
1843	GPC003590	14-PT-362	GPC00359	CREA	540	C. annuum	Italy	ITA	ND	ND	ND	ND	ND	412	50	20140411
1844	GPC003600	14-PT-363	GPC00360	CREA	540	C. annuum	Italy	ITA	ND	ND	ND	ND	ND	412	50	20140411
1845	GPC003810	15-PT-27	GPC00381	CREA	541	C. annuum	Italy	ITA	Carmagnola	Torino	4450--N	077192E	ND	300	30	20150330
1846	GPC050420	14PT205	GPC05042	CREA	541	C. annuum	Italy	ITA	ND	ND	418719N	0125673E	ND	300	30	20140128
1847	GPC003840	15-PT-30	GPC00384	CREA	542	C. annuum	Italy	ITA	Campania	Napoli	4051--N	01416--E	ND	300	40	20150330
1848	GPC049750	14PT141	GPC04975	CREA	542	C. annuum	Italy	ITA	Campania	ND	411099N	0148475E	ND	500	30	20140120
1849	GPC003920	15-PT-38	GPC00392	CREA	543	C. annuum	Italy	ITA	Campania	Napoli	4051--N	01416--E	ND	300	40	20150330
1850	GPC049760	14PT142	GPC04976	CREA	543	C. annuum	Italy	ITA	Campania	ND	411099N	0148475E	ND	300	30	20140120
1851	GPC003930	15-PT-39	GPC00393	CREA	544	C. annuum	Italy	ITA	Campania	Napoli	4051--N	01416--E	ND	300	40	20150330
1852	GPC049770	14PT143	GPC04977	CREA	544	C. annuum	Italy	ITA	Campania	ND	411099N	0148475E	ND	300	30	20140120
1853	GPC004000	15-PT-46	GPC00400	CREA	545	C. annuum	Italy	ITA	Campania	Napoli	4051--N	01416--E	ND	300	40	20150330
1854	GPC049180	31/14	GPC04918	CREA	545	C. annuum	Italy	ITA	Campania	Salerno	411099N	0148475E	ND	300	20	201408--
1855	GPC049810	14PT147	GPC04981	CREA	545	C. annuum	Italy	ITA	Campania	ND	411099N	0148475E	ND	300	30	20140120
1856	GPC004010	15-PT-47	GPC00401	CREA	546	C. annuum	Italy	ITA	Campania	Napoli	4051--N	01416--E	ND	300	40	20150330
1857	GPC049700	14PT131	GPC04970	CREA	546	C. annuum	Italy	ITA	Campania	ND	411099N	0148475E	ND	300	30	20140120
1858	GPC004030	15-PT-52	GPC00403	CREA	547	C. annuum	Italy	ITA	Campania	Napoli	4051--N	01416--E	ND	300	40	20150330
1859	GPC049130	20/14	GPC04913	CREA	547	C. annuum	Italy	ITA	Campania	Salerno	406824N	0147680E	ND	300	20	201408--
1860	GPC004060	15-PT-62	GPC00406	CREA	548	C. annuum	Italy	ITA	Calabria	Cosenza	366773N	0158180E	ND	300	40	20150330
1861	GPC049600	14PT40	GPC04960	CREA	548	C. annuum	Italy	ITA	Italy	ND	418719N	0125673E	ND	300	30	20140110
1862	GPC004100	15-PT-101	GPC00410	CREA	549	C. annuum	Italy	ITA	Rieti campo carlo Jucci	Rieti	424114N	0128166E	ND	300	40	20150929
1863	GPC004130	15-PT-104	GPC00413	CREA	549	C. annuum	Italy	ITA	Rieti campo carlo Jucci	Rieti	424114N	0128166E	ND	300	40	20150929
1864	GPC028230	PM0930	PM0930	INRAE	549	C. annuum	United States	USA	ND	ND	ND	ND	ND	ND	ND	ND
1865	GPC125160	VI049310	VI049310	WorldVeg	549	C. annuum	Bolivia	BOL	ND	ND	ND	ND	ND	ND	ND	ND
1866	GPC004160	15-PT-107	GPC00416	CREA	550	C. annuum	Italy	ITA	Rieti campo carlo Jucci	Rieti	424114N	0128166E	ND	300	40	20150929
1867	GPC099100	VI028857	VI028857	WorldVeg	550	C. annuum	Bulgaria	BGR	ND	ND	ND	ND	ND	ND	ND	ND
1868	GPC100170	VI028983	VI028983	WorldVeg	550	C. annuum	Perù	PER	ND	ND	ND	ND	ND	ND	ND	ND
1869	GPC004270	15-PT-118	GPC00427	CREA	551	C. chinense	Italy	ITA	Rieti campo carlo Jucci	Rieti	424114N	0128166E	ND	300	40	20150929
1870	GPC034360	PM1700	PM1700	INRAE	551	C. chinense	Brazil	BRA	ND	ND	ND	ND	ND	ND	ND	ND
1871	GPC004280	15-PT-119	GPC00428	CREA	552	C. annuum	Italy	ITA	Rieti campo carlo Jucci	Rieti	424114N	0128166E	ND	300	40	20150929
1872	GPC050090	15-PT-180	GPC05009	CREA	552	C. annuum var. glabriusculum	ND	ND	ND	ND	ND	ND	ND	100	40	20151116
1873	GPC004400	15-PT-131	GPC00440	CREA	553	C. annuum	Italy	ITA	Rieti campo carlo Jucci	Rieti	424114N	0128166E	ND	300	40	20150929
1874	GPC124150	VI047309	VI047309	WorldVeg	553	C. annuum	United States	USA	ND	ND	ND	ND	ND	ND	ND	ND
1875	GPC004430	15-PT-134	GPC00443	CREA	554	C. annuum	Italy	ITA	Rieti campo carlo Jucci	Rieti	424114N	0128166E	ND	300	40	20150929
1876	GPC049510	14PT27	GPC04951	CREA	554	C. annuum	Hungary	HUN	Hungary	ND	471624N	0195033E	ND	300	30	20140110
1877	GPC004660	15-PT-157	GPC00466	CREA	555	C. annuum	Italy	ITA	Arsial Tarquinia	Tarquinia	422541N	0117575E	ND	300	40	20151020
1878	GPC049440	14PT17	GPC04944	CREA	555	C. annuum	United States	USA	USA	ND	370902N	0957128O	ND	300	30	20140109
1879	GPC132120	VI063601	VI063601	WorldVeg	555	C. annuum	United States	USA	ND	ND	ND	ND	ND	ND	ND	ND
1880	GPC004730	15-PT-165	GPC00473	CREA	556	C. chinense	Italy	ITA	Arsial Tarquinia	Tarquinia	422541N	0117575E	ND	300	40	20151020
1881	GPC050690	14PT62	GPC05069	CREA	556	C. chinense	Trinidad	TRI	Trinidad	ND	371694N	1045005O	ND	300	30	20140115
1882	GPC049290	14PT2	GPC04929	CREA	557	C. annuum	ND	ND	ND	ND	ND	ND	ND	500	30	20140109
1883	GPC122100	VI047001	VI047001	WorldVeg	557	C. annuum	United States	USA	ND	ND	ND	ND	ND	ND	ND	ND
1884	GPC122250	VI047016	VI047016	WorldVeg	557	C. annuum	Tanzania	TZA	ND	ND	ND	ND	ND	ND	ND	ND
1885	GPC049800	14PT146	GPC04980	CREA	558	C. annuum	Italy	ITA	Campania	ND	411099N	0148475E	ND	300	30	20140120
1886	GPC049890	14PT164	GPC04989	CREA	558	C. annuum	Turkey	TUR	ND	ND	389637N	0352433E	ND	300	30	20140120
1887	GPC042170	BGV008267	IVIA_015	UPV	559	C. annuum	Spain	ESP	ND	ND	ND	ND	ND	ND	40	1992----
1888	GPC045180	BGV011464	No052265	UPV	559	C. annuum	Spain	ESP	La Codosera;Badajoz	Badajoz	391226N	0071020W	330	300	26	19961008
1889	GPC042500	BGV009688	MCA_CA_01	UPV	560	C. annuum	Spain	ESP	ND	ND	ND	ND	ND	ND	40	ND
1890	GPC042060	BGV005140	V_CA_115	UPV	560	C. annuum	Spain	ESP	Villena;Alicante	Alicante	383751N	0005137W	ND	300	26	19991231
1891	GPC040850	BGV004324	MU_CA_11	UPV	561	C. annuum	Spain	ESP	Los Martínez del Puerto.Murcia, a 2 Km dirección S;Murcia	Murcia	374854N	0010438W	160	300	22	19840908
1892	GPC040980	BGV004340	MU_CA_27	UPV	561	C. annuum	Spain	ESP	Esparragal.Puerto Lumbreras;Murcia	Murcia	373340N	0014833W	310	300	22	19840927
1893	GPC040990	BGV004341	MU_CA_28	UPV	562	C. annuum	Spain	ESP	Puerto Lumbreras, a 3 Km dirección SE;Murcia	Murcia	373340N	0014833W	310	300	22	19840927
1894	GPC040810	BGV004319	MU_CA_6	UPV	562	C. annuum	Spain	ESP	Dolores de Pacheco.Torre Pacheco, a 6 Km dirección S;Murcia	Murcia	374651N	0005203W	40	300	22	19840906
1895	GPC041920	BGV005118	V_CA_93	UPV	562	C. annuum	Spain	ESP	San Fulgencio;Alicante	Alicante	380648N	0004303W	14	300	22	19841005
1896	GPC021290	PCO054	PCO054	UNITO	563	C. annuum	ND	ND	ND	ND	ND	ND	ND	ND	21	ND
1897	GPC020780	PLA002	PLA002	UNITO	563	C. annuum	Italy	ITA	Carmagnola	Turin	445058N	0074313E	239	ND	21	ND
1898	GPC020770	PLO001	PLO001	UNITO	563	C. annuum	Italy	ITA	Carmagnola	Turin	445058N	0074313E	239	ND	21	ND
1899	GPC068890	VI012917	VI012917	WorldVeg	563	C. annuum	Italy	ITA	ND	Turin	ND	ND	ND	ND	ND	ND
1900	GPC022010	PEA177	PEA177	UNITO	564	C. chinense	Italy	ITA	ND	ND	ND	ND	ND	ND	ND	ND
1901	GPC029370	PM1047	PM1047	INRAE	564	C. chinense	Brazil	BRA	ND	ND	ND	ND	ND	ND	ND	ND
1902	GPC020880	PLA012	PLA012	UNITO	565	C. annuum	Italy	ITA	Schierano	Asti	450324N	0080111E	418	ND	21	ND
1903	GPC068940	VI012922	VI012922	WorldVeg	565	C. annuum	Italy	ITA	ND	Turin	ND	ND	ND	ND	ND	ND
1904	GPC021160	PLA040	PLA040	UNITO	566	C. annuum	Italy	ITA	Schierano	Asti	450324N	0080111E	418	ND	21	ND
1905	GPC069070	VI012935	VI012935	WorldVeg	566	C. annuum	Italy	ITA	ND	Turin	ND	ND	ND	ND	ND	ND
1906	GPC021180	PLA042	PLA042	UNITO	567	C. annuum	Italy	ITA	Schierano	Asti	450324N	0080111E	418	ND	21	ND
1907	GPC021170	PLO041	PLO041	UNITO	567	C. annuum	Italy	ITA	Carmagnola	Turin	445058N	0074313E	239	ND	21	ND
1908	GPC069080	VI012936	VI012936	WorldVeg	567	C. annuum	Italy	ITA	ND	Turin	ND	ND	ND	ND	ND	ND
1909	GPC020930	PLO017	PLO017	UNITO	568	C. annuum	Italy	ITA	Schierano	Asti	450324N	0080111E	418	ND	21	ND
1910	GPC029280	PM1038	PM1038	INRAE	568	C. annuum	Italy	ITA	ND	ND	ND	ND	ND	ND	ND	ND
1911	GPC068970	VI012925	VI012925	WorldVeg	568	C. annuum	Italy	ITA	ND	Turin	ND	ND	ND	ND	ND	ND
1912	GPC022220	PM0018	PM0018	INRAE	569	C. chinense	Mexico	MEX	ND	ND	ND	ND	ND	ND	ND	ND
1913	GPC068770	VI012903	VI012903	WorldVeg	569	C. chinense	Spain	ESP	ND	ND	ND	ND	ND	ND	ND	ND
1914	GPC022320	PM0032	PM0032	INRAE	570	C. annuum	France	FRA	ND	ND	ND	ND	ND	ND	ND	ND
1915	GPC026120	PM0709	PM0709	INRAE	570	C. annuum	Hungary	HUN	ND	ND	ND	ND	ND	ND	ND	ND
1916	GPC022410	PM0053	PM0053	INRAE	571	C. annuum	Algeria	DZA	ND	ND	ND	ND	ND	ND	ND	ND
1917	GPC026190	PM0716	PM0716	INRAE	571	C. annuum	Algeria	DZA	ND	ND	ND	ND	ND	ND	ND	ND
1918	GPC022800	PM0162	PM0162	INRAE	572	C. annuum	United States	USA	ND	ND	ND	ND	ND	ND	ND	ND
1919	GPC117990	VI044259	VI044259	WorldVeg	572	C. annuum	France	FRA	ND	ND	ND	ND	ND	ND	ND	ND
1920	GPC022910	PM0217	PM0217	INRAE	573	C. annuum	Mexico	MEX	ND	ND	ND	ND	ND	ND	ND	ND
1921	GPC068760	VI012902	VI012902	WorldVeg	573	C. annuum	Mexico	MEX	ND	ND	ND	ND	ND	ND	ND	ND
1922	GPC024480	PM0466	PM0466	INRAE	574	C. frutescens	United States	USA	ND	ND	ND	ND	ND	ND	ND	ND
1923	GPC026340	PM0732	PM0732	INRAE	574	C. chinense	Colombia	COL	ND	ND	ND	ND	ND	ND	ND	ND
1924	GPC025290	PM0614	PM0614	INRAE	575	C. annuum	Mexico	MEX	ND	ND	ND	ND	ND	ND	ND	ND
1925	GPC117910	VI044251	VI044251	WorldVeg	575	C. annuum	ND	ND	ND	ND	ND	ND	ND	ND	ND	ND
1926	GPC025340	PM0621	PM0621	INRAE	576	C. annuum	Brazil	BRA	ND	ND	ND	ND	ND	ND	ND	ND
1927	GPC029350	PM1045	PM1045	INRAE	576	C. annuum	Brazil	BRA	ND	ND	ND	ND	ND	ND	ND	ND
1928	GPC084420	VI027366	VI027366	WorldVeg	576	C. annuum	ND	ND	ND	ND	ND	ND	ND	ND	ND	ND
1929	GPC095270	VI028474	VI028474	WorldVeg	576	C. annuum	Brazil	BRA	ND	ND	ND	ND	ND	ND	ND	ND
1930	GPC112460	VI037520	VI037520	WorldVeg	576	C. annuum	Brazil	BRA	ND	ND	ND	ND	ND	ND	ND	ND
1931	GPC113620	VI037637	VI037637	WorldVeg	576	C. annuum	Brazil	BRA	ND	ND	ND	ND	ND	ND	ND	ND
1932	GPC025600	PM0654	PM0654	INRAE	577	C. annuum	Hungary	HUN	ND	ND	ND	ND	ND	ND	ND	ND
1933	GPC069200	VI012948	VI012948	WorldVeg	577	C. annuum	Hungary	HUN	ND	Tapioszele	ND	ND	ND	ND	ND	ND
1934	GPC025660	PM0660	PM0660	INRAE	578	C. annuum	India	IND	ND	ND	ND	ND	ND	ND	ND	ND
1935	GPC112280	VI037449	VI037449	WorldVeg	578	C. annuum	India	IND	ND	ND	ND	ND	ND	ND	ND	ND
1936	GPC113270	VI037602	VI037602	WorldVeg	578	C. annuum	India	IND	ND	ND	ND	ND	ND	ND	ND	ND
1937	GPC135870	VI037659	VI037659	WorldVeg	578	C. sp (undefined)	Malasya	MYS	ND	ND	ND	ND	ND	ND	ND	ND
1938	GPC025840	PM0679	PM0679	INRAE	579	C. annuum	Israel	ISR	ND	ND	ND	ND	ND	ND	ND	ND
1939	GPC025860	PM0681	PM0681	INRAE	579	C. annuum	Israel	ISR	ND	ND	ND	ND	ND	ND	ND	ND
1940	GPC026140	PM0711	PM0711	INRAE	580	C. annuum	Hungary	HUN	ND	ND	ND	ND	ND	ND	ND	ND
1941	GPC027730	PM0878	PM0878	INRAE	580	C. annuum	Hungary	HUN	ND	ND	ND	ND	ND	ND	ND	ND
1942	GPC026510	PM0751	PM0751	INRAE	581	C. annuum	Ethiopia	ETH	ND	ND	ND	ND	ND	ND	ND	ND
1943	GPC118010	VI044261	VI044261	WorldVeg	581	C. annuum	France	FRA	ND	ND	ND	ND	ND	ND	ND	ND
1944	GPC026670	PM0768	PM0768	INRAE	582	C. annuum	Romania	ROU	ND	ND	ND	ND	ND	ND	ND	ND
1945	GPC027790	PM0884	PM0884	INRAE	582	C. annuum	China	CHN	ND	ND	ND	ND	ND	ND	ND	ND
1946	GPC128490	VI059347	VI059347	WorldVeg	582	C. annuum	Hungary	HUN	ND	ND	ND	ND	ND	ND	ND	19930930
1947	GPC128700	VI059617	VI059617	WorldVeg	582	C. annuum	Hungary	HUN	ND	ND	ND	ND	ND	ND	ND	ND
1948	GPC026680	PM0769	PM0769	INRAE	583	C. annuum	China	CHN	ND	ND	ND	ND	ND	ND	ND	ND
1949	GPC112980	VI037573	VI037573	WorldVeg	583	C. annuum	China	CHN	ND	ND	ND	ND	ND	ND	ND	ND
1950	GPC026940	PM0799	PM0799	INRAE	584	C. annuum	Netherlands	NLD	ND	ND	ND	ND	ND	ND	ND	ND
1951	GPC112940	VI037569	VI037569	WorldVeg	584	C. annuum	United States	USA	ND	ND	ND	ND	ND	ND	ND	ND
1952	GPC026970	PM0802	PM0802	INRAE	585	C. chinense	Senegal	SEN	ND	ND	ND	ND	ND	ND	ND	ND
1953	GPC114110	VI038280	VI038280	WorldVeg	585	C. chinense	ND	ND	ND	ND	ND	ND	ND	ND	ND	ND
1954	GPC114410	VI039361	VI039361	WorldVeg	585	C. chinense	Senegal	SEN	ND	ND	ND	ND	ND	ND	ND	ND
1955	GPC027150	PM0820	PM0820	INRAE	586	C. annuum	Czech rep;Slovakia	CZE;SVK	ND	ND	ND	ND	ND	ND	ND	ND
1956	GPC070170	VI013048	VI013048	WorldVeg	586	C. annuum	Netherlands	NLD	ND	ND	ND	ND	ND	ND	ND	ND
1957	GPC027290	PM0834	PM0834	INRAE	587	C. annuum	Korea	KOR	ND	ND	ND	ND	ND	ND	ND	ND
1958	GPC027300	PM0835	PM0835	INRAE	587	C. annuum	Korea	KOR	ND	ND	ND	ND	ND	ND	ND	ND
1959	GPC027450	PM0850	PM0850	INRAE	588	C. annuum	Italy	ITA	ND	ND	ND	ND	ND	ND	ND	ND
1960	GPC028710	PM0979	PM0979	INRAE	588	C. annuum	France	FRA	ND	ND	ND	ND	ND	ND	ND	ND
1961	GPC027710	PM0876	PM0876	INRAE	589	C. annuum	Hungary	HUN	ND	ND	ND	ND	ND	ND	ND	ND
1962	GPC118730	VI044335	VI044335	WorldVeg	589	C. annuum	Hungary	HUN	ND	ND	ND	ND	ND	ND	ND	ND
1963	GPC027860	PM0891	PM0891	INRAE	590	C. annuum	Perù	PER	ND	ND	ND	ND	ND	ND	ND	ND
1964	GPC027870	PM0892	PM0892	INRAE	590	C. annuum	Jamaica	JAM	ND	ND	ND	ND	ND	ND	ND	ND
1965	GPC027980	PM0903	PM0903	INRAE	591	C. annuum	Czech rep;Slovakia	CZE;SVK	ND	ND	ND	ND	ND	ND	ND	ND
1966	GPC028850	PM0993	PM0993	INRAE	591	C. annuum	Cuba	CUB	ND	ND	ND	ND	ND	ND	ND	ND
1967	GPC124200	VI047314	VI047314	WorldVeg	591	C. annuum	Czech rep	CZE	ND	ND	ND	ND	ND	ND	ND	ND
1968	GPC028110	PM0917	PM0917	INRAE	592	C. annuum	Netherlands	NLD	ND	ND	ND	ND	ND	ND	ND	ND
1969	GPC121350	VI046926	VI046926	WorldVeg	592	C. annuum	United States	USA	ND	ND	ND	ND	ND	ND	ND	ND
1970	GPC123150	VI047106	VI047106	WorldVeg	592	C. annuum	Netherlands	NLD	ND	ND	ND	ND	ND	ND	ND	ND
1971	GPC123490	VI047140	VI047140	WorldVeg	592	C. annuum	Netherlands	NLD	ND	ND	ND	ND	ND	ND	ND	ND
1972	GPC074320	VI013473	VI013473	WorldVeg	592	C. annuum	Netherlands	NLD	ND	ND	ND	ND	ND	ND	ND	ND
1973	GPC028200	PM0927	PM0927	INRAE	593	C. annuum	Haiti	HTI	ND	ND	ND	ND	ND	ND	ND	ND
1974	GPC030550	PM1170	PM1170	INRAE	593	C. annuum	Haiti	HTI	ND	ND	ND	ND	ND	ND	ND	ND
1975	GPC028540	PM0962	PM0962	INRAE	594	C. chinense	Madagascar	MDG	ND	ND	ND	ND	ND	ND	ND	ND
1976	GPC028560	PM0964	PM0964	INRAE	594	C. chinense	Madagascar	MDG	ND	ND	ND	ND	ND	ND	ND	ND
1977	GPC028830	PM0991	PM0991	INRAE	595	C. annuum	Cuba	CUB	ND	ND	ND	ND	ND	ND	ND	ND
1978	GPC028890	PM0997	PM0997	INRAE	595	C. annuum	Cuba	CUB	ND	ND	ND	ND	ND	ND	ND	ND
1979	GPC028880	PM0996	PM0996	INRAE	596	C. annuum	Cuba	CUB	ND	ND	ND	ND	ND	ND	ND	ND
1980	GPC029050	PM1013	PM1013	INRAE	596	C. annuum	Cuba	CUB	ND	ND	ND	ND	ND	ND	ND	ND
1981	GPC029060	PM1014	PM1014	INRAE	597	C. annuum	Republic of Chad	TCD	ND	ND	ND	ND	ND	ND	ND	ND
1982	GPC029070	PM1015	PM1015	INRAE	597	C. annuum	Republic of Chad	TCD	ND	ND	ND	ND	ND	ND	ND	ND
1983	GPC029440	PM1056	PM1056	INRAE	598	C. annuum	Jamaica	JAM	ND	ND	ND	ND	ND	ND	ND	ND
1984	GPC121400	VI046931	VI046931	WorldVeg	598	C. annuum	ND	ND	ND	ND	ND	ND	ND	ND	ND	ND
1985	GPC029590	PM1072	PM1072	INRAE	599	C. annuum	France	FRA	ND	ND	ND	ND	ND	ND	ND	ND
1986	GPC030440	PM1159	PM1159	INRAE	599	C. annuum	France	FRA	ND	ND	ND	ND	ND	ND	ND	ND
1987	GPC029650	PM1079	PM1079	INRAE	600	C. annuum	United States	USA	ND	ND	ND	ND	ND	ND	ND	ND
1988	GPC111340	VI032289	VI032289	WorldVeg	600	C. annuum	United States	USA	ND	New mexico	ND	ND	ND	ND	ND	ND
1989	GPC120860	VI046877	VI046877	WorldVeg	600	C. annuum	United States	USA	ND	ND	ND	ND	ND	ND	ND	ND
1990	GPC029670	PM1081	PM1081	INRAE	601	C. annuum	United States	USA	ND	ND	ND	ND	ND	ND	ND	ND
1991	GPC117660	VI043658	VI043658	WorldVeg	601	C. annuum	United States	USA	ND	New mexico	ND	ND	ND	ND	ND	ND
1992	GPC029680	PM1082	PM1082	INRAE	602	C. annuum	United States	USA	ND	ND	ND	ND	ND	ND	ND	ND
1993	GPC111230	VI032259	VI032259	WorldVeg	602	C. annuum	United States	USA	ND	Louisianna	ND	ND	ND	ND	ND	ND
1994	GPC029690	PM1083	PM1083	INRAE	603	C. annuum	United States	USA	ND	ND	ND	ND	ND	ND	ND	ND
1995	GPC111250	VI032261	VI032261	WorldVeg	603	C. annuum	United States	USA	ND	Louisianna	ND	ND	ND	ND	ND	ND
1996	GPC029880	PM1102	PM1102	INRAE	604	C. annuum	Indonesia	IDN	ND	ND	ND	ND	ND	ND	ND	ND
1997	GPC110660	VI031601	VI031601	WorldVeg	604	C. annuum	Indonesia	IDN	ND	West java (lembang)	ND	ND	ND	ND	ND	ND
1998	GPC110700	VI031605	VI031605	WorldVeg	604	C. annuum	Indonesia	IDN	ND	West java (lembang)	ND	ND	ND	ND	ND	ND
[truncated: 355 more rows]
