# Supplementary material for: Global range expansion history of pepper (Capsicum spp.) revealed by over 10,000 genebank accessions
Source: Proc Natl Acad Sci U S A. 2021 Aug 16;118(34):e2104315118. doi: 10.1073/pnas.2104315118 (PMC8403938; doi:10.1073/pnas.2104315118)
Supplement: Supplementary File [file pnas.2104315118.sd03.xlsx]

## Sheet: Dataset S4
Dataset S4: Phenotypic observations in a core set of 2059 C. annuum accessions
Accession id	Plant growth habit	Plant height	Annular constriction at junction of calyand peduncle	Calyx Margin Shape	Corolla colour	Corolla spot	Fruit wall thickness	Flowering earliness	Fruit colour at immature stage	Fruit colour at mature stage	Fruit crossectional corrugation (at 1/3 from pedicel end)	Fruit position	Fruit purgency	Fruit shape	Fruit shape at blossom end	Fruit shape at peduncle attachment	Fruit size	Maturity earliness	Nodal anthocyanin (whole plant)	Number of pedicel per axil	Pedicel position at anthesis
GPC003030	7	5	0	5	1	0	5	5	1	5	3	3	0	1	3	3	5	5	7	1	3
GPC003040	7	3	3	5	1	0	5	5	1	5	3	3	1	1	3	5	7	5	7	1	3
GPC003050	5	5	3	5	1	0	3	5	1	5	0	3	0	1	3	3	5	5	7	1	5
GPC003060	7	5	3	3	1	0	5	5	1	5	3	3	0	1	3	3	5	5	5	1	3
GPC003070	7	5	0	5	1	0	5	5	1	5	3	3	1	1	3	3	5	5	7	1	3
GPC003080	7	5	3	5	1	0	3	5	1	5	0	3	0	1	3	3	5	5	5	1.5	3
GPC003090	7	5	0	5	1	0	3	5	1	5	3	3	1	1	3	3	5	3	7	1	5
GPC003100	7	5	0	7	1	0	5	3	1	5	0	3	1	1	3	3	5	5	5	1.5	3
GPC003110	7	5	0	3	1	0	5	3	2	5	3	3	1	1	3	3	7	3	3	1	3
GPC003120	7	5	3	5	1	0	5	3	1	5	0	3	1	1	3	3	7	3	3	1.5	5
GPC003130	7	5	3	5	1	0	3	5	1	5	0	3	0	1	3	3	5	5	7	1.5	3
GPC003140	7	5	0	3	1	0	3	5	1	5	3	3	0	1	3	3	5	5	7	1.5	3
GPC003150	5	5	3	5	1	0	5	3	1	5	3	3	1	1	3	3	7	5	3	2	5
GPC003160	7	5	3	5	1	0	7	5	8	5	3	3	0	4	3	5	7	5	3	1	3
GPC003170	7	5	3	5	1	0	5	5	8	5	0	3	0	4	3	5	7	3	3	1	3
GPC003180	5	3	3	5	1	0	7	3	8	5	0	3	0	4	3	5	7	3	3	1.5	5
GPC003190	7	5	3	5	1	0	5	3	8	5	3	3	0	4	3	5	7	3	5	1	5
GPC003200	7	5	5	5	1	0	7	5	1	5	5	3	0	4	5	5	7	5	3	1	3
GPC003210	7	5	3	5	1	0	7	5	1	5	5	3	0	4	5	7	7	5	7	1	5
GPC003220	5	5	3	5	1	0	7	5	1	5	3	3	0	4	3	5	7	5	7	1	5
GPC003230	7	5	5	5	1	0	5	5	1	5	5	3	1	4	3	5	7	5	7	1	3
GPC003240	7	5	5	5	1	0	7	5	1	5	3	3	0	4	3	7	7	5	7	1	5
GPC003250	5	5	3	5	1	0	7	5	1	5	5	3	0	4	3	7	7	5	7	1	5
GPC003260	7	5	3	5	1	0	7	5	1	5	5	3	0	4	3	7	7	5	7	1	5
GPC003270	5	3	3	5	1	0	5	5	1	5	7	7	0	6	9	7	7	5	5	1	7
GPC003280	7	5	3	5	1	0	5	5	1	5	7	7	1	6	9	9	7	5	7	1	7
GPC003290	7	5	3	5	1	0	5	5	1	5	5	3	0	6	9	9	7	5	3	1	5
GPC003300	5	3	5	7	1	0	7	5	1	5	7	3	0	7	9	9	7	7	5	1.5	5
GPC003310	7	3	3	5	1	0	5	3	1	5	7	3	1	6	9	7	7	5	5	1	5
GPC003320	5	3	5	3	1	0	5	5	1	5	5	3	0	6	9	9	7	5	3	1	5
GPC003330	5	3	3	5	1	0	5	5	1	5	7	7	0	6	9	9	7	3	5	1	7
GPC003340	5	5	3	5	1	0	5	5	2	4	7	7	0	6	9	9	7	3	7	1	7
GPC003350	5	5	3	5	1	0	9	5	2	4	5	3	0	6	9	9	7	5	7	1	5
GPC003360	5	5	3	5	1	0	5	5	1	5	5	3	0	6	9	9	7	5	7	1	3
GPC003370	5	3	3	7	1	0	5	3	9	4	7	5	0	6	9	7	7	3	3	1	5
GPC003380	5	5	3	5	1	0	9	5	1	5	7	3	0	6	9	9	7	7	3	1	5
GPC003390	5	5	3	5	1	0	5	3	1	5	5	3	0	6	9	9	7	3	7	1	5
GPC003400	7	5	3	5	1	0	5	5	1	5	7	3	0	1	7	7	5	3	7	1	5
GPC003410	5	5	3	3	1	0	5	3	1	5	7	3	0	6	7	5	5	3	7	1	5
GPC003420	5	5	3	5	1	0	5	5	1	5	5	3	0	6	7	7	5	5	3	1	5
GPC003430	5	3	0	3	1	0	7	5	1	5	5	3	1	1	5	5	5	5	5	1	3
GPC003440	5	5	3	5	1	0	5	5	1	5	7	3	1	6	7	7	7	5	3	1	3
GPC003450	5	5	3	5	1	0	3	3	1	5	7	3	1	1	5	5	5	3	3	1.5	3
GPC003460	5	5	3	5	1	0	3	3	1	5	7	3	1	1	7	5	5	3	3	1	3
GPC003470	5	3	3	5	1	0	3	3	1	5	5	3	1	1	7	3	5	3	5	1	3
GPC003480	5	5	3	7	1	0	3	3	1	5	0	7	1	1	3	3	3	3	5	1.5	7
GPC003490	7	5	3	7	1	0	3	3	1	5	0	3	1	1	3	3	5	3	7	1.5	3
GPC003500	5	5	3	5	1	0	7	5	1	5	3	3	1	2	5	5	5	5	7	1	3
GPC020100	4	3	0	5	1	0	1	5	1.8	5	0	7	1	3	5	5	1	5	7	1	7
GPC020110	5	3	0	5	1	0	5	3	1	5	0	7	1	3	5	5	3	5	7	1	7
GPC020140	7	3	0	7	1	0	3	3	1	5	0	3	1	1	3	3	3	3	5	1	7
GPC020160	7	1	1.5	5	1	0	5	3	8	5	0	3	1	4	3	5	5	5	7	1	7
GPC020170	7	3	0	5	1	0	5	3	1	5	0	3	1	1	3	1	5	3	7	1	7
GPC020180	7	2	0	6	1	0	3.1	3	1	5	3	3	1	1	3	3	5	3	5	2	3
GPC020210	5	1	0	7	1	0	5	3	1	2.3	0	4	0	1	3	3	5	5	7	1	6
GPC020230	7	3	0	5	1	0	3	3	1	5	3	3	0	1	3	3	5	5.7	6	1	7
GPC020320	5	3	0	5	1	0	5	5	1.8	5	0.3	3	0	4	3	4	7	3	7	1	7
GPC020380	5	3	0	4	1	0	5	5	1	5	7	7	0	6	7	9	7	3	6	1	7
GPC020400	7	3	0	6	1	0	5	5	1	5	0	3	0	4	3	6	7	3	6	1	7
GPC020420	4	3	0	5	1	0	7	5	1	5	0	5	0	7	5	5	7	7	4	1	7
GPC020440	5	1	0	5	1	0	5	5	1	5	0.3	7	0	7	5	6	5	3	4	1	7
GPC020480	5	3	0	5	1	0	7	5	1	5	3	3	0	4	3	5	7	5	5	1	4
GPC020490	5	3	0	5	1	0	7	5	1	5	3	3	0	4	3	5	7	5	5	1	7
GPC020510	5	3	0	5	1	0	5	5	1	5	3	3	0	4	3	6	7	3.5	5	1	4
GPC020560	5	3	0	5	1	0	5	5	1	5	0.3	3	0	4	3	6	7	5	5	1	7
GPC020660	5	3	0	5	1	0	7	5	1	5	0.3	3	0	4	3	5	7	4	4	1	7
GPC020710	7	1	0	5	1	0	5	5	1	5	0.3	7	0	4	3	4	5	3	6	3	7
GPC020720	7	1	0	6	1	0	5	5	1	5	0.3	7	0	4	3	4	5	3	5	2.5	7
GPC020730	5	3	0	6	1	0	5	5	1	5	3	7	0	4	3	4	5	7	5	1	7
GPC020740	5	3	1.5	7	1	0	3	5	1	5	0.3	3	0	1	3	3	5	3.5	6	1	7
GPC061310	5	3	5	7	1	0	5	5	1	5	7	3	0	6	7	9	5	5	7	1	3
GPC061340	6.5	4	4	5.5	4.125	0	3	6	1	4.75	3.5	3	5	1	3	2.5	3	5	4.5	1	4.25
GPC062130	7	5	5	6	1.5	0	3	5	1	4.5	4.5	4	5	1.75	4	3.5	3	3	6	1	3
GPC062150	7	5	5	5	1	0	1	7	1	5	3	7	7	1	3	3	1	5	7	1	7
GPC062380	6.5	5	4	6.5	1.75	0	2.33333	6	1	4.75	3	7	7	1	4	3	1.66667	5	4.5	1	7
GPC062700	5.5	3	5	5.5	1.75	0	5	5	1	4.75	1.125	4.25	7	2.875	4.5	3.75	3.66667	4.66667	3.25	1	6
GPC063310	7	3	5	5	1.5	0	1	5	1	5	1.5	7	7	2.5	3	2	1	3	5	1	7
GPC063330	6.5	4	4	4.5	1.75	0	1.66667	6	1.5	4.75	2.25	7	7	2.5	3	2	1	5	4.5	1	7
GPC063490	5	4	4	6	1.66667	0	1.66667	6	1	4.66667	3.66667	3	3	1	4.33333	3	1.66667	5	4.33333	1	4
GPC064040	5	1	5	7	1	0	5	5	1	5	7	5	0	3	7	9	7	3	7	1	5
GPC064050	5	3	5	7	1	0	1	5	1	5	3	7	7	1	5	3	1	3	7	1	7
GPC064090	5.25	3	5	5.5	1.75	0	3.66667	5	1	4.75	2.25	3	3	1	3	3	4.33333	3	5.5	1	4.5
GPC064610	6	3	5	6	1.5	0	5	5	1	5	4	7	0	4	4.5	6	5	3	6	1	7
GPC064830	6.33333	3	5	5.66667	1.66667	0	5	6	1	2.33333	6.33333	5	0	6	6.66667	7.66667	7	5	6.33333	1	7
GPC064980	4	3	5	4	1.5	0	3	5	2	4.5	3	7	7	2.5	6	5	1	3	6	1	7
GPC065140	5	1	5	7	1	0	5	5	1	5	7	5	0	6	7	9	7	3	3	1	5
GPC065300	6	1	5	6	1.5	0	7	4	1	5	7	5	0	3	6.5	8	7	3	3.5	1	6
GPC066170	5	5	5	7	1	0	3	7	1	5	3	3	7	4	3	5	3	7	3	1	3
GPC066240	5	3	5	5	1	0	1	5	1	5	3	7	3	1	3	3	1	3	7	9	5
GPC066320	5	3	5	6.33333	1.66667	0	7.66667	6	1	5	3.66667	3	0	4	5	7.66667	7	4.33333	5.66667	1	5.66667
GPC066600	5	3	5	7	1	0	5	5	1	5	5	5	0	4	5	5	5	3	7	1	5
GPC066610	5	1	5	7	1	0	5	5	1	5	5	5	3	6	7	7	5	5	7	1	5
GPC067240	5	3	5	7	1	0	7	5	1	5	5	5	0	4	3	9	7	3	7	1	5
GPC067330	5	3	5	5	4	0	5	5	1	5	3	3	3	4	3	5	5	3	0	1	3
GPC067340	5	3	5	7	1	0	3	5	1	5	5	5	7	1	5	3	3	3	7	1	5
GPC067360	5	3	5	7	1	0	3	5	1	5	3	3	7	1	3	3	5	3	3	1	5
GPC067370	5	3	5	7	1	0	1	5	1	5	5	5	7	1	3	3	3	3	7	1	5
GPC067380	5	3	5	7	1	0	3	5	1	5	3	3	5	1	3	5	3	3	0	1	5
GPC067390	5	3	5	7	1	0	3	5	1	5	5	3	7	1	3	5	3	3	3	1	5
GPC067400	5	3	5	7	1	0	3	5	1	5	3	3	5	1	3	3	3	3	3	1	5
GPC067410	5	3	5	7	1	0	3	5	1	5	3	3	5	1	7	3	3	3	3	1	6
GPC067420	5	3	5	7	1	0	3	5	1	5	3	3	7	1	3	3	3	3	0	1	5
GPC067430	5	3	5	7	1	0	3	5	1	5	3	3	3	4	3	5	3	3	3	1	5
GPC067440	5	3	5	7	1	0	3	5	1	5	3	3	7	1	3	3	3	3	3	1	5
GPC067450	5	3	5	7	1	0	3	5	1	5	3	3	7	1	3	3	3	3	3	1	5
GPC067460	5	3	5	7	1	0	3	5	1	5	3	3	7	1	3	3	3	3	3	1	5
GPC067470	5	3	5	5	1	0	3	5	1	5	3	3	7	1	3	3	3	3	3	1	5
GPC067480	5	3	5	7	1	0	5	5	1	5	3	3	3	1	7	5	5	3	0	1	5
GPC067490	5	3	5	5	1	0	1	5	1	5	5	3	7	1	3	3	3	3	3	1	5
GPC067500	5	3	5	7	1	0	3	5	1	5	3	3	7	1	3	3	1	3	3	1	5
GPC067510	5	3	5	7	1	0	3	5	1	5	3	3	7	1	3	3	3	3	3	1	3
GPC067520	5	3	5	7	1	0	1	5	1	5	3	3	5	1	3	3	3	3	3	1	4
GPC067530	5	3	5	5	1	0	3	5	1	5	3	3	5	1	5	5	3	3	3	1	5
GPC067540	5	4	5	7	1	0	5	5	1	5	3	3	7	4	3	5	5	3	0	1	5
GPC067550	5	3	5	5	1	0	3	5	1	5	3	3	7	1	7	3	3	3	3	1	3
GPC067560	5	3	5	5	1	0	3	5	1	5	3	3	3	1	7	3	3	3	3	1	5
GPC067570	5	3	5	5	1	0	3	5	1	5	3	3	7	1	7	3	1	3	3	1	5
GPC067580	5	3	5	7	1	0	3	5	1	5	3	3	7	1	7	3	3	3	3	1	5
GPC067590	5	3	5	7	1	0	3	5	1	5	3	3	7	1	7	3	3	3	3	1	3
GPC067600	5	3	5	7	1	0	3	5	1	5	3	3	5	1	7	3	3	3	0	1	5
GPC067610	5	3	5	7	1	0	3	5	1	5	3	4	3	1	3	3	5	3	3	1	5
GPC067620	5	3	5	7	1	0	3	5	1	5	3	4	7	1	3	3	3	3	0	1	5
GPC067630	5	3	5	7	1	0	3	5	1	5	3	3	7	1	3	3	3	3	3	1	5
GPC067640	5	3	5	5	1	0	3	5	1	5	5	3	7	1	3	3	3	3	3	1	6
GPC067650	5	3	5	5	1	0	3	5	1	5	3	3	7	1	3	3	3	3	3	1	5
GPC067660	5	3	5	7	1	0	3	5	1	5	3	4	7	1	3	3	3	3	3	1	5
GPC067670	5	3	5	5	1	0	3	5	1	5	5	3	7	4	7	5	5	3	3	1	5
GPC067680	5	3	5	7	1	0	1	5	1	5	3	4	5	1	3	3	3	3	3	1	7
GPC067690	5	3	5	7	1	0	1	5	1	5	3	3	3	1	3	3	3	3	0	1	3
GPC067700	5	4	5	7	1	0	3	5	1	5	3	3	7	1	3	3	3	3	3	1	5
GPC067710	5	3	5	7	1	0	3	5	1	5	5	3	5	1	3	3	3	3	0	1	5
GPC067720	5	3	5	7	1	0	3	5	1	5	3	3	7	1	3	3	3	3	0	1	5
GPC067730	5	3	5	7	1	0	1	5	1	5	3	3	7	1	3	3	3	3	3	1	5
GPC067750	5	3	5	5	1	0	3	5	1	5	3	3	5	1	7	3	3	3	3	1	5
GPC067760	5	3	5	7	1	0	3	5	1	5	3	3	3	1	3	3	3	3	3	1	5
GPC067770	5	3	5	7	1	0	1	5	1	5	5	5	7	1	7	5	3	3	3	1	5
GPC067780	5	3	5	7	1	0	3	5	1	5	3	3	7	1	3	3	3	3	3	1	5
GPC067790	5	4	5	7	1	0	3	5	1	5	3	3	3	1	3	3	3	3	3	1	5
GPC067800	5	3	5	5	1	0	3	5	1	5	3	3	7	1	3	3	3	3	5	1	5
GPC067810	5	3	5	5	1	0	3	5	1	5	3	3	7	1	3	3	5	3	7	1	5
GPC067820	5	3	5	5	1	0	3	3	1	5	3	3	5	1	3	3	3	3	3	1	5
GPC067830	5	3	5	5	1	0	3	5	1	5	3	3	7	1	3	3	3	3	5	1	5
GPC067850	5	3	5	7	1	0	3	5	1	5	3	3	7	1	3	3	5	3	3	1	5
GPC067860	5	3	5	7	1	0	3	5	1	5	3	3	7	1	3	3	3	3	3	1	5
GPC067870	5	3	5	5	1	0	3	5	1	5	3	3	7	1	3	3	3	3	3	1	5
GPC067880	5	3	5	5	1	0	3	5	1	5	5	3	5	1	3	5	5	3	5	1	5
GPC067890	5	3	5	5	1	0	1	5	1	5	3	3	7	1	3	3	3	3	3	1	5
GPC067900	5	3	5	5	1	0	3	5	1	5	3	3	5	1	3	3	3	3	3	1	5
GPC067910	5	3	5	7	1	0	3	5	1	5	5	3	5	1	3	5	5	3	3	1	5
GPC067920	5	3	5	7	1	0	5	5	1	5	5	3	3	1	7	5	5	3	0	1	7
GPC067930	5	3	5	7	1	0	1	5	1	5	7	3	7	1	3	3	3	3	5	1	7
GPC067940	6	5	5	6	1	0	3	5	1	5	4	4	4	1	5	3	2	3	5	1	5
GPC067970	5	3	5	7	1	0	3	5	1	5	5	3	7	1	3	5	5	3	5	1	5
GPC068010	5	3	5	7	1	0	3	5	1	5	3	3	5	1	3	3	5	3	5	1	5
GPC068020	5	3	5	7	1	0	3	5	1	5	5	3	7	4	7	5	5	3	7	1	5
GPC068030	5	5	5	7	1	0	3	5	1	5	3	3	5	1	3	3	3	3	5	1	5
GPC068040	5	3	5	7	1	0	3	5	1	5	3	3	7	1	3	3	5	3	5	1	5
GPC068050	5	3	5	7	1	0	3	5	1	5	3	4	5	1	3	3	5	3	7	1	5
GPC068060	5	3	5	7	1	0	5	5	1	5	3	3	5	1	3	3	5	3	5	1	5
GPC068070	5	3	5	7	1	0	5	5	1	5	3	3	5	1	3	5	5	3	5	1	5
GPC068080	5	3	5	7	1	0	3	5	1	5	3	3	7	1	3	3	5	3	7	1	5
GPC068090	5	3	5	7	1	0	7	5	1	5	5	5	0	6	7	9	7	3	7	1	5
GPC068100	5	3	5	7	1	0	5	5	1	5	3	3	3	4	3	5	5	3	5	1	5
GPC068110	5	3	5	7	1	0	5	5	1	5	3	4	5	4	3	5	5	3	5	1	5
GPC068120	5	3	5	7	1	0	3	5	1	5	5	4	3	1	3	3	5	3	7	1	5
GPC068130	5	3	5	7	1	0	3	5	1	5	5	5	3	1	3	3	5	3	7	1	5
GPC068140	5	3	5	7	1	0	3	5	1	5	3	3	3	1	3	3	3	3	3	1	5
GPC068160	5	3	5	7	1	0	3	5	1	5	3	3	3	1	3	3	5	3	7	1	5
GPC068170	5	3	5	7	1	0	1	5	1	5	7	3	7	1	7	3	3	3	5	1	5
GPC068180	5	3	5	7	1	0	5	5	1	5	3	3	0	1	3	3	5	3	7	1	5
GPC068190	7	3	5	7	1	0	3	5	1	5	3	7	5	1	3	3	3	3	3	9	7
GPC068200	5	4	5	7	1	0	5	5	1	5	5	4	5	1	3	3	5	3	3	1	5
GPC068210	5	3	5	5	1	0	5	5	1	5	3	3	5	1	3	3	5	3	3	1	5
GPC068300	5	3	5	7	1	0	3	5	1	5	3	5	7	4	3	5	5	3	7	1	5
GPC068320	3.66667	1	5	5	1.66667	0	6	6	2	5	4.33333	7	3	4.33333	4	7	5	5	5.66667	1	7
GPC068350	5	3	5	7	1	0	9	5	1	5	7	5	0	6	9	9	9	3	7	1	6
GPC068360	5	1	5	7	1	0	7	5	2	5	5	7	0	4	5	9	7	3	7	1	7
GPC068420	5	1	5	7	1	0	7	5	1	5	5	5	0	6	7	9	7	3	7	1	5
GPC068430	5	3	5	7	1	0	7	5	1	2	5	6	0	6	8	9	7	3	7	1	7
GPC068450	5	3	5	7	1	0	5	5	1	5	5	5	0	4	5	6	5	3	7	1	5
GPC068460	5	3	5	7	1	0	7	5	1	5	7	5	0	3	7	7	7	3	7	1	5
GPC068470	5	3	5	7	1	0	3	5	1	5	5	5	7	1	3	3	3	3	7	1	5
GPC068480	5	3	5	7	1	0	5	5	1	5	5	5	0	4	5	7	7	3	3	1	5
GPC068490	5	3	5	7	1	0	5	5	1	5	5	7	0	4	7	7	5	3	7	1	6
GPC068520	5	3	5	7	1	0	3	5	1	5	3	5	7	2.5	3	4	3	3	7	1	5
GPC068570	6	3	5	6.5	1.75	0	5	5	1	4.75	3.66667	5	0	2.75	4	5	5	3	2.75	1	5
GPC068750	5.5	3	5	6.5	2.125	0	2.33333	7	1	4.75	3	3.5	3	2.5	3	3	1.66667	5	5.5	1	5
GPC068760	5	3	5	5	1.5	0	3.5	5.66667	1	4.75	3	3.5	5	2.5	3.5	3	2	4	2.5	1	5
GPC068940	5	3	5	7	1	0	9	5	1	2	5	7	0	6	7	9	9	3	7	1	7
GPC068970	5	1	5	7	1	0	9	5	1	5	3	5	0	6	7	5	7	3	0	1	5
GPC068980	5	3	5	7	1	0	7	5	1	5	3	5	3	4	3	5	7	5	7	1	5
GPC069000	5	3	5	7	1	0	7	5	1	5	5	5	0	4	7	7	7	5	7	1	5
GPC069040	5	3	5	7	1	0	7	5	1	2	5	7	0	3	7	7	7	3	7	1	7
GPC069050	5	3	5	7	1	0	7	5	1	5	5	7	0	3	7	7	7	5	7	1	7
GPC069060	5	3	5	7	1	0	9	7	1	2	5	5	0	3	6	7	7	5	7	1	5
GPC069070	5	3	5	7	1	0	5	5	1	5	3	7	0	3	5	5	3	3	5	1	7
GPC069080	5	3	5	7	1	0	9	5	1	2	5	5	0	3	9	7	7	5	7	1	5
GPC069110	5	3	5	7	1	0	9	5	1	5	5	5	0	6	7	9	9	3	7	1	7
GPC069150	5	3	5	7	1	0	5	5	1	5	5	3	0	4	5	5	5	3	7	9	3
GPC069160	5	3	5	7	1	0	9	5	1	5	7	5	0	3	7	9	7	3	7	1	5
GPC069190	5	3	5	7	1	0	7	5	2	5	3	5	0	4	8	7	7	3	5	1	5
GPC069200	5	3	5	7	1	0	9	5	2	5	5	5	0	4	7	9	7	3	7	1	5
GPC069220	6	3	5	6	1.5	0	9	5	1	5	5	7	0	6	7	9	7	3	6	1	6
GPC069230	5	3	5	7	1	0	5	5	1	5	3	5	0	4	5	5	5	3	7	1	5
GPC069240	5	3	5	7	1	0	5	5	1	5	3	5	0	4	3	5	5	3	7	1	5
GPC069250	6	3	5	7	1	0	5	5	1	5	4	7	0	4	4	6	7	3	7	1	7
GPC069260	5	3	5	7	1	0	5	5	1	3	5	7	7	4	5	7	3	3	7	1	7
GPC069270	5	5	5	7	1	0	1	7	1	5	5	5	7	4	8	5	3	5	3	1	5
GPC069320	5	3	5	5	1	0	1	5	1	5	3	7	7	1	3	3	1	3	7	1	7
GPC069330	6	3	5	6	1	0	4	6	1	5	5	5	7	1	5	3	3	4	7	1	7
GPC069340	5	3	5	7	1	0	3	6	1	5	4	5	7	1	5	3	1	4	7	1	6
GPC069350	6	3	5	7	1	0	5	6	1.5	5	3	5	6	4	5	5	5	4	7	1	5.5
GPC069390	7	3	5	5	1	0	1	5	1	5	3	5	5	1	3	3	1	3	7	9	5
GPC069400	5	3	5	7	1	0	5	5	1	5	5	3	0	4	7	5	7	3	3	1	3
GPC069410	5	3	5	7	1	0	5	5	1	5	3	3	3	4	3	7	5	3	3	1	5
GPC069420	5	3	5	7	1	0	3	5	1	5	5	3	3	4	7	5	5	3	0	1	5
GPC069440	5	3	5	7	1	0	5	5	1	5	5	3	0	4	7	7	7	3	3	1	4
GPC069460	5	3	5	7	1	0	7	5	1	5	5	7	0	3	9	5	7	3	7	1	7
GPC069470	5	3	5	7	1	0	3	5	1	5	5	5	5	1	5	4	5	3	7	1	5
GPC069530	5	3	5	7	1	0	7	5	1	5	5	5	0	3	7	7	7	3	7	1	6
GPC069540	5	3	5	7	1	0	5	5	1	5	5	5	0	6	7	9	7	3	7	1	5
GPC069570	5	3	5	7	1	0	3	5	1	5	5	5	7	4	7	6	5	3	7	1	5
GPC069590	5	3	5	7	1	0	9	5	1	5	5	5	0	6	7	9	9	3	7	1	7
GPC069620	5	5	5	5	2	0	1	7	1	5	0	7	7	3	5	3	1	5	7	1	7
GPC069660	5	3	5	7	1	0	3	5	1	5	3	3	3	4	7	5	3	5	0	1	5
GPC069680	7	3	5	7	1	0	7	5	1	5	3	3	3	3	7	7	5	3	7	10	3
GPC069690	5	3	5	7	1	0	7	5	1	5	7	5	0	6	7	9	7	3	7	1	5
GPC069710	5	3	5	7	1	0	3	5	1	5	7	3	3	4	7	7	5	7	5	10	3
GPC069730	5	4	5	7	1	0	5	6	1	5	5	5	7	2	7	5	3	5	5	1	4
GPC069740	5	4	5	7	1	0	3	5	1	5	5	3	3	4	7	7	3	7	5	1	5
GPC069750	5	3	5	7	1	0	5	5	1	5	3	3	0	4	7	5	5	5	0	1	3
GPC069760	7	3	5	7	1	0	5	5	1	5	7	5	0	4	7	9	5	3	3	1	5
GPC069770	7	5	5	7	1	0	3	7	1	5	3	3	7	2	7	5	1	5	3	1	5
GPC069800	7	5	5	7	1	0	7	5	1	2	5	3	5	3	7	5	5	5	7	1	5
GPC069830	5	1	5	5	1	0	1	5	2	5	3	7	7	1	3	3	1	3	5	1	7
GPC069850	5	5	5	7	2	0	1	5	1	5	5	7	7	1	7	3	1	3	7	1	7
GPC069860	7	5	5	6	1.5	0	3	5	1.5	4.5	4	7	0	2.5	4	4	2	3	6	1	7
GPC069880	5	3	5	5	1	0	1	5	2	5	5	7	7	1	5	3	1	3	7	1	7
GPC069890	5	3	5	7	1	0	3	5	1.5	5	3	7	0	4	3	5	3	5	0	1	7
GPC069900	7	5	5	7	1	0	3	7	2	5	3	3	3	4	7	5	3	5	0	1	3
GPC069920	7	5	5	4	4	0	1	7	1	4.5	3	7	7	1.5	4	3	1	5	6	1	7
GPC069930	5	3	5	7	1	0	9	5	1	5	5	5	0	3	8	7	7	3	7	1	5
GPC069950	5	3	5	7	8	0	7	5	2	5	5	7	0	6	7	9	7	3	5	1	7
GPC070010	5	3	5	7	1	0	5	5	1	7	7	3	0	1	7	3	5	3	0	1	5
GPC070020	5	3	5	7	1	0	3	5	1	5	5	3	5	1	3	3	3	3	7	9	5
GPC070030	5	3	5	7	8	0	7	5	2	5	5	7	0	6	7	9	7	3	5	1	7
GPC070070	6	3	5	6	1.5	0	1	5	1	4.5	3	4	7	2.5	3	3	1	3	6	1	4
GPC070080	7	4	5	7	1	0	5	5	1	5	7	3	0	6	7	7	5	5	0	1	4
GPC070110	5	3	5	7	1	0	9	5	1	5	7	5	0	3	9	9	7	3	7	1	5
GPC070140	5	3	5	7	1	0	7	5	1	5	5	5	0	4	5	7	7	3	7	1	5
GPC070150	3	1	5	5	1	0	3	5	2	3	3	7	5	4	3	5	3	3	7	1	7
GPC070210	5	3	5	5	1	0	3	5	1	5	0	5	7	4	5	5	3	3	3	1	6
GPC070240	7	5	5	7	1	0	1	5	1	5	3	7	7	1	5	3	1	5	7	1	7
GPC070250	7	5	5	7	1	0	1	5	1	5	5	7	7	1	5	3	1	5	7	1	7
GPC070260	6	3	5	6	1.5	0	3	5	1	4.5	4	4	7	1	3	3	3	3	6	1	4
GPC070300	5	3	5	7	1	0	9	5	1	5	5	5	0	6	7	9	9	3	7	1	7
GPC070310	7	5	5	7	1	0	5	7	1	5	5	3	3	4	7	5	5	5	0	1	3
GPC070320	5	3	5	7	1	0	7	5	1	5	5	5	0	3	9	7	5	3	7	1	5
GPC070330	5	3	5	7	1	0	7	5	1	2	7	5	0	6	9	9	9	3	7	1	7
GPC070340	5	3	5	7	1	0	7	5	1	2	5	5	0	6	7	9	9	3	7	1	7
GPC070350	5	3	5	7	1	0	7	5	1	2	7	7	0	6	8	9	7	3	7	1	7
GPC070380	5	3	5	7	1	0	7	5	1	2	5	5	0	6	9	9	9	3	7	1	5
GPC070400	5	4	5	7	1	0	3	5	1	5	3	4	7	1	3	5	5	3	3	1	6
GPC070420	7	3	5	7	1	0	3	5	1	5	5	5	5	1	3	3	3	5	7	9	5
GPC070430	5	1	5	7	1	0	9	5	1	5	5	5	0	6	9	7	7	3	7	1	5
GPC070440	5	5	5	5	1	0	1	5	1	5	0	5	7	1	5	1	1	5	3	1	7
GPC070450	4	3	5	6	7	0	2	5	3	5	1.5	7	7	3	3	3	1	3	7	1	7
GPC070460	7	3	5	7	1	0	5	5	1	5	3	7	7	4	7	7	5	3	7	1	7
GPC070510	5	3	5	7	1	0	5	5	1	5	5	5	7	4	5	5	5	3	5	1	5
GPC070520	5	3	5	7	1	0	3	5	1	5	5	5	5	1	7	3	5	3	7	1	5
GPC070580	5	1	5	7	1	0	7	5	1	5	5	5	0	4	7	7	7	3	7	1	5
GPC070590	5	5	3	5	1	0	1	5	1	5	0	7	7	3	5	1	1	5	5	1	7
GPC070600	5	3	5	5	1	0	3	5	1	5	3	7	5	4	7	5	1	5	7	9	7
GPC070630	5	3	5	7	1	0	7	5	1	5	5	6	0	6	9	9	7	3	7	1	7
GPC070640	5	1	5	7	1	0	7	5	1	5	5	5	0	6	7	9	9	3	0	1	7
GPC070650	5	3	5	7	1	0	7	5	1	5	5	5	0	6	7	9	7	3	0	1	7
GPC070740	5	3	5	7	1	0	9	5	1	5	5	5	0	6	7	9	9	3	7	1	7
GPC070760	6	3	5	6	1.5	0	9	5	1	5	6	5	0	6	8	8	9	3	6	1	6
GPC070770	5	4	5	6	1	0	5	5	1	5	3	3	5	2	7	5	5	5	5	1	4
GPC070810	3	3	5	5	4	0	1	5	1	5	0	7	7	3	5	3	1	5	3	1	7
GPC070840	5	3	5	7	1	0	5	5	1	5	5	3	3	4	5	5	5	3	7	1	5
GPC070860	5	3	5	7	1	0	7	5	1	5	3	3	0	4	7	7	7	5	0	1	3
GPC070870	5	3	5	7	1	0	5	5	1	5	3	3	5	2	7	5	5	5	7	1	5
GPC070880	5	5	5	5	1	0	5	5	1	5	3	3	3	4	7	5	5	7	0	1	3
GPC070890	5	3	5	7	1	0	7	5	1	5	5	5	0	4	7	7	7	3	7	1	3
GPC070910	5	1	5	7	1	0	5	5	1	5	5	5	0	1	3	3	5	3	7	1	5
GPC070970	5	3	5	7	1	0	5	5	1	5	0	7	5	3	5	5	5	3	7	1	7
GPC070990	5	3	5	7	1	0	3	5	1	5	7	5	7	1	7	3	3	5	7	1	5
GPC071000	5	3	5	7	1	0	9	5	1	5	5	5	0	4	3	9	7	3	7	1	5
GPC071010	5	2	5	7	1	0	7	5	1	5	5	5	0	4	7	9	7	3	7	1	6
GPC071020	5	3	5	7	1	0	5	5	1	5	3	5	5	4	3	5	5	3	7	1	7
GPC071040	5	3	5	7	1	0	5	5	1	5	5	5	0	4	5	6	7	3	7	1	7
GPC071060	7	3	5	7	1	0	5	5	1	5	5	7	0	4	7	7	7	3	7	1	7
GPC071070	5	3	5	7	1	0	5	5	1	5	5	5	0	4	3	7	5	3	7	1	7
GPC071080	5	3	5	7	1	0	5	5	1	5	5	7	7	4	5	7	7	3	7	1	7
GPC071090	5	3	5	7	1	0	5	5	1	5	3	7	7	3	9	5	5	3	7	1	7
GPC071100	7	3	5	7	1	0	3	5	1	5	5	7	0	1	3	3	5	3	7	1	7
GPC071110	5	3	5	7	1	0	7	5	1	5	3	5	0	6	9	5	7	3	7	1	5
GPC071120	7	3	5	7	1	0	3	5	1	5	5	5	7	4	5	5	3	3	7	1	5
GPC071130	5	3	5	7	1	0	9	5	1	5	7	5	0	6	7	9	9	3	0	1	7
GPC071140	5	3	5	7	1	0	9	5	1	5	5	6	0	6	7	9	9	3	7	1	7
GPC071150	5	3	5	7	1	0	5	5	1	3	3	7	7	4	3	5	5	3	7	1	7
GPC071160	5	3	5	7	1	0	9	5	1	5	5	5	0	6	7	9	9	3	7	1	5
GPC071180	5	4	5	7	1	0	3	7	1	5	5	3	7	1	3	3	5	5	7	1	3
GPC071200	5	3	5	7	1	0	7	5	1	2	3	7	0	6	7	9	7	3	7	1	7
GPC071220	5	3	5	7	1	0	9	5	1	5	5	5	0	6	8	9	9	3	7	1	5
GPC071230	5	3	5	7	1	0	7	5	1	2	5	7	0	6	3	9	7	3	7	1	7
GPC071240	5	3	5	7	1	0	7	5	1	5	3	5	0	6	7	9	9	3	7	1	5
GPC071250	5	3	5	7	1	0	7	5	1	5	5	5	0	6	9	9	9	3	7	1	5
GPC071270	5	5	5	7	1	0	5	5	1	7	3	3	7	1	3	3	3	5	7	1	5
GPC071280	5	4	5	7	1	0	5	5	1	7	5	3	0	1	7	3	5	5	5	1	5
GPC071290	5	5	5	7	1	0	5	5	1	7	3	3	0	4	7	5	3	7	3	1	5
GPC071300	5	3	5	7	1	0	7	5	1	5	3	5	0	4	7	9	9	3	7	1	5
GPC071310	7	3	5	7	1	0	5	5	1	5	5	5	0	2	9	5	5	3	7	1	5
GPC071360	5	3	5	5	1	0	1	5	1	5	3	7	7	4	5	3	1	3	3	1	7
GPC071370	5	3	5	7	1	0	5	5	1	5	3	7	7	3	7	3	3	3	7	1	7
GPC071400	7	5	5	5	1	0	1	5	1	5	0	7	7	2	3	3	1	5	3	1	7
GPC071410	5	5	5	5	3	0	1	5	1	5	0	7	7	2	3	3	1	7	3	1	7
GPC071460	5	3	5	7	1	0	5	5	1	5	5	5	0	4	3	5	5	3	7	1	5
GPC071470	5	3	5	7	1	0	5	5	1	5	5	5	0	1	3	3	5	3	7	1	5
GPC071480	5	3	5	7	1	0	5	5	1	5	3	5	7	4	7	5	5	3	7	1	5
GPC071500	5	3	5	7	1	0	5	5	1	5	5	5	0	1	5	3	5	3	7	1	5
GPC071510	5	3	5	7	2	0	5	5	1	5	5	5	5	4	7	9	7	5	0	1	5
GPC071520	6	3	5	7	1.5	0	3	5	1	4.5	5	4	0	1	4	4	4	3	6	1	4
GPC071660	7	3	5	5	8	0	3	5	1	5	3	5	7	4	5	5	1	3	7	1	5
GPC071690	5	3	5	7	1	0	5	5	1	5	5	5	3	4	7	5	3	3	7	1	6
GPC071700	5	5	5	7	1	0	3	5	2	5	5	5	7	4	3	5	1	5	3	1	5
GPC071710	5	3	5	7	1	0	5	5	1	5	3	5	5	3	7	3	3	3	7	1	5
GPC071720	5	3	5	7	1	0	5	5	1	5	3	7	5	3	7	3	3	3	7	1	7
GPC071730	5	4	5	7	1	0	3	7	1	5	5	3	5	1	8	3	3	3	3	1	3
GPC071740	5	5	5	5	1	0	3	5	1	5	5	3	7	4	7	5	3	5	0	1	3
GPC071770	5	3	5	7	1	0	9	5	1	5	5	5	0	6	7	9	7	3	0	1	7
GPC071780	5	1	5	7	1	0	7	5	2	5	5	7	3	6	7	7	7	3	5	1	7
GPC071790	5	3	5	7	1	0	3	5	1	5	5	4	5	1	5	3	5	3	7	1	5
GPC071800	5	3	5	7	1	0	5	5	1	5	3	5	0	4	3	5	5	3	7	1	5
GPC071810	5	3	5	7	1	0	5	5	1	5	3	5	0	4	3	5	5	3	7	1	5
GPC071820	5	3	5	7	1	0	3	5	1	5	5	5	0	4	5	5	5	3	7	1	5
GPC071840	7	3	5	7	1	0	5	5	1	5	5	5	5	1	5	5	5	3	7	1	5
GPC071860	5	3	5	7	1	0	5	5	1	5	5	7	0	6	7	9	7	3	7	1	7
GPC071880	5	3	5	7	1	0	5	5	1	5	5	5	0	4	5	6	7	3	7	1	5
GPC071900	5	3	5	7	1	0	7	5	1	5	3	5	5	3	7	5	5	3	7	1	5
GPC071910	5	1	5	7	1	0	5	5	1	5	5	5	0	1	3	5	5	3	5	1	7
GPC071920	5	3	5	7	1	0	5	5	1	5	5	5	0	4	5	5	7	3	7	1	5
GPC071940	5	3	5	7	1	0	5	5	1	5	0	5	7	4	5	5	3	3	7	1	5
GPC071960	5	3	5	7	1	0	5	5	1	5	5	5	0	4	5	5	5	3	7	1	5
GPC071970	5	3	5	7	8	0	5	5	1	5	5	5	3	1	3	3	5	3	7	1	5
GPC072030	5	4	5	7	1	0	5	7	1	5	7	3	0	4	5	5	5	5	5	1	3
GPC072040	5	3	5	7	1	0	7	5	1	5	5	7	3	6	7	9	7	3	7	1	7
GPC072060	5	3	5	7	1	0	5	3	1	5	5	5	0	1	3	3	5	3	7	1	5
GPC072090	5	3	5	7	1	0	3	5	1	5	3	6	5	1	3	3	3	5	0	1	6
GPC072100	5	3	5	7	1	0	3	7	1	5	5	5	3	4	3	5	3	5	5	1	5
GPC072110	7	3	5	7	1	0	3	5	1	5	3	3	5	1	7	3	5	3	7	1	5
GPC072120	5	3	5	7	1	0	5	5	1	5	5	5	0	4	7	9	7	3	7	1	5
GPC072130	5	3	5	7	1	0	5	5	1	5	3	5	0	2	7	5	5	3	7	1	5
GPC072140	5	3	5	5	2	0	1	5	1	5	0	7	7	2	3	3	1	7	3	1	7
GPC072150	5	3	5	7	1	0	5	5	1	5	5	5	0	4	3	7	5	3	3	1	5
GPC072290	5	3	5	7	1	0	7	5	1	5	7	5	0	6	7	9	7	3	7	1	7
GPC072330	5	3	5	7	1	0	5	5	1	5	5	5	0	4	7	7	7	3	7	1	5
GPC072350	5	3	5	7	1	0	7	5	1	5	7	7	5	3	9	5	5	5	7	1	7
GPC072360	5	5	5	7	1	0	1	5	1	5	7	3	0	4	7	9	3	7	0	1	5
GPC072380	5	3	5	7	2	0	5	5	1	5	5	5	3	4	7	9	5	5	0	1	6
GPC072400	6	3	5	6	1.5	0	9	5	2	4.5	4	7	0	6	7	8	7	3	6	1	6
GPC072410	5	3	5	7	1	0	9	5	2	5	5	7	0	4	7	9	7	3	7	1	7
GPC072440	5	3	5	7	1	0	5	5	1	5	5	5	0	4	5	7	5	3	7	1	7
GPC072450	5	3	5	7	1	0	5	5	1	3	3	5	0	3	5	5	3	3	7	1	5
GPC072460	5	3	5	7	1	0	7	5	2	5	3	7	0	4	5	7	7	3	7	1	7
GPC072470	5	2	5	7	8	0	5	3	1	5	3	5	7	1	3	3	5	3	7	1	5
GPC072480	5	3	5	7	1	0	5	5	1	5	3	5	3	4	3	5	5	3	7	1	5
GPC072490	5	5	5	7	1	2	3	7	2	5	3	5	7	4	3	5	3	7	3	1	5
GPC072500	5	3	5	7	1	0	7	5	1	5	5	5	0	4	3	7	7	3	5	1	5
GPC072580	5	3	5	7	1	0	7	5	1	5	3	7	0	3	7	7	7	3	7	1	7
GPC072640	5	3	5	7	1	0	3	5	1	5	5	5	7	1	3	3	5	3	7	1	7
GPC072650	5	3	5	7	1	0	5	5	1	5	5	5	0	4	5	5	5	3	7	1	7
GPC072760	5	5	5	7	1	0	5	7	1	5	7	3	7	5	7	5	3	7	0	1	5
GPC072770	5	5	5	7	1	0	5	7	1	5	7	3	3	5	7	5	3	7	3	1	5
GPC072790	5	3	5	7	1	0	5	5	1	5	5	5	3	4	8	7	5	3	7	1	5
GPC072800	5	3	5	7	1	0	5	7	1	5	3	5	7	2	7	5	5	5	7	1	5
GPC072810	5	3	5	7	1	0	9	5	1	5	5	5	0	5	7	9	7	3	7	1	5
GPC072820	5	1	5	5	1	0	1	5	1	5	3	7	3	1	3	3	1	3	7	9	7
GPC072830	5	3	5	7	1	0	7	5	1	5	5	7	0	6	7	9	7	3	7	1	7
GPC072840	7	3	5	5	7	0	1	5	5	5	3	7	7	4	3	5	1	3	7	1	7
GPC072850	5	2	5	7	1	0	5	3	1	5	5	5	3	1	7	3	5	3	7	1	5
GPC072860	5	5	5	7	1	0	3	7	1	5	5	5	5	1	7	3	3	7	0	1	5
GPC072870	5	5	5	7	1	0	1	7	1	5	7	3	7	1	7	5	3	5	7	1	3
GPC072880	5	3	5	7	1	0	7	5	1	5	3	5	0	6	7	9	7	3	5	1	7
GPC072890	5	3	5	5	1	0	1	7	1	5	3	7	5	1	7	3	1	5	3	1	7
GPC072900	5	3	5	7	1	0	9	5	1	5	5	5	3	4	5	7	7	3	7	1	5
GPC072910	5	3	5	5	1	0	3	5	1	5	3	3	0	4	7	5	5	3	7	1	5
GPC072950	7	3	5	7	1	0	7	5	1	5	5	5	3	2	7	5	7	3	7	1	5
GPC072960	5	3	5	7	1	0	5	5	1	5	5	5	0	1	5	5	7	3	7	1	7
GPC072980	5	3	5	7	8	0	5	5	1	5	3	5	5	1	5	3	5	3	7	1	5
GPC072990	5	3	5	7	1	0	5	5	1	5	5	5	0	1	3	3	5	3	7	1	5
GPC073010	5	3	5	7	1	0	5	3	1	5	3	5	0	1	3	3	5	3	7	1	5
GPC073020	5	3	5	7	1	0	7	5	1	5	7	5	0	3	8	9	7	3	7	1	5
GPC073030	5	1	5	7	1	0	7	3	2	5	3	7	0	4	3	7	7	3	3	1	7
GPC073050	5	3	5	7	1	0	5	5	1	7	3	5	7	4	7	5	5	3	7	1	5
GPC073070	7	5	5	5	7	0	3	5	1	5	0	7	7	3	5	3	1	3	7	1	7
GPC073080	7	3	3	5	1.66667	0	3	7	1	5	4	3	5	1.5	3.5	3	1	7	3.33333	1	5
GPC073100	5	3	5	7	1	0	3	5	1	5	3	5	3	1	3	3	5	3	7	1	5
GPC073110	5	3	5	7	1	0	5	5	1	5	7	7	0	6	7	9	7	3	7	1	7
GPC073120	5	3	5	7	1	0	5	5	1	5	3	5	0	1	3	5	5	3	5	1	5
GPC073130	5	3	5	7	1	0	5	5	1	5	3	5	0	4	3	7	7	3	7	1	5
GPC073160	5	5	5	7	1	0	5	5	1	5	7	3	0	4	7	7	5	5	3	1	6
GPC073170	5	3	5	7	1	0	7	5	2	5	5	5	0	4	5	9	7	3	7	1	5
GPC073180	5	3	5	7	1	0	7	5	1	5	5	5	0	6	9	9	7	5	7	1	5
GPC073230	5	3	5	7	1	0	3	5	1	5	5	5	7	1	5	3	5	3	7	1	6
GPC073260	5	5	5	7	1	0	3	5	1	5	3	5	7	1	7	3	3	3	7	1	5
GPC073290	5	3	5	7	1	0	5	5	1	5	3	5	3	3	7	5	3	5	0	1	5
GPC073310	5	5	5	7	1	0	5	5	1	5	7	3	5	6	7	5	5	5	0	1	3
GPC073350	5	1	5	7	1	0	5	5	1	5	7	5	3	6	7	9	7	3	0	1	5
GPC073380	5	3	5	7	1	0	3	5	1	5	5	3	7	1	3	3	5	3	7	1	5
GPC073410	5	5	5	7	1	0	5	5	1	5	3	6	5	1	5	5	5	3	7	1	7
GPC073420	5	3	5	7	1	0	3	5	1	5	5	5	3	1	5	3	3	3	7	1	6
GPC073500	5	3	5	7	1	0	5	5	1	5	5	5	3	4	3	5	5	3	7	1	5
GPC073670	5	3	5	7	1	0	9	5	1	5	5	5	0	6	7	7	7	3	7	1	6
GPC073720	5	3	5	7	1	0	5	5	1	5	3	3	7	1	3	5	5	3	5	1	3
GPC073800	5	3	5	5	1	0	3	5	1	5	3	7	0	1	7	5	1	7	5	1	7
GPC073810	5	5	5	7	1	0	1	7	1	5	3	5	7	1	3	1	1	5	3	1	7
GPC073850	5	5	5	5	2	0	1	5	1	5	0	7	7	2	3	3	1	7	3	1	7
GPC073870	5	3	5	5	1	0	3	5	1	5	3	7	7	1	3	3	1	3	7	1	7
GPC073950	5	3	5	7	1	0	7	7	1	5	3	3	3	2	7	5	5	5	7	1	3
GPC073970	5	3	5	7	1	0	5	5	1	5	3	3	5	3	7	5	3	7	5	1	3
GPC073980	5	5	5	7	1	0	3	5	1	5	5	5	5	4	5	5	3	5	3	1	6
GPC073990	5	5	5	5	1	0	5	5	1	5	3	7	0	3	7	5	3	7	3	1	5
GPC074060	5	4	5	7	1	0	1	5	1	5	3	7	5	4	7	5	1	5	0	1	6
GPC074110	5	3	5	7	1	0	1	7	1	5	3	7	5	4	3	5	3	5	0	1	7
GPC074140	5	3	5	7	1	0	3	7	1	5	5	5	0	4	7	5	3	7	0	1	3
GPC074150	7	3	5	7	1	0	5	7	1	5	7	3	0	4	6	9	5	5	7	1	3
GPC074170	5	5	5	7	1	0	3	5	1	5	3	7	5	4	5	5	3	5	3	1	7
GPC074190	7	5	5	7	1	0	3	7	1	5	5	3	7	4	7	5	3	7	0	1	3
GPC074210	5	4	5	7	1	0	5	5	1	5	3	3	3	4	7	5	5	5	3	1	5
GPC074220	5	5	5	7	1	0	3	7	1	3	5	3	7	2	7	5	3	7	0	1	3
GPC074240	5	5	5	7	1	0	3	5	1	5	3	3	3	1	7	3	3	7	0	1	3
GPC074360	7	3	5	7	1	0	5	5	1	5	3	5	0	6	9	5	5	3	7	1	5
GPC074440	5	3	5	7	1	0	5	5	1	5	5	5	0	3	9	7	5	5	7	1	5
GPC074450	5	3	5	7	1	0	7	5	1	2	5	5	0	4	7	9	7	5	7	1	5
GPC074490	5	3	5	7	1	0	5	5	1	5	5	5	0	4	3	5	5	3	7	1	5
GPC074590	5	3	5	5	1	0	1	5	1	5	3	7	7	4	3	5	1	5	7	1	7
GPC074680	5	3	5	5.66667	1.66667	0	3.66667	5	1	5	3.66667	4	5	2.5	3.66667	4	3.66667	4.33333	5.66667	1	5
GPC075290	5	5	5	5	1	0	3	5	1	5	3	3	7	1	7	5	3	3	7	1	5
GPC075300	5	4	5	7	1	0	5	5	1	5	5	3	5	6	7	9	7	3	5	1	5
GPC075320	5	3	5	7	1	0	5	5	1	5	5	3	7	4	3	5	5	3	3	1	5
GPC075330	5	3	5	5	1	0	3	5	1	5	5	3	5	1	7	3	3	3	5	1	5
GPC075350	5	5	5	7	1	0	3	7	1	5	3	3	5	1	3	3	1	5	5	1	5
GPC075410	5	3	5	7	1	0	3	5	1	5	3	3	7	1	3	3	3	5	5	1	5
GPC075440	5	3	5	7	1	0	3	7	1	5	3	5	7	4	3	5	3	3	5	1	5
GPC076030	5	3	5	6	1	0	2	5	1	5	5	4	6	1	5	4	2	5	3	1	4
GPC076100	7	3	5	6	1	0	2	6	1	5	4	3	6	2.5	7	4	1	5	5	1	5
GPC076460	6	3	5	6	1	0	5	5	1	5	6	5	0	6	7	9	5	5	5	1	5
GPC076470	6	3	5	6	1	0	3	5	1	5	5	4	3	2.5	3	4	4	5	5	1	7
GPC076480	5	3	5	6	1	0	4	5	1	5	5	5	3	2.5	3	6	5	5	5	1	5
GPC076490	5	3	5	6	1	0	7	5	1	5	6	5	0	5.5	8	8	6	3	5	1	5
GPC076570	5	3	5	6	1	0	3	5	1	5	5	5	4	1	3	4	5	3	5	1	5
GPC076580	5	3	5	7	1	0	5	5	1	5	3	5	5	4	7	7	5	3	7	1	5
GPC076590	5	3	5	6	1	0	3	5	1	5	5	3	3	1	3	4	5	3	5	1	5
GPC076600	5	3	5	6	1	0	3	5	1	5	5	5	4	1	3	5	4	3	5	1	5
GPC076610	5	3	5	6	1	0	5	5	1	5	5	5	5	1	5	5	5	3	5	1	6
GPC076620	5	3	5	6	1	0	5	5	1	5	6	6	0	5	7	8	6	3	5	1	7
GPC076680	5	3	5	6	1	0	3	5	1	5	5	5	3	1	5	5	4	3	5	1	5
GPC076700	6	3	5	6	1	0	4	5	1	5	5	5	5	1	4	5	3	5	6	1	5
GPC076730	5	3	5	6	1	0	5	5	1	5	6	5	3	4	7	8	6	3	5	1	7
GPC076750	5	3	5	6	1	0	4	5	1	5	5	6	2.5	2.5	7	7	5	3	5	1	5.5
GPC076770	5	3	5	6	1	0	5	5	1	5	6	5	1.5	6	9	9	6	3	3	1	7
GPC076790	5	3	5	6	1	0	5	5	1	5	5	4	4	4	7	5	5	3	5	1	6
GPC076800	4	3	5	6	1	0	4	5	1	5	5	4	4	2.5	3	6	5	5	6	1	5
GPC076820	5	3	5	7	1	0	4	5	1	5	6	5	5	4	5	5	5	3	5	1	6
GPC076830	5.5	3	5	7	1	0	4	5	1	5	4	4	5	2.5	5	4	5	3	7	1	5.5
GPC076840	5	3	5	7	1	0	5	5	1	5	1.5	5	7	2	5	5	3	4	7	1	5
GPC076860	5	3	5	5	1	0	3	5	1	5	5	5	3	1	3	3	3	5	5	1	5
GPC076870	5.5	3	5	7	1	0	5	5	1	5	6	5	3.5	4	7	5	6	3	7	1	5.5
GPC076880	5.5	3.5	5	7	1	0	4	5	1	5	5	5.5	4	4	4	7	5	3	7	1	6
GPC076910	5.5	3.5	5	7	1	0	3	5	1	5	4	3	4	1	3	3	5	4	5	5.5	3.5
GPC076920	5	3	5	7	1	0	5	5	1	5	6	7	2.5	5	7	8	7	3	7	1	7
GPC076930	5.5	3	5	7	1	0	5	5	1	5	5	5	4	4	5	5	5	4	7	1	4.5
GPC076940	5	3	5	7	1	0	5	5	1	5	3	5	5	1	3	3	5	3	7	1	5
GPC076960	5	4	5	7	1	0	4	5	1	5	4	4	5	4	7	5	3	4	6	1	6
GPC076980	5	5	5	7	1	0	3	5	1	5	4	4	5	1	4	3	3	4	6	1	5
GPC076990	6	4.5	5	6.5	1	0	4	5	1	5	5	4.5	4	2.5	4	5	5	5	7	1	5
GPC077000	5	3	5	7	1	0	3	5	1	5	5	5	7	4	3	5	5	3	7	1	5
GPC077020	5	3	5	7	1	0	3	5	1	5	4	5	4	1	4	3	5	3	5	1	5.5
GPC077030	4.5	3.5	5	7	1	0	4	5	1	5	5	5	5	4	7	6	5	4	6	1	6
GPC077050	5.5	4	5	7	1	0	4	5	1	5	5	5	3	4	5	5	5	3	5	1	5
GPC077060	5.5	3	5	7	1	0	5	5	1	5	5	5	4	4	7	7	5	3	7	1	6
GPC077070	5	3	5	7	1	0	6	5	1	5	7	5	0	4	7	8	6	3	7	1	6
GPC077100	5	3	5	6.5	1	0	3	5	1	5	5	3	6	1	3	3	4	5	7	1	6
GPC077110	5	3.5	5	7	1	0	6	5	1	5	6	7	1.5	6	7	7	6	3	7	1	6.5
GPC077130	5	3	5	7	1	0	5	5	1	5	6	5	1.5	5	7	8	6	3	7	1	6
GPC077140	5	3	5	7	1	0	3	5	1	5	5	5	6	1	3	5	5	3	7	1	5.5
GPC077150	5	3	5	7	1	0	3	5	1	5	4	5	5	1	3	4	4	3	7	1	5
GPC077160	4.5	2.5	5	7	1	0	4	5	1	5	3	3	5	2.5	4	4	5	3	7	1	5
GPC077180	3	1	5	7	1	0	5	5	1	5	7	5	0	6	7	9	5	3	5	1	5
GPC077190	5	2	5	7	1	0	5	5	1	5	7	5	3	6	7	9	7	3	7	1	5
GPC077200	5	2	5	7	1	0	5	5	1	5	7	6	3	6	7	9	7	3	7	1	6
GPC077210	5	2.5	5	7	1	0	5	5	1	5	7	5	5	6	7	9	7	3	6	1	6
GPC077240	5	1	5	7	1	0	3	5	1	5	5	5	7	1	5	3	3	5	5	1	5
GPC077260	6	4	5	7	1	0	5	5	1	5	7	5	0	4	7	9	5	3	7	9	4
GPC077290	6	4	5	7	1	0	3	5	1	5	7	3	5	1	7	5	3	5	7	1	4
GPC077320	5	3	5	7	1	0	4	5	1	5	5	5	6	4	5	7	5	3	6	1	5
GPC077340	5.5	3	5	7	1	0	3	5	1	5	5	4	3	1	4	5	4	3	6	5.5	5
GPC077350	5	3.5	5	7	1	0	3	5	1	5	5	4	6	1	3	3	4	4	7	1	5
GPC077360	5	3.5	5	7	1	0	4	5	1	5	5	5	3	2.5	5	5	4	4	7	1	5.5
GPC077370	5	3	5	7	1	0	2	6	1	5	5	4.5	5	2.5	5	4	4	4	7	1	5
GPC077380	5	3	5	7	1	0	5	5	1	5	5	5	5	4	7	7	5	4	6	1	5
GPC077400	5.5	3	5	7	1	0	5	5	1	5	4	4.5	4	4	7	8	6	3	7	1	5
GPC077410	5	3	5	7	1	0	5	5	1	5	5	5	3	6	7	9	5	3	5	1	5
GPC077420	5	3	5	7	1	0	5	5	1	5	7	5	0	6	7	9	7	3	5	1	5
GPC077430	5	3	5	5	1	0	5	5	1	5	7	5	5	6	7	9	5	3	2.5	1	6
GPC077440	5	3	5	7	1	0	4	5	1	5	6	5	6	4	7	9	5	3	7	1	5
GPC077450	5	3	5	7	1	0	5	5	1	5	5	5	0	6	7	7	5	3	5	1	5
GPC077470	7	5	5	5	1	0	3	5	1	5	5	3	7	1	3	3	1	5	7	1	5
GPC077490	5	3	5	7	1	0	4	5	1	5	5	5.5	6	4	7	5	5	3	7	1	6
GPC077550	5	1	5	5	1	0	9	5	2	5	5	5	0	4	7	9	7	3	5	1	5
GPC077560	5	3	5	7	1	0	7	5	2	5	5	5	0	4	7	9	7	5	7	1	5
GPC077580	5	3	5	7	1	0	7	5	2	5	5	7	0	6	7	9	7	5	0	1	7
GPC077590	5	3	5	7	1	0	7	5	1	5	5	5	0	4	7	9	7	5	7	1	5
GPC077600	7	1	5	7	1	0	7	5	2	5	5	7	0	4	7	9	7	5	2.5	9	7
GPC077620	7	1	5	7	1	0	9	5	2	5	5	7	0	4	7	7	7	3	3	9	7
GPC077630	7	1	5	7	1	0	9	5	2	5	5	5	0	4	7	8	7	5	7	9	6
GPC077670	5	3	5	7	1	0	7	5	1	5	3	5	0	1	7	5	7	3	7	1	6
GPC077730	5	3	5	7	1	0	9	5	1	5	7	5	0	6	7	9	9	5	7	1	5
GPC077750	5	3	5	7	1	0	5	5	1	5	0	5	7	3	7	5	5	3	7	1	5
GPC077770	5	3	5	7	1	0	1	5	1	5	3	5	7	1	3	3	1	3	7	1	5
GPC077800	5	3	5	7	1	0	1	5	1	5	3	5	7	1	3	3	1	5	7	1	5
GPC077820	5	4	5	5	1	0	1	5	1	5	3	5	7	1	5	3	1	5	5	1	6
GPC077830	5	3	5	7	1	0	5	5	1	5	5	5	3	4	7	6	5	3	7	1	5
GPC077840	5	3	5	7	1	0	4	5	1	5	5	5	4	2.5	7	7	5	3	7	1	5
GPC077850	5	1	5	7	1	0	7	5	1	5	7	6	0	6	7	9	7	5	7	1	7
GPC077860	5	3	5	7	1	0	4	5	1	5	4	6	3	2.5	5	7	5	3	7	1	6.5
GPC077870	5	3	5	7	1	0	3	5	1	5	5	5	7	1	5	3	5	3	5	1	5
GPC077880	5	2.5	5	7	1	0	5	5	1	5	5	5	3.5	5	7	6	5	3	4.5	1	5
GPC077890	5	3	5	6	1	0	5	5	1	5	5	5	5	4	8	9	6	3	0	1	5.5
GPC077910	5	3	5	7	1	0	5	5	1	5	5	5	4	1	5	5.5	6	3	7	1	5
GPC077920	5	3	5	7	1	0	9	5	1	5	5	5	0	6	7	9	7	3	5	1	7
GPC077950	5	3	5	7	1	0	7	5	1	5	5	6	0	6	7	9	7	3	5	1	7
GPC077960	5	3	5	7	1	0	5	5	1	5	5	5	7	2	7	5	3	3	5	1	5
GPC077990	5	3	5	7	1	0	5	5	1	5	5	6	5	4	7	8	5	3	6	1	6
GPC078000	7	3	5	7	1	0	5	5	1	5	5	5	3	4	7	5	5	3	5	1	5
GPC078010	5	3	5	6	1	0	5	5	1	5	5	6.5	2.5	4	7	8	7	3	6	1	7
GPC078030	5	3	5	7	1	0	5	5	1	5	5	5	1.5	1	4	5	5	4	6	1	6
GPC078040	5	3	5	7	1	0	5	5	1	5	7	5	2.5	6	7	9	7	4	5	1	5
GPC078060	5	3	5	7	1	0	5	5	1	5	5	6	6	4	5	7	5	3	6	1	5
GPC078080	5	3	5	7	1	0	3	5	1	5	5	5	3	1	5	5	3	5	5	1	5
GPC078090	5	3	5	7	1	0	5	5	1	5	5	5	5	1	5	5	5	3	6	1	5
GPC078100	5	3	5	7	1	0	5	5	1	5	5	6	3	4	7	7	5	3	7	1	6
GPC078110	5	2	5	7	1	0	3	5	1	5	5	5	3	1	5	5	5	5	5	1	5
GPC078130	5	3	5	7	1	0	4	5	1	5	6	5	5	2.5	5	6	5	3	6	1	5
GPC078140	5	3	5	7	1	0	4	5	1	5	5	6	3	1	3	5	5	4	0	1	6
GPC078180	5	3	5	7	1	0	5	5	1	5	5	5	3	1	5	5	5	3	6	1	5
GPC078240	5	3	5	7	1	0	6	5	1	5	4	5	0	4	3	7	7	3	5	1	5
GPC078250	5	3	5	7	1	0	7	5	1	5	7	6	0	6	7	9	7	5	7	1	7
GPC078260	5	2.33333	5	7	1	0	6.33333	5	1	4.66667	5	7	3.33333	5.33333	7	9	7	3.66667	5	1	7
GPC078270	5	3	5	7	1	0	3	5	1	5	4	4	6	1	3	4	5	3	7	1	5
GPC078500	5	4	5	7	1	0	5	5	1	5	5	4	7	4	7	7	5	5	7	1	5
GPC078530	5	3	5	7	1	0	5	5	1	5	7	5	7	4	7	7	5	3	7	1	5
GPC078540	5	3	5	7	1	0	5	5	1	5	7	5	0	6	7	9	5	3	7	1	5
GPC078580	5	3	5	5	1	0	5	5	1	5	7	5	7	6	7	9	5	3	7	1	5
GPC078640	5	5	5	7	1	0	3	5	1	5	5	5	7	1	5	3	3	3	7	1	5
GPC078650	5	3	5	7	1	0	3	5	1	5	5	3	5	1	5	3	5	3	7	1	5
GPC078680	5	3	5	7	1	0	3	5	1	5	4	5	5	3.8	5	4	3	3	7	1	5
GPC078690	5	5	5	7	1	0	3	5	1	5	5	5	3	4	5	5	5	3	7	1	5
GPC078700	5	3	5	7	1	0	3	5	1	5	0	5	7	2	7	5	1	3	7	1	5
GPC078710	5	3	5	7	1	0	3	5	1	5	5	5	5	1	5	5	5	3	7	1	5
GPC078720	5	3	5	7	1	0	1	5	1	3	5	5	3	1	3	3	1	3	4	1	5
GPC078800	5	3	5	7	1	0	3	5	1	5	5	5	5	1	5	3	5	3	7	1	5
GPC078840	5	3	5	7	1	0	5	5	1	5	5	6	3	4	8	6	7	3	7	1	6
GPC078850	5	3	5	7	1	0	5	5	1	5	5	5	7	4	5	7	5	3	7	1	5
GPC078860	5	3	5	7	1	0	3	5	1	5	5	5	5	1	5	3	3	3	7	1	6
GPC078870	5	3	5	7	1	0	3	5	1	5	5	5	7	1	3	3	3	3	7	1	5
GPC078880	5	3	5	7	1	0	3	5	1	5	5	6	5	1	3	3	1	3	7	1	7
GPC078950	5.5	3	5	7	1.5	0	3	6	1	5	5.5	5	5	1.75	4	3.5	4	3	6	1	6
GPC079010	5	3	5	7	1	0	5	5	1	5	3	5	7	4	5	5	5	3	7	1	5
GPC079060	5	3	5	7	1	0	3	5	1	5	5	5	7	1	5	4	5	3	7	1	5
GPC079070	5	3	5	7	1	0	5	5	1	5	3	5	7	1	3	3	3	3	7	1	5
GPC079110	5	4	5	7	1	0	5	5	1	5	5	5	5	2.5	5	5	5	3	7	1	5
GPC079120	5	3	5	7	1	0	3	5	1	5	5	5	7	1	5	3	3	3	7	1	5
GPC079130	5	4	5	7	1	0	3	7	1	5	5	5	7	4	5	5	3	3	7	1	5
GPC079140	5	3	5	7	1	0	3	5	1	5	5	5	3	1	5	3	5	3	7	1	5
GPC079150	5	3	5	7	1	0	3	5	1	5	5	5	5	1	5	3	3	3	7	1	5
GPC079170	5	3	5	7	1	0	5	5	1	5	5	5	7	1	5	3	5	3	7	1	5
GPC079180	5	3	5	5	4	0	1	5	1	5	3	7	7	4	5	5	1	3	7	1	7
GPC079190	5	3	5	7	1	0	3	5	1	5	5	5	3	1	5	5	5	3	7	1	5
GPC079200	5	3	5	7	1	0	5	5	1	5	5	5	7	4	7	7	5	3	7	1	5
GPC079210	5	4	5	7	1	0	3	5	1	5	5	5	5	4	5	7	5	3	7	1	5
GPC079230	5	3	5	7	1	0	3	5	1	5	3	6	5	1	5	3	3	3	7	1	6
GPC079240	5	3	5	7	1	0	3	5	1	5	5	5	7	1	5	3	3	3	7	1	5
GPC079250	5	3	5	7	1	0	3	5	1	5	7	5	3	4	7	5	1	3	7	1	5
GPC079260	5	5	5	7	1	0	1	5	1	5	5	5	7	1	5	3	3	3	7	1	5
GPC079270	5	3	5	7	1	0	3	5	1	5	5	5	5	1	5	4	3	3	7	1	5
GPC079280	5	3	5	7	1	0	1	5	1	5	5	5	7	4	7	5	3	5	3	1	5
GPC079290	5	3	5	7	1	0	3	5	1	5	5	5	5	1	5	4	1	5	7	1	6
GPC079300	5	4	5	7	1	0	5	5	1	5	5	5	7	4	7	5	5	3	7	1	5
GPC079310	5	3	5	7	1	0	5	5	1	5	5	5	3	4	7	8	5	3	7	1	5
GPC079320	5	3	5	7	1	0	3	5	1	5	3	5	7	1	3	3	3	3	7	1	5
GPC079380	5	3	5	7	1	0	5	5	1	5	5	5	3	1	5	4	5	3	7	1	5
GPC079390	5	3	5	7	1	0	5	5	1	5	7	5	3	1	7	5	5	3	7	1	5
GPC079400	5	3	5	7	5	0	3	5	1	5	5	5	3	1	5	3	5	3	7	1	6
GPC079410	5	3	5	7	1	0	3	5	1	5	4	5	5	1	3	3	5	3	7	1	5
GPC079420	5	3	5	7	1	0	5	5	1	5	4	5	2.5	3.25	7.5	4.5	5	4	7	1	5
GPC079430	5	3	5	7	1	0	3	5	1	5	5	3	5	1	5	3	5	3	5	1	5
GPC079450	5	3	5	7	1	0	3	5	1	5	4	5	3	2.5	5	4	5	3	7	1	5
GPC079460	5	3	5	7	1	0	3	5	1.5	5	5	6	7	1.5	7	4	1	5	7	1	6
GPC079470	5	3	5	7	1	0	3	5	1	5	5	5	7	4	7	5	3	3	7	1	5
GPC079480	5	3	5	7	1	0	3	5	1	5	5	6	5	4	7	5	3	3	7	1	7
GPC079490	5	3	5	7	1	0	3	5	1	5	5	5	5	2.5	5	5	5	3	7	1	5
GPC079500	5	3	5	7	1	0	3	5	1	5	3	5	7	1	7	3	3	5	7	1	5
GPC079520	5	3	5	7	1	0	3	5	1	5	5	5	3	1	5	3	3	3	7	1	5
GPC079530	5	3	5	7	1	0	3	5	1	5	5	5	3	2.5	7	5	3	3	7	1	5
GPC079550	5	3	5	7	4.5	0	3	5	1	5	4	6	7	1	5	3	3	3	7	1	6
GPC079560	5	5	5	7	1	0	3	5	1	5	4	5	5	2.5	5	4	3	3	7	1	5
GPC079580	5	3	5	7	1	0	3	6	1	5	5	4	4	3.25	7	6	4	5	5	1	4
GPC079620	5	3	5	7	1	0	5	5	1	5	3	5	5	1	3	3	5	5	0	1	5
GPC079660	5	4	5	7	1	0	3	5	1	5	5	5	7	1	5	3	3	3	5	1	5
GPC079670	5	3	5	7	1	0	3	5	1	5	4	5	3	1.5	3	3	3	3	7	1	6
GPC079680	5	3	5	7	1	0	3	5	1	5	0	5	3	1	7	3	1	3	7	1	5
GPC079690	5	3	5	7	1	0	3	5	1	5	5	5	7	1	5	3	5	3	7	1	5
GPC079700	5	5	5	7	1	0	3	7	1	5	3	5	7	1.5	5	4	1	5	7	1	7
GPC079710	5	3	5	7	4.5	0	3	5	1	5	4	5	7	4	5	5	1	3	7	1	6
GPC079730	5	3	5	7	1	0	3	5	1	5	5	5	5	2	7	5	1	5	7	1	7
GPC079740	5	3	5	7	1	0	1	5	1	5	5	5	3	1	7	3	1	3	7	1	6
GPC079750	5	3	5	7	3.5	0	3	5	1	5	3	5	7	1	5	3	1	5	7	1	6
GPC079760	5	3	5	7	4	0	3	5	1	5	3	6	7	1.5	5	4	1	3	7	1	6
GPC079780	5	3	5	7	1	0	5	5	1	5	4	5	7	2.5	5	4	5	3	7	1	6
GPC079790	5	3	5	7	1	0	5	5	1	5	3	5	3	4	3	5	5	3	7	1	5
GPC079800	5	3	5	7	1	0	3	5	1	5	5	3	5	1	3	3	3	5	7	1	5
GPC079920	5	3	5	7	1	0	3	5	1	5	7	5	5	4	3	7	5	3	7	1	5
GPC079960	5	3	5	7	1	0	3	5	1	5	5	5	3	1	7	3	3	5	7	1	3
GPC080050	5	3	5	7	6	0	5	5	1	5	5	5	5	1	5	4	5	3	7	1	5
GPC080080	5	3	5	7	1	0	3	5	1	5	5	3	5	1	5	3	1	5	7	1	5
GPC080150	5	3	5	7	1	0	1	5	1	5	5	5	7	1	5	3	1	5	7	1	5
GPC080160	5	3	5	7	1	0	3	5	1	5	5	5	7	1	5	3	3	5	7	1	5
GPC080170	5	3	5	7	1	0	3	5	1	5	5	5	7	1	5	4	3	3	7	1	5
GPC080180	5	3	5	7	1	0	3	7	1	5	3	3	7	1	5	3	3	7	7	1	5
GPC080200	5	3	5	7	1	0	3	5	1	5	5	3	5	1	5	3	3	5	7	1	5
GPC080210	5	3	5	7	1	0	3	5	1	5	4	5	5	1	7	4	5	5	7	1	5
GPC080220	5	3	5	7	1	0	5	5	1	5	3	5	3	1	5	5	5	3	7	1	5
GPC080230	5	3	5	7	1	0	1	5	1	5	3	5	7	1	5	3	1	5	7	1	5
GPC080260	5	3	5	7	1	0	3	5	1	5	5	5	7	1	3	4	3	5	7	1	5
GPC080350	5	3	5	7	1	0	5	7	1	5	5	5	0	4	7	7	5	5	7	1	5
GPC080370	5	3	5	7	1	0	3	5	1	5	7	5	7	4	5	5	3	5	7	1	5
GPC080380	5	3	5	7	1	0	3	5	1	5	5	5	5	1	3	3	3	3	7	1	5
GPC080390	5	3	5	7	1	0	7	5	1	5	3	5	0	4	5	9	7	3	7	1	5
GPC080440	5	5	5	7	1	0	1	5	1	5	3	6	7	1	3	3	1	5	7	1	6
GPC080450	5	3	5	7	1	0	5	5	1	5	5	5	5	2.5	5	5	5	3	7	1	5
GPC080460	3	3	5	5	1	0	1	5	1	5	3	5	7	1	7	3	1	5	7	1	5
GPC080470	5	3	5	7	1	0	5	5	1	5	3	5	5	1	3	3	5	3	7	1	6
GPC080480	7	4	5	7	1	0	5	5	1	5	5	5	5	4	7	7	5	7	5	1	6
GPC080830	5	3	5	7	1	0	5	7	1	5	3	5	5	4	3	5	5	5	7	1	5
GPC080850	5	3	3	7	1	0	3	5	1	5	3	5	5	1	3	3	5	3	5	1	5
GPC080870	5	3	5	7	1	0	7	5	1	5	5	5	0	4	7	9	7	5	7	1	5
GPC080880	5	3	5	7	1	0	7	5	1	5	7	7	0	6	7	9	7	5	7	1	7
GPC080890	5	3	5	7	1	0	9	5	2	5	5	5	0	6	7	7	7	3	7	1	5
GPC080930	5	3	5	7	1	0	7	5	1	5	7	7	0	6	7	9	7	5	5	1	7
GPC080940	5	1	5	7	1	0	7	5	2	5	3	5	0	4	7	9	7	5	5	1	5
GPC080950	5	3	5	7	1	0	9	5	1	5	7	5	0	6	7	9	7	5	5	1	5
GPC080990	5	3	5	7	1	0	7	5	1	5	7	6	0	6	7	9	7	5	5	1	7
GPC081000	5	3	5	7	1	0	9	5	1	5	7	5	0	6	7	9	9	5	5	1	5
GPC081050	7	5	5	7	1	0	5	5	1	5	3	5	5	1	3	5	3	7	5	1	5
GPC081540	6	1	5	6	1.5	0	7	5	1	4.5	6	6	0	6	7	7	7	3	6	1	6
GPC081670	6	1	5	6	1.5	0	5	5	1	5	6	4	0	6	7	7	7	5	6	1	5
GPC081770	5.33333	3	5	5.66667	1.66667	0	4	6	1	5	2	3.66667	3	1	3	3	5	3	5.66667	1	5
GPC081960	4	3	5	6	1.5	0	9	5	1	5	6	5	0	6	7	8	9	5	5	1	6
GPC082010	5	3	5	7	1	0	5	5	1	5	5	5	0	4	9	5	5	3	7	1	5
GPC082020	5	3	5	6.33333	1.66667	0	5	5	1	5	5	4.33333	0	4.33333	6.33333	5.66667	5	4.33333	6.33333	1	5
GPC082200	5	3	5	6	1.5	0	4	5	1.5	5	4	4	5	1	3	3	5	3	4	1	5
GPC082220	4	3	5	6	1.5	0	3	5	1	5	3	5	5	1	3	3	5	3	5	1	5
GPC082600	4.33333	1	5	5.66667	1.66667	0	7	6	1	5	5.66667	5.66667	0	5.66667	6	7	8	3	4.33333	1	5.66667
GPC082800	5	4	5	7	1	0	3	5	1	5	5	3	7	1	3	3	1	7	5	1	7
GPC082880	5	3	5	7	1	0	3	7	1	5	5	5	7	1	3	3	3	5	5	1	5
GPC082920	5	4	5	7	1	0	3	5	1	5	5	3	7	1	3	5	3	7	2.5	1	5
GPC082950	7	3	5	7	1	0	3	7	1	5	5	3	3	4	7	5	1	7	5	1	3
GPC082960	5	3	5	7	1	0	3	5	1	5	7	5	3	6	7	7	3	5	7	1	5
GPC082970	5	3	5	7	4	0	3	7	1	5	5	5	7	1	7	5	3	5	7	1	5
GPC082990	5	4	5	5	4	0	5	7	1	3	7	5	7	4	3	7	3	5	3	2	5
GPC083500	5	3	5	7	1	0	3	7	1	5	5	5	7	2.5	5	4	3	5	5	1	6
GPC083520	5	5	5	7	1	0	3	7	1	5	3	5	7	1	5	3	1	5	7	1	5
GPC083530	5	5	5	7	1	0	3	7	1	5	5	5	7	1	3	5	3	5	7	1	5
GPC083560	5	3	5	7	4	0	3	7	1	2	5	5	7	5	7	7	3	5	7	3	5
GPC083720	7	5	5	7	1	0	5	5	1	5	5	3	5	1	5	5	5	5	5	1	5
GPC083730	5	3	5	5	1	0	3	5	1	5	5	3	5	1	5	4	3	5	5	1	5
GPC083740	5	3	5	7	1	0	7	5	1	5	3	4	5	4	7	5	5	5	7	1	5
GPC083750	5	3	5	7	1	0	7	5	1	5	5	5	0	4	7	9	5	7	5	1	5
GPC083770	5	3	5	7	1	0	5	5	1	5	3	5	5	4	5	5	5	5	5	1	5
GPC083800	7	5	5	7	1.5	0	3	5	1	5	3	5	7	1	3	3	1	5	3.5	10	6
GPC083840	5	4	5	5	1	0	3	5	1	5	5	5	5	1	3	3	3	7	5	1	5
GPC083850	5	5	5	7	1	0	5	5	1	5	5	5	3	1	5	5	5	5	5	1	5
GPC083870	5	5	5	5	1	0	5	5	1	5	7	5	3	4	7	5	5	5	5	1	5
GPC084060	5	3	5	5	1	0	3	5	1	5	5	5	7	4	7	5	3	7	5	1	5
GPC084170	5	3	5	7	1	0	1	7	1	5	5	3	7	1	3	3	1	5	0	1	3
GPC084190	5	5	5	5	1	0	3	5	1	5	5	3	5	1	7	5	5	5	0	1	5
GPC084210	5	3	3	5	1	0	1	5	1	4	3	7	7	4	5	5	1	7	5	1	7
GPC084220	5	5	5	5	1	0	3	5	1	5	5	3	5	1	3	3	1	5	5	1	5
GPC084230	5	5	5	5	1	0	3	5	1	5	5	3	5	1	7	5	3	5	5	1	5
GPC084240	7	3	5	7	1	0	3	7	1	5	5	3	5	1	3	5	1	5	0	1	3
GPC084250	5	3	3	5	1	0	3	5	1	5	5	5	7	1	7	4	3	7	5	1	6
GPC084260	5	4	5	7	1	0	1	5	1	5	5	3	3	1	7	3	3	5	0	1	5
GPC084270	5	4	3	5	1	0	5	5	1	5	5	3	3	4	7	5	5	5	5	1	5
GPC084290	7	5	5	7	3.5	0	3	5	1	5	5	3	5	1	5	4	5	5	7	1	3
GPC084330	5	5	5	7	1	0	3	5	1	5	5	3	5	1	7	3	3	5	5	1	5
GPC084360	5	4	5	5	1	0	3	5	1	5	5	3	7	1	5	5	5	5	5	1	5
GPC084370	5	5	5	7	1	0	3	5	1	5	3	3	5	1	5	3	5	5	6	1	5
GPC084380	5	5	5	7	1	0	5	5	1	5	5	3	5	1	3	5	5	5	5	1	5
GPC084390	5	5	5	5	1	0	3	5	1	5	5	3	3	1	3	3	3	5	7	1	5
GPC084410	5	3	5	7	1	0	7	5	1	5	5	5	0	6	7	9	7	5	7	1	5
GPC084420	5	3	5	7	1	0	7	5	1	5	5	5	0	4	7	7	7	5	7	1	5
GPC084500	5	5	5	7	1	0	3	5	1	5	3	3	7	1	3	3	3	5	7	1	5
GPC084510	5	5	3	5	1	0	3	5	1	5	5	3	5	1	3	3	3	5	5	1	5
GPC084640	5	3	5	7	1	0	3	5	1	5	5	5	7	2.5	5	4	3	5	7	1	6
GPC084680	5	3	5	7	1	0	3	7	1	5	5	5	7	1	7	5	5	7	7	1	5
GPC084700	5	3	5	7	1	0	7	5	1	5	3	5	0	4	5	5	5	3	7	1	5
GPC084710	5	3	5	7	1	0	5	5	1	5	3	5	5	1	7	3	5	3	7	1	6
GPC084740	5	3	5	7	1	0	3	7	1	5	5	5	7	1	7	3	5	5	7	1	5
GPC084750	5	3	5	7	1	0	3	5	1	5	3	5	5	4	3	5	5	3	7	1	5
GPC084760	5	3	5	7	1	0	5	5	1	5	3	5	5	1	7	5	5	3	7	1	5
GPC084800	5	3	5	7	1	0	3	5	1	5	3	5	7	2.5	5	5	5	5	7	1	5
GPC084810	5	3	5	7	1	0	5	5	1	5	5	5	3	4	5	6	5	5	7	1	5
GPC084830	5	3	5	7	1	0	5	5	1	5	7	5	5	4	5	5	5	3	7	1	6
GPC084840	5	3	5	7	1	0	3	5	2	5	3	7	7	2	5	5	1	5	7	1	7
GPC084860	5	3	5	7	3.5	0	3	5	1	5	4	5	7	2.5	5	5	5	3	7	1	5
GPC084880	5	3	5	5	1	0	3	5	1	5	3	7	7	1	3	3	1	5	7	1	7
GPC084890	5	4	5	7	1	0	3	5	1	5	5	5	7	1	5	3	3	5	7	1	6
GPC084900	5	5	5	7	1	0	3	5	1	5	6	6	7	3.8	5	5	3	5	7	1	5
GPC084940	5	3	5	7	1	0	3	5	1	5	5	5	7	1	5	3	5	3	7	1	5
GPC084950	5	3	5	7	1	0	3	5	1	5	5	5	5	1	7	3	1	5	7	1	6
GPC085000	5	3	5	7	1	0	3	7	1	5	7	5	7	4	7	5	5	5	7	1	5
GPC085070	5	3	5	7	1	0	5	5	1	5	4	5	7	3.8	7	4	3	5	7	1	6
GPC085080	5	3	5	7	1	0	3	5	1	5	4	5	7	1	3	3	5	3	7	1	5
GPC085120	5	3	5	7	1	0	5	7	1	5	5	5	0	3	7	5	5	5	7	1	5
GPC085140	5	3	5	7	1	0	3	7	1	5	5	5	7	1	5	3	5	5	7	1	5
GPC085150	5	3	5	7	1	0	5	5	1	5	5	5	3	2.5	5	5	5	3	7	1	5
GPC085160	5	3	5	7	1	0	3	5	1	5	5	5	7	1	5	3	3	5	7	1	5
GPC085190	5	3	5	7	1	0	7	7	1	5	3	5	0	4	5	7	7	5	7	1	5
GPC085260	5	3	5	7	1	0	3	7	1	5	3	5	7	1	5	4	3	3	7	1	6
GPC085280	5	3	5	7	1	0	5	5	1	5	5	5	0	4	5	8	7	5	7	1	6
GPC085300	5	3	5	7	1	0	5	5	2	5	5	5	7	4	7	6	5	3	7	1	5
GPC085310	5	3	5	7	1	0	7	7	1	5	5	5	0	4	3	7	7	5	7	1	7
GPC085330	5	3	5	7	1	0	3	5	1	5	0	7	7	1	5	3	3	5	7	1	5
GPC085340	5	3	5	7	1	0	3	5	1	5	5	5	5	2.5	5	4	5	3	7	1	5
GPC085350	5	3	5	7	1	0	3	5	1	5	5	5	7	2.5	5	4	3	3	7	1	5
GPC085360	5	3	5	7	1	0	5	5	1	5	5	5	3	4	3	5	5	5	7	1	5
GPC085390	5	3	5	7	1	0	3	5	1	5	5	5	5	2.5	7	5	5	5	7	1	5
GPC085440	5	3	5	7	1	0	5	5	1	5	3	6	3	4	7	5	5	5	0	1	6
GPC085460	5	3	5	7	1	0	3	5	1	5	5	5	5	4	5	5	5	5	7	1	7
GPC085500	5	3	5	7	1	0	5	5	1	5	4	6	7	2.5	5	5	5	3	7	1	7
GPC085510	5	3	5	7	1	0	3	5	1	5	5	3	5	4	7	5	3	3	0	1	5
GPC085530	5	3	5	7	1	0	3	5	1.5	5	5	3	7	1	3	3	3	5	3	1	5
GPC085610	5	3	5	7	1	0	5	5	1	5	5	5	0	4	7	5	5	5	3	1	7
GPC085620	5	3	5	7	2	0	5	5	1	7	3	3	0	4	7	5	5	5	0	1	5
GPC085630	5	1	5	7	2	0	5	5	1	5	3	3	0	4	3	5	5	5	0	1	3
GPC085650	5	3	5	7	1	0	3	5	1	5	5	5	7	4	5	5	5	3	7	1	6
GPC085680	5	3	5	7	1	0	3	5	1	5	5	5	3	2.5	5	4	3	3	7	1	5
GPC085700	5	3	5	7	1	0	5	5	1	5	5	3	0	4	7	7	7	5	0	1	5
GPC085740	5	3	5	7	1	0	3	5	1	5	5	5	7	4	7	5	1	5	7	1	5
GPC085790	5	3	5	7	1	0	3	5	1	5	5	5	3	1	3	3	5	3	7	1	5
GPC085800	5	3	5	7	1	0	3	5	1	5	7	5	7	4	7	5	5	5	7	1	4
GPC085810	5	3	5	7	1	0	3	5	1	5	5	6	0	1	3	5	5	5	7	1	5
GPC085820	5	5	5	5	1	0	1	7	1	5	3	5	7	1	5	3	1	5	7	1	5
GPC085830	5	3	5	7	1	0	3	5	1	5	6	6	7	3.8	5	5	3	5	7	1	6
GPC085840	5	3	5	5	1	0	1	7	1	5	3	7	7	2	7	5	1	5	7	1	7
GPC085850	5	3	5	7	1	0	5	5	1.5	5	3	5	5	2.5	5	4	3	5	7	1	5
GPC085880	5	3	5	7	1	0	1	7	1	5	3	5	5	1	5	3	1	5	7	1	7
GPC085890	5	3	5	7	1	0	5	5	1	5	3	5	0	4	3	5	5	5	7	1	5
GPC085900	5	1	5	7	1	0	5	7	1	5	3	5	5	4	3	5	5	7	7	1	5
GPC085910	5	3	3	5	1	0	9	7	1	5	5	3	0	8	7	7	7	3	0	1	5
GPC085920	5	3	5	7	1	0	3	5	1	5	6	5	2.5	2.5	5	4	5	3	7	1	5
GPC085930	5	3	5	7	1	0	3	5	1	5	6	5	7	1	5	5	3	3	7	1	5
GPC085950	5	3	5	5	1	0	3	7	1	5	5	6	7	1	3	3	3	5	7	1	7
GPC085970	5	3	5	7	1	0	3	5	1	5	3	5	7	1	5	3	1	5	7	1	5
GPC085990	5	3	5	7	1	0	3	5	1	5	5	5	5	1	5	3	3	5	7	1	5
GPC086010	5	5	5	7	1	0	3	5	1	5	3	5	7	1	3	3	1	7	5	1	5
GPC086030	5	3	5	7	1	0	3	5	1	5	5	5	7	1	7	3	3	5	7	1	5
GPC086050	5	3	5	7	1	0	3	5	1	5	5	5	7	6	7	3	3	3	7	1	5
GPC086080	5	3	5	7	1	0	3	5	1	5	3	5	5	4	3	5	3	5	2.5	1	6
GPC086110	5	4	5	5	1	0	3	5	1	5	5	3	5	1	7	3	3	5	1.5	1	3
GPC086130	5	1	5	5	1	0	5	5	1	5	7	6	0	4	7	7	7	3	3	1	7
GPC086140	5	3	5	7	1	0	3	5	1	5	3	5	7	4	7	5	3	5	0	1	6
GPC086150	7	3	5	7	1	0	3	5	1	5	3	3	5	1	7	3	5	5	0	1	6
GPC086180	7	4	5	7	1	0	3	5	1	5	3	3	5	1	3	3	3	5	0	1	3
GPC086200	7	3	5	7	1	0	3	5	1	5	3	4	3	4	3	5	5	5	0	1	7
GPC086210	5	3	5	7	1	0	3	5	1	5	3	3	3	1	7	3	3	5	3	1	7
GPC086230	5	5	5	7	1	0	5	5	1	5	3	4	3	4	5	7	5	5	0	1	5
GPC086260	5	3	5	7	1	0	3	5	1	5	3	5	3	4	3	5	5	5	0	1	7
GPC086270	5	3	5	7	1	0	5	5	1	5	5	5	0	4	7	7	5	3	0	1	5
GPC086290	5	3	5	7	1	0	3	5	1	5	3	3	3	1	3	3	5	5	0	1	5
GPC086300	5	3	5	7	1	0	3	5	1	5	7	5	7	4	7	5	3	3	0	1	5
GPC086350	5	5	5	7	1	0	3	7	1	5	2.5	6	7	3.8	5	4	3	5	7	1	7
GPC086390	5	3	5	7	1	0	1	5	1	5	5	5	7	1	3	3	3	3	7	1	5
GPC086400	5	3	5	7	1	0	3	5	1	5	5	5	7	1	3	5	3	7	3	1	5
GPC086420	5	3	5	7	1	0	1	5	1	5	3	5	7	1	3	3	1	3	7	1	5
GPC086430	5	3	5	7	1	0	3	5	1	5	5	5	3	2.5	3	4	3	3	7	1	5
GPC086450	5	3	5	7	1	0	5	7	1	5	5	5	7	3	7	5	5	5	7	1	5
GPC086460	5	3	5	7	1	0	3	5	1	5	0	7	3	3	7	5	1	3	7	1	7
GPC086480	5	3	5	7	1	0	5	7	1	5	3	5	5	1	3	3	5	5	7	1	5
GPC086490	5	3	5	7	1	0	3	7	1	5	5	3	5	1	3	3	3	5	7	1	5
GPC086500	5	3	5	7	1	0	3	5	1	5	5	5	5	2.5	3	4	5	3	7	1	5
GPC086510	5	3	5	7	1	0	5	7	1	5	5	5	0	4	3	6	5	3	7	1	5
GPC086520	5	3	5	7	1	0	5	7	1	5	6	5	5	4	5	7	5	3	7	1	5
GPC086530	5	3	5	7	1	0	5	7	1	5	5	5	3	4	5	7	7	3	7	1	5
GPC086560	5	3	5	7	1	0	5	5	1	5	5	7	0	3	5	6	5	3	7	1	7
GPC086570	5	3	5	7	1	0	3	5	1	5	3	5	3	1	3	3	3	3	7	1	5
GPC086580	5	3	5	7	1	0	5	7	1	5	4	6	7	2.7	5	4	5	3	7	1	6
GPC086610	5	3	5	7	1	0	3	5	1	5	0	7	5	3	7	5	3	3	7	1	7
GPC086620	5	3	5	7	1	0	5	5	1	5	3	5	0	4	3	5	5	5	3	1	5
GPC086630	5	3	5	7	1	0	5	5	1	5	3	7	0	4	3	5	5	5	7	1	7
GPC086660	5	3	5	7	1	0	5	7	1	5	3	5	0	4	5	7	5	3	7	1	5
GPC086690	5	3	5	7	1	0	5	5	1	5	3	5	3	4	5	5	5	3	7	1	5
GPC086770	5	3	5	7	1	0	3	5	1	5	4	6	7	1	3	3	3	3	7	1	6
GPC086780	5	3	5	7	1	0	1	5	1	3	5	7	7	1	3	3	1	3	7	1	7
GPC086790	5	3	5	7	1	0	5	5	1	5	5	5	7	2.5	5	5	5	3	7	1	5
GPC086800	5	3	5	7	1	0	3	5	1	5	3	5	7	1	3	3	3	3	7	1	6
GPC086820	5	3	5	7	1	0	3	7	1	5	4	5	5	2.5	3	4	5	3	3	1	5
GPC086850	5	3	5	7	1	0	5	7	1	5	3	5	7	1	5	3	5	3	7	1	5
GPC086870	5	4	5	7	1	0	5	5	1	5	5	5	5	2.5	5	4	3	3	7	1	5
GPC086880	5	3	5	7	3.5	0	3	5	1	5	5	5	7	1	5	3	3	3	7	1	6
GPC086890	5	3	5	7	3.5	0	3	5	1	5	5	5	7	4	5	5	3	3	7	1	6
GPC086920	5	3	5	7	1	0	3	5	1	5	4	5	3	3	7	5	3	5	5	1	5
GPC086950	5	3	5	7	1	0	7	5	1	5	5	5	3	4	7	9	7	7	7	1	5
GPC087010	5	3	5	7	1	0	7	5	1	5	3	5	0	4	5	5	7	5	7	1	5
GPC087020	5	3	5	7	1	0	7	5	1	5	3	5	0	4	5	7	7	5	7	1	5
GPC087040	5	3	5	7	1	0	3	7	1	5	3	5	7	1	3	3	3	3	7	1	5
GPC087070	5	3	5	7	1	0	7	7	1	5	7	7	3	6	7	7	5	5	7	1	7
GPC087080	5	3	5	7	1	0	5	5	1	5	5	3	0	1	3	3	5	3	7	1	5
GPC087090	5	1	5	7	1	0	9	5	1	5	5	5	0	6	7	9	7	7	5	1	5
GPC087120	5	3	5	7	1	0	7	5	1	5	7	5	0	6	7	9	7	7	7	1	5
GPC087140	5	3	5	7	1	0	3	7	1	5	5	5	7	1	3	5	5	5	7	1	4
GPC087150	5	3	5	7	1	0	5	7	1	5	5	5	0	2.5	3	4	5	3	7	1	5
GPC087160	5	3	5	7	1	0	5	5	1	5	3	5	0	4	3	5	5	5	7	1	5
GPC087270	5	3	5	7	1	0	3	5	1	5	5	5	3	6	7	7	3	5	7	1	5
GPC087300	5	3	5	7	1	0	3	5	1	5	5	5	7	1	5	3	1	5	7	1	4
GPC087330	5	3	5	7	1	0	5	5	1	5	3	5	0	4	6	7	5	3	7	1	5
GPC087360	5	3	5	7	1	0	5	5	1	5	5	5	0	6	7	9	7	7	7	1	5
GPC087400	5	3	5	7	1	0	5	5	1	5	5	5	7	4	7	5	5	3	7	1	5
GPC087410	5	3	5	7	1	0	5	5	1.5	5	5	6	7	2.5	5	5	7	3	7	1	6
GPC087450	5	1	3	5	1	0	9	5	1	5	5	3	0	6	9	9	9	3	0	1	7
GPC087470	5	1	3	5	1	0	9	5	1	5	5	3	0	6	9	9	9	3	0	1	5
GPC087540	5	3	3	5	4	0	1	7	1	5	0	7	7	1	3	3	1	5	7	1	7
GPC087560	5	3	5	7	1	0	3	7	1	5	3	5	7	1	3	3	3	5	7	1	5
GPC087620	5	3	5	7	6	0	1	7	1	5	5	7	7	1	7	3	1	5	7	1	7
GPC087630	5	3	5	7	7	0	1	5	1	5	5	7	7	1	3	3	1	5	7	1	7
GPC087640	5	3	5	7	1	0	5	5	2	5	3	5	3	4	5	5	5	3	7	1	5
GPC087650	5	3	5	7	6	0	3	5	1	5	5	5	7	1	5	3	3	3	7	1	5
GPC087660	5	3	5	7	1	0	5	5	1	5	3	5	0	4	5	5	5	3	7	1	5
GPC087710	6	3	5	6	1.5	0	3	5	1	5	3	4	3	1	3	3	5	3	6	1	6
GPC087720	5	1	5	7	1	0	5	5	1	5	7	7	0	6	7	9	7	5	7	1	7
GPC087730	5	3	5	5	1	0	3	5	1	5	3	5	3	1	3	3	5	3	7	1	5
GPC087740	5	3	5	7	1	0	5	5	1	5	7	7	0	6	7	9	7	5	7	1	7
GPC087750	5	3	5	7	1	0	3	5	1	5	3	5	5	1	3	3	5	3	7	1	5
GPC087770	5	3	5	7	1	0	5	5	1	5	5	5	3	1	3	5	5	5	7	1	5
GPC087780	5	1	5	7	1	0	5	5	1	5	7	6	0	6	7	9	7	5	7	1	7
GPC087800	5	3	5	7	1	0	5	7	1	5	0	5	5	2	5	5	3	5	7	1	5
GPC087890	5	3	5	7	1	0	5	5	1	5	7	5	0	6	7	9	7	5	7	1	5
GPC087930	5	3	5	7	1	0	5	5	1	5	7	5	0	6	8	9	7	3	7	1	7
GPC087940	5	3	5	7	1	0	7	5	1	5	7	6	0	6	7	9	7	3	7	1	7
GPC087990	5	3	5	7	1	0	7	5	1	5	5	5	0	6	8	9	7	3	7	1	6
GPC088010	5	3	5	7	1	0	5	7	1	5	7	5	0	6	7	9	5	5	7	1	7
GPC088050	5	3	5	7	1	0	5	7	1	5	7	7	0	6	9	9	5	5	3	1	7
GPC088060	5	3	5	7	1	0	5	5	1	5	5	6	0	6	8	9	7	3	7	1	7
GPC088080	5	3	5	7	1	0	5	5	1	5	6	7	0	6	8	9	7	3	7	1	7
GPC088090	5	3	5	7	1	0	5	5	1	5	7	6	0	6	8	9	7	3	7	1	6
GPC088110	5	3	5	7	1	0	7	5	1	5	5	7	0	6	9	9	7	3	7	1	7
GPC088120	5	3	5	7	1	0	5	5	1	5	5	7	0	6	9	9	7	3	7	1	7
GPC088130	5	3	5	7	1	0	5	7	1	5	7	7	0	6	7	9	7	5	7	1	7
GPC088140	5	3	5	7	1	0	7	5	1	5	5	6	0	6	9	9	7	3	7	1	7
GPC088160	5	3	5	7	1	0	5	5	1	5	7	5	0	6	8	9	7	3	7	1	7
GPC088180	5	3	5	7	1	0	5	5	1	5	5	5	0	4	5	6	7	3	7	1	5
GPC088190	5	3	5	7	1	0	7	5	1	5	5	7	0	6	5	9	7	3	7	1	7
GPC088200	5	3	5	7	1	0	5	5	1	5	5	6	0	5	5	9	7	3	7	1	6
GPC088210	5	3	5	7	1	0	5	5	1	5	7	7	0	6	7	9	7	5	7	1	7
GPC088230	5	3	5	7	1	0	5	5	1	5	7	7	0	6	7	9	7	5	7	1	7
GPC088240	5	3	5	7	1	0	5	5	1	5	5	5	0	6	9	9	7	3	7	1	7
GPC088260	5	3	5	7	1	0	5	5	1	5	3	5	0	4	3	5	5	3	7	1	6
GPC088280	5	3	5	7	1	0	5	5	1	5	5	7	0	6	7	9	7	3	7	1	7
GPC088290	5	3	5	7	1	0	5	5	1	5	5	5	3	4	7	5	5	5	7	1	5
GPC088310	5	3	5	7	1	0	5	5	1	5	3	5	5	1	5	4	5	3	7	1	6
GPC088330	5	3	5	7	1	0	5	5	1	5	4	5	0	2.5	3	5	5	3	7	1	5
GPC088340	5	3	5	7	1	0	7	5	1	5	5	5	0	6	7	9	7	3	7	1	5
GPC088350	5	3	5	7	1	0	5	5	1	5	3	5	7	1	3	3	5	3	7	1	5
GPC088360	5	3	5	7	1	0	5	5	1	5	5	5	0	4	3	5	7	3	7	1	5
GPC088370	5	3	5	7	1	0	5	5	1	5	4	5	0	1	5	3	5	3	7	1	5
GPC088380	5	3	5	7	1	0	5	5	1	5	5	5	0	1	3	5	5	3	7	1	5
GPC088390	5	3	5	7	1	0	5	5	1	5	5	5	7	4	6	5	5	3	7	1	7
GPC088400	5	3	5	7	1	0	5	5	1	5	3	5	0	1	3	3	5	3	7	1	5
GPC088410	5	3	5	7	1	0	7	5	1	5	3	5	0	4	3	6	7	3	7	1	3
GPC088430	5	3	5	7	1	0	5	5	1	5	5	5	0	4	7	9	7	3	7	1	5
GPC088440	5	3	5	7	1	0	5	5	1	5	5	5	0	2.5	3	5	5	3	7	1	5
GPC088460	6	3	5	7	1	0	5	7	2	5	3	4	0	4	4	5	7	5	7	1	5
GPC088470	5	3	5	7	1	0	5	5	1	5	7	7	0	6	7	9	7	5	7	1	7
GPC088480	5	3	5	7	1	0	3	5	1	5	3	5	5	1	3	3	5	3	7	1	5
GPC088490	5	3	5	7	1	0	5	5	1	5	5	5	3	2.5	7	2	5	3	7	1	5
GPC088500	5	3	5	7	1	0	7	5	1	5	5	6	0	6	7	9	7	3	7	1	6
GPC088510	5	3	5	7	1	0	7	5	1	5	5	6	0	6	8	9	7	3	7	1	7
GPC088520	5	3	5	7	1	0	7	5	1	5	5	6	0	6	7	9	7	3	7	1	7
GPC088540	5	3	5	7	1	0	7	5	1	5	7	5	0	6	7	9	7	5	7	1	7
GPC088550	5	3	5	7	1	0	5	5	1	5	7	5	0	6	5	9	7	5	7	1	7
GPC088560	5	3	5	7	1	0	7	5	1	5	5	5	0	4	3	7	7	3	7	1	5
GPC088570	5	3	5	7	1	0	5	5	1	5	5	6	0	4	5	7	7	3	7	1	7
GPC088580	5	3	5	7	1	0	7	5	1	5	5	7	0	4	5	8	7	5	7	1	7
GPC088600	5	3	5	7	1	0	5	5	1	5	7	7	0	6	8	9	7	3	7	1	7
GPC088610	5	3	5	7	1	0	7	5	1	5	7	7	0	6	8	9	7	3	7	1	7
GPC088620	5	3	5	7	1	0	7	7	1	5	7	5	0	6	7	8	7	5	7	1	5
GPC088640	5	3	5	7	1	0	5	5	1	5	7	5	0	6	7	9	7	5	7	1	5
GPC088650	5	3	5	7	1	0	5	7	1	5	7	7	0	6	3	9	7	5	7	1	7
GPC088670	5	3	5	7	1	0	5	5	1	5	7	7	0	6	5	9	7	3	7	1	7
GPC088690	5	3	5	7	1	0	5	5	1	5	7	5	0	6	7	9	7	3	7	1	5
GPC088730	5	3	5	7	1	0	5	5	1	5	5	5	0	1	5	6	5	3	7	1	5
GPC088760	5	3	5	7	1	0	5	5	1	5	5	5	0	4	5	7	7	3	7	1	5
GPC088770	5	3	5	7	1	0	5	5	1	5	5	5	0	4	3	5	7	3	7	1	5
GPC088780	5	3	5	7	1	0	5	5	1	5	5	5	0	4	3	5	5	3	7	1	5
GPC088790	5	3	5	7	1	0	5	5	1	5	5	5	0	4	5	7	7	3	7	1	5
GPC088800	5	1	5	7	1	0	5	5	1	5	5	5	0	4	5	5	5	3	7	1	5
GPC088810	5	3	5	7	1	0	5	7	1	5	5	5	0	4	3	5	7	5	7	1	5
GPC088820	5	3	5	7	1	0	5	5	1	5	5	5	0	4	3	5	7	3	7	1	5
GPC088830	5	3	5	7	1	0	5	5	1	5	5	5	0	1	3	5	5	5	7	1	5
GPC088840	5	3	5	7	1	0	5	5	1	5	5	5	3	1	3	4	5	3	7	1	5
GPC088850	5	3	5	7	1	0	3	5	1	5	5	5	3	1	3	3	5	5	7	1	5
GPC088860	5	3	5	7	1	0	5	5	1	5	5	5	3	1	5	3	5	3	7	1	5
GPC088870	5	3	5	7	1	0	3	5	1	5	5	5	5	1	3	3	5	3	7	1	5
GPC088880	5	3	5	7	1	0	5	5	1	5	3	5	0	1	3	5	5	3	7	1	5
GPC088890	5	3	5	7	1	0	5	5	1	5	5	5	0	1	5	5	7	3	7	1	7
GPC088900	5	3	5	7	1	0	5	5	1	5	5	5	0	1	5	3	5	3	7	1	5
GPC088910	5	3	5	7	1	0	5	5	1	5	5	6	0	6	7	7	5	3	7	1	7
GPC088920	5	3	5	7	1	0	5	5	1	5	5	5	0	4	5	7	7	3	7	1	5
GPC088930	5	3	5	7	1	0	5	5	1	5	7	7	3	6	3	9	5	5	7	1	7
GPC088960	5	3	5	7	1	0	5	5	1	5	5	5	3	4	5	5	5	3	7	1	6
GPC088980	5	3	5	7	1	0	5	5	1	5	5	5	7	4	3	5	7	3	7	1	5
GPC089000	5	3	5	7	1	0	5	5	1	5	5	5	3	4	3	5	5	3	7	1	5
GPC089030	5	3	5	7	1	0	3	5	1	5	5	5	3	1	3	4	5	3	7	1	7
GPC089040	5	3	5	7	1	0	5	5	1	5	7	7	0	6	9	9	7	3	7	1	7
GPC089050	5	1	5	7	1	0	3	5	1	5	5	5	5	1	3	4	5	3	7	1	5
GPC089060	5	3	5	7	1	0	5	5	1	5	5	5	3	4	3	5	7	3	7	1	5
GPC089070	5	2	5	7	1	0	7	5	1	5	5	5	0	4	5	5	7	3	7	1	5
GPC089080	5	3	5	7	1	0	5	5	1	5	5	5	7	1	3	4	5	3	7	1	5
GPC089090	5	1	5	7	1	0	5	5	1	5	6	7	0	6	5	9	7	3	7	1	7
GPC089100	5	3	5	7	1	0	5	5	1	5	6	7	0	5	5	8	5	5	7	1	7
GPC089110	5	3	5	7	1	0	5	5	1	5	3	5	7	1	3	3	5	5	7	1	5
GPC089120	5	3	5	7	1	0	5	5	1	5	6	5	0	4	5	7	7	3	7	1	5
GPC089140	5	3	5	7	1	0	5	5	1	5	3	5	7	1	3	4	5	3	7	1	5
GPC089150	5	3	5	7	1	0	5	5	1	5	3	5	3	2	6	5	3	3	7	1	5
GPC089160	4	3	5	6	1	0	6	5	1	5	4	4	4	4	4	5.5	6	4	3.5	1	5
GPC089170	5	3	5	7	1	0	5	5	1	5	5	5	0	4	5	5	7	3	7	1	5
GPC089180	5	3	5	7	1	0	5	5	1	5	5	5	7	1	3	4	5	3	7	1	5
GPC089190	5	3	5	7	1	0	3	5	1	5	5	5	5	4	3	5	5	3	7	1	5
GPC089200	5	3	5	7	1	0	3	5	1	5	5	4	3	4	5	5	5	3	7	1	5
GPC089210	5	3	5	7	1	0	5	5	1	5	5	5	5	4	3	5	5	3	7	1	5
GPC089240	5	3	5	7	1	0	7	5	1	5	3	4	7	4	5	6	7	3	7	1	5
GPC089250	5	3	5	7	1	0	5	5	1	5	7	7	0	6	7	9	7	3	7	1	7
GPC089260	5	3	5	7	1	0	7	5	1	5	7	7	0	4	7	9	7	3	7	1	7
GPC089270	5	3	5	7	1	0	7	5	1	5	7	7	0	6	7	9	7	3	7	1	7
GPC089280	5	3	5	7	1	0	7	5	1	5	3	5	0	4	5	5	7	3	7	1	5
GPC089290	5	3	5	7	1	0	5	5	1	5	5	5	0	4	3	5	7	3	7	1	5
GPC089310	5.66667	3	5	6.33333	1.66667	0	5	5	1	5	5	5	0	4	5	5	6	3	5	1	5.66667
GPC089340	5	3	5	7	1	0	7	5	1	5	5	5	0	4	3	7	7	3	7	1	5
GPC089350	5	3	5	7	1	0	5	5	1	5	5	5	0	1	3	4	5	3	7	1	5
GPC089360	7	3	5	7	1	0	5	5	1	5	4	5	0	4	5	5	7	3	7	1	5
GPC089370	5	3	5	7	1	0	3	5	1	5	3	6	3	1	3	3	3	3	7	1	6
GPC089380	5	3	5	7	1	0	9	5	1	5	5	5	0	6	5	9	7	3	7	1	5
GPC089400	5	3	5	7	1	0	7	5	1	5	4	5	0	4	5	6	7	3	7	1	5
GPC089410	5	3	5	7	1	0	3	5	1	5	5	5	3	1	5	5	5	3	7	1	5
GPC089420	5	3	5	7	1	0	7	5	1	5	5	5	0	6	7	9	7	3	7	1	5
GPC089430	5	3	5	7	1	0	3	5	1	5	5	6	5	2.5	5	4	5	3	7	1	6
GPC089440	5	3	5	7	1	0	3	5	1	5	5	3	7	4	5	5	3	3	7	1	4
GPC089450	5	3	5	7	1	0	3	5	1	5	3	6	7	4	5	5	3	3	7	1	6
GPC089460	5	2	5	7	1	0	5	5	1.5	5	5	6	3	4	5	8	7	3	7	1	6
GPC089470	5	4	5	7	1	0	7	5	1	5	4	5	0	4	5	5	7	3	7	1	6
GPC089480	5	3	5	7	1	0	5	5	1	5	5	5	5	4	5	5	5	3	7	1	5
GPC089490	5	3	5	7	1	0	5	5	1	5	7	5	3	4	5	7	5	3	7	1	5
GPC089500	5	1	5	7	1	0	5	5	1	5	3	5	3	1	5	4	5	3	7	1	5
GPC089530	5	3	5	7	1	0	5	5	1	5	5	5	3	1	3	4	5	3	7	1	5
GPC089550	5	5	5	7	1	0	3	5	1	5	5	5	7	4	5	5	5	5	7	1	5
GPC089570	5	3	5	7	1	0	5	5	1	5	7	7	0	6	7	8	7	3	7	1	7
GPC089590	5	3	5	7	1	0	3	5	1	5	5	5	3	1	3	3	5	3	7	1	6
GPC089600	5	3	5	7	1	0	5	5	1	5	5	5	3	4	5	7	7	3	7	1	5
GPC089610	5	3	5	7	1	0	5	5	1	5	3	5	3	2.5	3	4	5	3	7	1	5
GPC089630	5	3	5	6	1	0	5	5	5	5	5	4	5	2.5	3	6	5	4	3.5	1	5
GPC089640	5	3	5	7	1	0	5	5	1	5	5	5	0	4	5	5	5	3	7	1	5
GPC089650	5	3	5	7	1	0	5	5	1	5	3	5	7	1	3	3	5	3	7	1	5
GPC089660	5	3	5	7	1	0	5	5	1	5	5	5	7	1	3	3	5	3	7	1	5
GPC089670	5	3	5	7	1	0	5	5	1	5	5	5	3	4	3	7	5	5	7	1	5
GPC089680	5	3	5	7	1	0	7	5	1	5	3	5	0	4	3	5	7	3	7	1	5
GPC089700	5	3	5	7	1	0	5	5	1	5	5	5	0	4	3	5	7	3	7	1	5
GPC089710	5	3	5	3	1	0	7	5	1.5	5	5	5	0	4	5	7	7	3	7	1	5
GPC089720	5	3	5	7	1	0	3	5	1	2	3	7	7	1	3	3	1	3	7	1	7
GPC089730	5	3	5	7	1	0	3	5	1	5	3	5	3	1	3	3	5	3	7	1	5
GPC089740	5	5	5	5	1	0	3	5	2	5	5	7	7	4	3	5	5	5	7	1	7
GPC089750	5	3	5	7	1	0	7	5	1	5	3	5	0	4	3	5	7	3	7	1	5
GPC089770	5	1	5	7	1	0	5	5	1	5	5	7	0	4	7	6	7	3	7	1	7
GPC089780	5	3	5	7	1	0	3	5	1	5	5	5	5	4	3	5	5	3	7	1	5
GPC089820	5	3	5	7	1	0	5	5	1	5	5	5	0	4	3	5	7	3	7	1	5
GPC089830	5	3	5	7	1	0	5	5	1	5	5	7	3	4	5	7	7	3	7	1	7
GPC089860	5	3	5	7	1	0	7	5	1	5	5	5	0	4	5	6	7	3	7	1	5
GPC089890	5	3	5	7	1	0	5	5	1	5	3	3	0	4	5	6	7	5	7	1	5
GPC089900	5	1	5	7	1	0	5	5	1	5	5	5	5	4	3	7	5	3	7	1	5
GPC089910	5	1	5	7	1	0	7	5	2	5	3	5	0	4	3	6	7	3	7	1	5
GPC089960	5	2	5	7	1	0	5	5	1	5	5	5	3	4	5	5	5	3	7	1	5
GPC089980	5	4	5	7	1	0	3	5	1	5	3	6	3	2.5	3	4	3	3	7	1	6
GPC089990	5	3	5	7	1	0	5	5	1	5	3	5	3	4	3	5	5	3	7	1	7
GPC090010	5	1	5	7	1	0	5	5	1	5	5	7	5	4	6	6	5	3	7	1	7
GPC090020	5	3	5	7	1	0	1	5	1	2	5	7	7	1	5	3	1	3	7	1	7
GPC090030	5	3	5	7	1	0	5	5	1	5	5	5	0	4	3	5	7	5	7	1	5
GPC090080	5	3	5	7	1	0	1	5	1	5	3	6	5	1	3	4	3	3	7	1	7
GPC090090	5	3	5	7	1	0	5	5	1	5	3	5	0	4	3	6	3	3	7	1	5
GPC090100	5	1	5	7	1	0	5	5	1	5	7	7	0	4	3	9	7	3	7	1	7
GPC090110	5	3	5	7	1	0	5	5	1	5	5	5	0	4	3	7	7	3	7	1	5
GPC090120	5	2	5	7	1	0	5	5	1	5	5	5	0	4	3	5	7	3	7	1	5
GPC090130	5	3	5	7	1	0	5	5	1	5	3	5	3	4	5	5	5	5	7	1	5
GPC090150	5	3	5	7	1	0	5	7	1	5	3	5	0	4	3	7	5	5	7	1	7
GPC090160	5	3	5	7	1	0	5	5	1	5	5	5	0	4	5	5	7	3	7	1	5
GPC090170	5	3	5	7	1	0	1	5	1	2	4	7	7	1	3	3	1	3	7	1	7
GPC090220	5	3	5	7	1	0	7	5	1	5	5	6	5	4	5	9	7	5	7	1	6
GPC090230	5	3	5	7	1	0	5	5	1	5	5	5	0	4	5	6	5	5	7	1	6
GPC090240	5	3	5	7	1	0	3	5	1	5	5	5	3	4	3	5	5	3	7	1	5
GPC090250	5	3	5	7	1	0	5	5	1	5	3	6	5	4	3	6	5	3	7	1	7
GPC090260	5	1	5	7	1	0	5	5	1	5	3	5	0	4	5	8	7	3	7	1	6
GPC090270	5	3	5	7	1	0	3	5	1	5	5	6	0	4	3	5	5	3	7	1	6
GPC090280	5	3	5	7	1	0	7	5	1	5	3	7	0	4	3	7	7	3	7	1	7
GPC090310	5	3	5	7	1	0	5	5	1	5	5	7	5	1	3	4	5	5	7	1	7
GPC090320	5	3	5	7	1	0	5	5	1	5	4	5	5	1	5	4	5	5	7	1	5
GPC090330	5	3	5	7	1	0	3	5	1	5	5	5	0	4	5	5	5	5	7	1	5
GPC090340	5	3	5	7	1	0	5	5	1	5	3	5	0	4	3	5	7	5	7	1	6
GPC090360	5	3	5	7	1	0	3	5	1.5	3	5	5	7	1	5	3	3	3	7	1	5
GPC090370	5	3	5	5	1	0	3	5	1	5	3	7	3	1	3	4	5	3	7	1	7
GPC090380	5	3	5	7	1	0	5	5	1	5	5	5	0	4	5	5	5	3	7	1	5
GPC090390	5	3	5	7	1	0	5	5	1	5	5	5	0	4	3	7	7	3	7	1	5
GPC090420	5	3	5	7	1	0	1	5	1	3	3	7	3	1	3	3	1	3	7	1	7
GPC090430	5	3	5	7	1	0	5	5	1	5	5	5	0	4	3	5	5	5	7	1	5
GPC090480	5	1	5	7	1	0	1	5	1	5	3	7	7	1	3	3	1	3	7	9	7
GPC090490	5	1	5	7	1	0	7	5	1	5	5	5	0	6	7	9	9	3	7	1	7
GPC090520	5	3	5	7	1	0	3	5	1	5	5	5	7	4	5	5	5	5	7	1	5
GPC090530	5	3	5	7	1	0	7	5	1	5	5	6	0	4	7	8	7	3	7	1	7
GPC090560	5	2	5	7	1	0	7	5	2	5	5	5	0	4	5	9	7	3	7	1	5
GPC090570	6	3	5	6	1.5	0	3	5	1	5	5	5	3	2.5	5	5	5	3	6	1	5
GPC090590	5	1	5	7	1	0	3	5	1	5	3	5	7	1	3	3	1	3	3	1	5
GPC090600	5	3	5	7	1	0	5	5	1	5	5	5	3	1	3	5	5	3	7	1	5
GPC090620	5	3	5	5	7	0	1	5	1	5	0	7	7	4	3	3	1	3	7	1	7
GPC090630	3	1	5	5	1	0	1	5	2	5	3	7	7	4	3	5	1	5	7	1	7
GPC090680	5	3	5	7	1	0	5	5	1	5	5	4	3	1	3	3	5	5	7	1	3
GPC090690	5	3	5	7	1	0	5	5	1	5	5	3	0	1	5	3	5	3	7	1	3
GPC090780	5	3	5	7	1	0	3	5	1	5	5	7	5	2.5	5	4	3	3	7	1	7
GPC090790	5	3	5	7	1	0	1	5	1	5	3	7	3	1	3	3	1	3	7	1	7
GPC090800	5	3	5	7	1	0	7	5	1	5	3	5	0	4	3	7	7	3	7	1	5
GPC090810	5	3	5	7	1	0	3	5	1	5	5	5	0	2.5	5	5	5	3	7	1	5
GPC090830	5	5	5	7	1	0	5	5	1	5	3	5	0	4	3	7	5	3	7	1	5
GPC090840	5	3	5	7	1	0	5	5	1	5	5	6	3	4	3	7	5	3	7	1	6
GPC090850	5	3	5	7	1	0	5	5	1	5	5	7	0	4	3	7	5	3	7	1	7
GPC090860	5	3	5	7	1	0	3	5	1	5	0	5	0	2	5	5	1	3	3.5	1	5
GPC090870	5	5	5	7	1	0	3	5	1	5	5	6	3	4	5	5	1	3	7	1	6
GPC090880	5	5	5	7	1	0	3	5	1	5	5	7	3	2.5	3	4	1	3	7	1	7
GPC090890	5	3	5	7	1	0	5	5	1	5	5	6	3	4	5	7	7	3	7	1	6
GPC090910	5	5	5	7	1	0	5	5	1	5	5	5	3	4	3	5	5	3	7	1	5
GPC090950	5	3	5	7	1	0	7	5	1	5	3	5	0	4	5	7	7	3	7	1	5
GPC090960	5	3	5	7	1	0	7	5	1	5	5	5	0	6	7	9	7	3	7	1	7
GPC090980	5	4	5	7	1	0	5	5	1	5	5	6	3	4	5	7	7	3	7	1	6
GPC091040	5	3	5	7	1	0	5	5	1	5	7	7	0	5	7	7	5	3	7	1	7
GPC091050	5	3	5	7	1	0	5	5	1	5	3	5	0	4	3	5	7	3	7	1	5
GPC091060	5	3	5	7	1	0	7	5	1	5	5	6	0	4	3	7	7	3	7	1	6
GPC091080	5	3	5	7	1	0	7	5	2	5	4	5	0	4	3	7	7	3	7	1	5
GPC091090	5	3	5	7	1	0	7	5	1	5	3	5	3	1	3	5	7	3	7	1	5
GPC091100	5	3	5	7	1	0	7	5	1	5	7	7	0	6	7	9	7	3	7	1	7
GPC091110	5	3	5	7	1	0	9	5	1	5	5	7	0	6	5	9	7	3	7	1	7
GPC091130	5	3	5	7	1	0	5	5	1	5	5	5	0	4	3	7	7	3	7	1	5
GPC091150	5	3	5	7	1	0	5	5	1	5	5	7	0	4	5	7	7	3	7	1	7
GPC091160	5	3	5	7	1	0	5	5	1	5	5	6	0	4	5	7	7	3	7	1	6
GPC091170	5	3	5	7	1	0	5	5	1	5	5	5	0	4	3	7	7	3	7	1	5
GPC091180	5	3	5	7	1	0	5	5	1	5	5	6	0	6	7	7	5	3	7	1	6
GPC091190	5	3	5	7	1	0	5	5	1	5	5	6	0	4	5	8	7	3	7	1	6
GPC091240	5	3	5	7	1	0	5	5	1	5	7	5	0	4	5	7	5	3	7	1	5
GPC091250	5	3	5	7	1	0	5	5	1	5	5	5	0	4	5	6	5	3	7	1	5
GPC091260	5	3	5	7	1	0	5	5	1	5	5	5	3	4	3	5	5	3	7	1	5
GPC091280	5	3	5	7	1	0	5	5	1.5	5	5	5	3	4	5	6	5	3	7	1	5
GPC091290	5	3	5	7	1	0	3	5	1	5	3	4	0	4	3	5	5	3	7	1	4
GPC091310	5	3	5	7	1	0	5	5	1	5	5	4	3	4	3	5	7	3	7	1	5
GPC091320	5	2	5	7	1	0	3	5	1	5	3	6	7	1	3	3	5	3	7	1	7
GPC091330	5	3	5	7	1	0	5	5	1	5	5	4	7	4	5	5	5	3	3	1	5
GPC091340	5	3	5	5	1	0	5	5	1.5	5	5	5	0	4	5	6	7	3	7	1	5
GPC091350	5	3	5	7	1	0	5	5	1	5	5	5	0	4	3	5	7	3	7	1	5
GPC091360	5	3	5	7	1	0	3	5	1	2	3	5	0	1	3	3	3	3	7	1	5
GPC091380	5	3	5	7	1	0	3	5	1	5	5	6	7	1	5	4	3	3	7	1	6
GPC091410	5	3	5	7	1	0	5	5	1	5	5	3	7	4	3	5	5	3	7	1	5
GPC091420	5	3	5	7	1	0	5	5	1	5	5	5	3	4	5	5	7	3	7	1	5
GPC091430	5	3	5	7	1	0	3	5	1.5	5	3	6	7	1	3	4	5	3	5	1	7
GPC091440	5	3	5	7	1	0	5	5	1	3	5	5	0	4	3	5	5	3	7	1	6
GPC091450	5	3	5	7	1	0	3	5	1	5	3	6	5	1	3	3	3	3	7	1	6
GPC091470	5	3	5	7	1	0	7	5	1	5	5	5	0	4	5	7	7	3	7	1	5
GPC091480	5	3	5	7	1	0	3	5	1	2	3	7	7	1	3	3	1	3	7	1	7
GPC091490	5	4	5	7	1	0	5	5	1	5	3	5	7	4	3	5	5	3	7	1	5
GPC091500	5	3	5	7	1	0	7	5	1	5	5	6	0	5	5	9	7	3	7	1	6
GPC091510	5	3	5	7	1	0	5	5	1	5	5	5	0	4	5	7	7	3	7	1	5
GPC091520	5	3	5	7	1	0	7	5	1	5	5	3	0	4	5	7	7	3	7	1	3
GPC091540	5	3	5	7	1	0	5	5	1	5	5	7	0	6	5	9	7	3	7	1	7
GPC091550	5	4	5	7	1	0	5	5	1	5	1.5	6	0	3.5	5	5	5	3	7	1	6
GPC091560	5	3	5	7	1	0	7	5	1	5	5	6	0	5	5	8	7	3	7	1	6
GPC091580	5	3	5	7	1	0	7	5	1	5	5	4	0	4	3	7	7	3	7	1	4
GPC091590	5	3	5	7	1	0	7	5	1	5	5	3	0	4	3	6	7	3	7	1	3
GPC091600	5	3	5	7	1	0	3	5	1	5	3	6	7	3.8	3	4	3	3	7	1	6
GPC091610	5	3	5	7	1	0	3	5	1	3	3	5	0	4	3	5	3	3	7	1	5
GPC091630	5	2	5	7	1	0	3	5	1	5	3	6	3	4	5	5	5	3	7	1	6
GPC091640	5	3	5	7	1	0	7	5	1	5	5	5	0	4	3	7	7	3	7	1	5
GPC091650	5	1	5	7	1	0	1	5	1	5	3	7	7	1	3	3	1	3	7	9	7
GPC091660	5	4	5	7	1	0	5	5	1	5	3	6	3	3.5	4	6	5	3	7	1	6
GPC091670	5	3	5	7	1	0	5	5	1	5	5	6	0	4	5	8	7	3	7	1	6
GPC091680	5	3	5	7	1	0	5	5	1	5	5	6	0	4	5	8	7	3	7	1	6
GPC091690	5	3	5	7	1	0	5	5	1	5	5	6	0	6	7	9	7	3	7	1	7
GPC091700	5	3	5	7	1	0	5	5	1	5	5	5	7	4	3	5	7	3	7	1	5
GPC091710	5	4	5	7	1	0	5	5	1	5	5	5	7	4	5	5	5	3	7	1	5
GPC091720	5	4	5	7	1	0	5	5	1	5	3	5	0	2	6	5	5	3	7	1	5
GPC091730	5	3	5	7	1	0	5	5	1.5	5	3	5	5	4	3	5	3	3	7	1	6
GPC091740	5	4	5	7	1	0	5	5	1	5	5	4	0	4	3	5	7	3	7	1	4
GPC091750	5	3	5	7	1	0	5	5	1	5	5	3	3	4	5	5	5	3	7	1	4
GPC091760	5	3	5	7	1	0	5	5	1	5	5	6	0	4	3	6	7	3	7	1	6
GPC091770	6	3	5	5	1.5	0	5	5	1	5	5	5.5	3	4	4	6	7	3	6	1	5.5
GPC091780	5	3	5	7	1	0	5	5	1	5	5	3	0	4	3	5	7	3	7	1	4
GPC091790	5	4	5	7	1	0	5	5	1	5	5	3	3	4	3	6	7	3	7	1	4
GPC091800	5	3	5	7	1	0	7	5	1	5	5	4	0	4	5	7	7	3	7	1	4
GPC091810	5	3	5	7	1	0	5	5	1	5	5	5	3	4	3	5	5	3	7	1	5
GPC091820	5	4	5	7	1	0	1	5	1	2.5	5	5	3	1	3	3	3	3	7	1	5
GPC091830	5	3	5	7	1	0	5	5	1	5	5	5	0	4	3	5	7	3	7	1	5
GPC091850	5	3	5	7	1	0	7	5	1	5	5	5	0	4	3	5	7	3	7	1	5
GPC091860	5	3	5	7	1	0	5	5	1	5	5	5	0	4	3	5	7	3	7	1	5
GPC091870	5	3	5	7	1	0	5	5	1	5	5	5	3	4	3	5	7	3	7	1	5
GPC091880	5	3	5	7	1	0	5	5	1	5	5	5	7	4	3	5	7	3	7	1	5
GPC091890	5	3	5	7	1	0	5	5	1	5	5	5	0	4	3	5	5	3	7	1	6
GPC091900	5	3	5	7	1	0	5	5	1	5	5	5	3	4	3	5	5	3	7	1	5
GPC091910	5	3	5	7	1	0	5	5	1	5	5	6	7	4	5	5	5	3	7	1	6
GPC091920	5	2	5	7	1	0	1	3	1	5	3	7	5	1	3	3	1	3	7	9	5
GPC091950	5	1	5	7	1	0	1	5	1	5	3	7	0	1	3	3	1	3	7	9	7
GPC091970	5	3	5	7	1	0	5	5	1	5	5	5	5	4	3	6	5	3	7	1	5
GPC091980	5	3	5	7	1	0	5	5	1	5	7	6	0	6	8	9	7	3	7	1	7
GPC091990	5	3	5	7	1	0	5	5	1	5	3	3	0	4	3	7	7	3	7	1	4
GPC092000	5	3	5	7	1	0	3	5	1	5	5	6	0	1	3	3	3	3	7	1	7
GPC092020	5	2	5	7	1	0	7	5	2	3	5	5	0	3	7	7	5	3	7	1	5
GPC092030	5	3	5	7	1	0	5	5	1	5	3	5	7	2	5	5	3	3	7	1	5
GPC092040	5	3	5	7	1	0	3	5	1	5	5	6	7	2.5	5	4	5	3	7	10	6
GPC092050	5	3	5	7	1	0	5	5	1	5	5	6	0	4	3	6	5	3	7	1	6
GPC092060	5	4	5	7	1	0	5	5	1	5	5	5	0	4	5	8	7	3	7	1	6
GPC092080	5	3	5	7	1	0	3	5	1	5	3	5	5	1	3	3	3	3	7	1	5
GPC092090	5	3	5	7	1	0	5	5	1	5	4	4	7	4	3	5	5	3	7	1	5
GPC092120	5	5	5	7	1	0	1	5	1	5	5	5	7	1	5	3	1	5	7	1	5
GPC092210	5	5	5	7	1	0	3	7	1	5	3	3	3	4	5	5	3	5	7	1	3
GPC092270	5	3	5	7	1	0	3	5	1	5	3	7	7	1	5	3	3	3	5	10	7
GPC092350	5	3	5	7	1	0	7	5	1	5	4	5	0	4	5	6	7	3	7	1	5
GPC092360	5	3	5	7	1	0	3	5	1	5	5	5	7	1	3	3	3	3	7	1	6
GPC092370	5	3	5	7	1	0	5	3	2	5	3	5	5	4	3	5	3	3	7	1	7
GPC092380	5	3	5	7	1	0	5	5	1	5	3	4	0	4	3	6	5	3	7	1	3
GPC092400	5	3	5	7	1	0	3	5	2	5	3	5	5	4	3	5	3	3	7	1	7
GPC092410	5	3	5	7	1	0	5	5	1	5	3	5	0	4	5	5	7	3	7	1	5
GPC092420	5	4	5	7	1	0	3	5	1	5	5	4	5	1	3	5	5	3	7	1	5
GPC092430	5	3	5	7	1	0	5	5	1	5	5	5	3	4	5	5	7	3	7	1	5
GPC092440	5	2	5	7	1	0	1	3	1	3	3	7	3	1	3	3	1	3	7	1	7
GPC092460	5	3	5	7	1	0	7	5	1	5	3	5	0	4	5	6	7	3	7	1	5
GPC092470	5	3	5	7	1	0	3	5	1	5	5	3	5	4	3	5	5	3	7	1	5
GPC092480	5	4	5	7	1	0	3	5	1	5	5	6	5	1	3	4	3	3	7	1	6
GPC092490	5	3	5	7	1	0	5	5	1	5	4	5	0	4	3	6	7	3	7	1	5
GPC092500	5	3	5	7	1	0	1	5	1	5	3	7	3	1	5	3	1	3	7	1	7
GPC092520	5	3	5	7	1	0	5	5	1	5	3	5	3	4	3	5	5	3	5	1	6
GPC092530	6	3	5	6	1.5	0	5	5	1	5	4	5	7	3.25	4.5	5	3	3	6	1	5
GPC092540	5	3	5	7	1	0	1	5	1	5	5	7	3	1	3	3	1	3	7	1	7
GPC092550	6	3	5	6	1.5	0	5	5	1	5	4	5.5	7	3	4.5	5	3	3	6	1	5.5
GPC092560	5	3	5	7	1	0	5	5	1	5	5	6	7	4	3	7	5	5	7	1	7
GPC092570	5	3	5	7	1	0	3	5	1	5	5	5	5	4	3	5	5	3	7	1	5
GPC092590	5	3	5	7	1	0	7	5	1	5	5	6	0	4	5	7	7	3	7	1	6
GPC092600	5	3	5	7	1	0	3	5	1	2	3	7	7	1	3	3	3	3	7	1	6
GPC092610	5	3	5	7	1	0	5	5	2	5	3	5	3	4	3	5	3	3	7	1	7
GPC092630	5	3	5	7	1	0	3	5	1	5	5	6	3	1	3	5	5	3	7	1	6
GPC092650	5	2	5	7	1	0	3	5	1	5	4	7	3	2.5	3	4	5	3	7	1	7
GPC092660	5	3	5	7	1	0	3	5	1	5	5	7	5	1	3	3	3	3	7	1	7
GPC092670	5	2	5	7	1	0	3	5	1	5	3	5	0	1	3	3	3	3	7	1	5
GPC092700	5	2	5	7	1	0	3	5	1	2	5	7	3	1	3	3	3	3	7	1	7
GPC092710	5	2	5	7	1	0	3	5	1.5	5	4	5	5	2.5	3	4	3	3	7	1	6
GPC092720	5	3	5	7	1	0	5	5	1	5	5	5	0	4	3	7	7	3	7	1	5
GPC092730	5	3	5	7	1	0	5	5	1	5	5	5	5	4	5	6	5	3	7	1	5
GPC092740	5	2	5	7	1	0	5	5	1	5	3	5	0	4	3	5	5	3	7	1	5
GPC092750	5	3	5	7	1	0	3	5	1	5	5	5	5	1	3	4	5	3	7	1	6
GPC092760	5	2	5	7	1	0	3	5	1	5	3	5	3	1	3	3	3	3	7	1	6
GPC092770	5	2	5	7	1	0	5	5	1	5	5	5	0	1	3	5	5	3	7	1	5
GPC092790	5	3	5	7	1	0	3	5	1	5	3	6	5	1	3	3	3	3	7	1	5
GPC092810	5	2	5	7	1	0	5	5	1	5	5	5	0	4	5	7	7	3	7	1	5
GPC092820	5	4	5	7	1	0	5	5	1	5	4	6	0	4	3	6	5	3	7	1	4
GPC092830	5	2	5	7	1	0	5	5	1	5	5	5	3	1	5	4	5	3	7	1	5
GPC092840	5	4	5	7	1	0	5	5	1	5	3	6	0	4	3	5	3	3	7	1	5
GPC092860	5	2	5	7	1	0	5	5	1	5	5	5	5	4	3	7	5	3	7	1	5
GPC092870	5	2	5	7	1	0	5	5	1	5	4	6	5	4	5	6	5	3	7	1	5
GPC092880	5	1	5	7	1	0	5	5	1	5	3	7	0	4	5	7	5	3	7	1	7
GPC092890	5	3	5	7	1	0	5	5	1	5	3	7	0	4	5	7	7	3	7	1	7
GPC092910	5	3	5	7	1	0	5	5	1	5	4	6	7	4	5	7	5	3	7	1	6
GPC092940	5	2	5	7	1	0	3	5	1	5	0	7	0	4	3	4	3	3	7	1	7
GPC092960	5	3	5	7	1	0	5	5	1	5	5	6	0	4	3	7	7	3	7	1	6
GPC092970	5	3	5	7	1	0	3	5	1	5	3	5	3	1	3	3	5	3	7	1	5
GPC092980	5	1	5	7	1	0	1	5	1	5	3	7	7	1	3	3	1	3	3	9	7
GPC092990	5	2	5	7	1	0	5	5	1	5	5	5	5	4	3	7	5	3	7	1	4
GPC093000	5	3	5	7	1	0	5	5	1	5	5	5	7	4	5	6	5	3	7	1	4
GPC093030	5	3	5	7	1	0	3	5	1	5	4	6	7	3.8	5	4	3	3	7	10	6
GPC093040	5	2	5	7	1	0	1	5	1	5	3	7	7	1	3	3	1	3	7	1	7
GPC093050	5	2	5	7	1	0	3	5	1	5	5	6	3	4	3	7	5	3	7	1	6
GPC093060	5	3	5	7	1	0	5	5	1	5	5	5	0	4	5	7	7	3	7	1	5
GPC093080	5	3	5	7	1	0	5	5	1	5	3	6	5	4	5	7	7	3	7	1	7
GPC093100	5	2	5	7	1	0	3	5	1	5	3	5	0	1	3	3	5	3	7	1	5
GPC093110	5	2	5	7	1	0	5	5	1	5	5	6	0	4	5	7	7	3	7	1	7
GPC093120	5	2	5	7	1	0	5	5	1	5	3	5	0	4	5	7	5	3	7	1	5
GPC093140	5	2	5	7	1	0	5	5	1	5	3	6	3	3	4	5	5	3	7	1	6
GPC093150	5	2	5	7	1	0	3	5	1.5	5	3	7	3	4	3	5	3	3	7	1	7
GPC093160	5	3	5	7	1	0	3	5	1.5	5	3	7	0	1	3	3	3	3	7	1	7
GPC093170	5	3	5	7	1	0	5	5	1	5	5	7	0	4	3	7	5	3	7	1	7
GPC093180	5	3	5	7	1	0	5	5	1	5	3	5	0	1	3	3	5	5	7	1	5
GPC093200	5	3	5	7	1	0	5	5	1	5	4	6	5	4	3	5	5	3	7	1	6
GPC093220	5	2	5	7	1	0	3	5	1	5	3	6	0	1	3	3	3	3	7	1	7
GPC093230	5	3	5	7	1	0	5	5	1	5	3	6	3	4	5	7	5	3	7	1	6
GPC093240	5	3	5	7	1	0	5	5	1	5	1.5	5	7	3.5	5	5	5	3	7	1	5
GPC093250	5	2	5	7	1	0	5	5	1	5	4	5	7	3	5	6	5	3	7	1	5
GPC093260	5	2	5	7	1	0	5	5	1	5	6	5	7	4	7	7	5	3	7	1	5
GPC093270	7	5	5	6	6.5	0	1	5	1	5	5	7	7	1	3	3	3	5	7	1	7
GPC093280	7	5	5	6	4	0	3	5	1	5	6	6	5	2.5	5	4	5	5	7	1	7
GPC093290	7	5	5	7	1	0	5	5	1	5	6	5	7	4	5	6	5	3	7	1	3
GPC093310	7	5	5	7	4	0	3	5	1	5	5	4	7	1	3	3	3	3	7	1	5
GPC093330	7	5	5	7	6.5	0	3	5	1	5	5	6	5	1	3	3	1	5	7	1	6
GPC093350	5	3	5	7	1	0	5	5	1	5	3	5	3	4	3	5	7	3	7	1	5
GPC093370	5	3	5	7	1	0	5	5	1	5	5	5	0	4	3	7	5	3	7	1	5
GPC093380	5	3	5	7	1	0	7	5	1	5	3	7	0	4	3	7	7	5	7	1	7
GPC093390	5	1	5	7	1	0	7	5	1	5	5	7	0	4	5	7	7	3	0	1	7
GPC093400	6	3	5	7	1	0	5	5	1	5	3	7	7	3	7	5	3	3	7	1	7
GPC093410	5	4	5	7	1	0	5	5	1	5	4	6	0	2.5	5	5	5	3	7	1	5
GPC093420	5	3	5	7	1	0	7	5	1	5	3	5	0	4	3	7	7	3	0	1	5
GPC093430	5	3	5	7	1	0	7	5	1	5	3	7	0	4	3	7	7	3	7	1	7
GPC093440	5	1	5	7	1	0	7	5	1	5	3	5	0	4	3	7	7	3	3	1	5
GPC093450	6	4	5	7	1	0	5	5	1	5	5	5	3	4	3	5	5	3	7	1	5
GPC093460	5	2	5	7	1	0	5	5	1	5	3	5	5	4	3	5	5	3	3	1	6
GPC093470	5	3	5	7	1	0	3	5	1	5	3	5	7	1	3	3	5	3	7	1	5
GPC093480	5	3	5	7	1	0	5	5	1	5	4	3	0	4	5	7	7	3	7	1	5
GPC093490	5	2	5	7	1	0	5	5	1	5	3	5	0	4	3	7	5	3	7	1	7
GPC093500	5	2	5	7	1	0	5	5	1	5	5	5	0	4	3	7	7	3	7	1	5
GPC093510	5	3	5	7	1	0	5	5	1	5	5	5	5	4	3	7	7	3	7	1	5
GPC093520	5	3	5	7	1	0	5	5	1	5	5	5	0	1	3	7	5	3	7	1	5
GPC093530	5	2	5	7	1	0	5	5	1.5	4	4	6	7	2.5	3	4	5	3	3	1	6
GPC093540	5	1	5	7	1	0	3	5	1	5	5	5	0	4	5	7	5	3	7	1	5
GPC093570	5	3	5	7	1	0	5	5	1	5	5	5	7	4	3	5	5	3	7	1	5
GPC093580	5	4	5	7	1	0	5	5	1	5	5	5	0	4	3	7	7	3	7	1	5
GPC093590	5	3	5	7	1	0	3	5	1	5	5	5	3	1	5	5	5	3	7	1	6
GPC093600	5	4	5	7	1	0	5	5	1	5	5	5	0	4	3	5	5	3	7	1	6
GPC093610	6	2	5	5	1.5	0	5	5	1	5	4	4	0	2.5	6	6	7	3	6	1	5
GPC093630	5	4	5	7	1	0	3	5	1	5	5	6	7	1	3	3	3	3	7	1	6
GPC093640	5	3	5	7	1	0	5	5	1	5	3	5	0	4	3	5	5	3	7	1	7
GPC093660	5	3	5	7	1	0	5	5	1	5	3	7	7	4	3	9	5	3	7	1	7
GPC093670	5	5	5	7	1	0	1	5	1	4	3	5	5	1	3	3	3	3	7	1	5
GPC093680	5	5	5	7	1	0	5	5	1	5	4	5	0	4	3	5	5	3	7	1	5
GPC093690	5	3	5	7	1	0	5	5	1	5	3	5	3	4	5	7	5	3	7	1	6
GPC093700	5	3	5	7	1	0	5	5	1	5	3	5	5	4	3	6	5	3	7	1	5
GPC093710	5	3	5	7	1	0	7	5	1	5	4	5	0	4	5	7	7	3	7	1	5
GPC093720	5	3	5	7	1	0	5	5	2	5	5	7	0	4	5	9	7	3	7	1	7
GPC093740	5	1	5	7	1	0	5	5	1	5	3	5	3	4	3	5	3	3	5	1	7
GPC093780	5	3	5	7	1	0	5	5	1	5	3	5	3	1	3	5	5	3	3	1	5
GPC093800	5	3	5	7	1	0	5	5	1	5	5	5	0	4	3	5	7	3	0	1	5
GPC093810	5	3	5	7	1	0	3	5	1	5	5	5	3	4	3	5	5	3	7	1	5
GPC093820	5	3	5	7	1	0	5	5	1	5	5	5	0	4	3	8	5	3	7	1	7
GPC093830	5	3	5	7	1	0	5	5	1	5	5	5	5	4	3	5	7	3	3	1	5
GPC093840	5	3	5	7	1	0	5	5	1	5	3	5	3	4	3	5	5	3	3	1	5
GPC093850	5	3	5	7	1	0	5	5	1	5	5	5	7	4	3	7	7	3	3	1	7
GPC093860	5	3	5	7	1	0	5	5	1	5	5	5	5	4	3	5	7	3	7	1	6
GPC093870	5	3	5	7	1	0	1	5	1	2	3	7	7	1	3	3	3	3	7	1	7
GPC093880	5	4	5	7	1	0	3	5	1.5	4	3	6	5	1	3	3	3	3	7	1	7
GPC093910	5	5	5	7	1	0	5	5	1	5	5	5	5	4	3	7	5	3	7	1	5
GPC093940	5	4	4	6	1	0	3	5	1.25	5	5	5	4	1	5	4.5	4	4	3.5	1	5
GPC093950	5	3	5	7	1	0	7	5	1	5	5	5	0	6	7	9	7	3	7	1	5
GPC093960	5	3	5	7	1	0	7	5	1	5	7	5	0	6	7	9	7	3	0	1	7
GPC094060	5	3	5	7	1	0	5	5	1	5	5	5	0	4	5	5	5	3	3	1	7
GPC094070	5	3	5	7	1	0	5	5	1	5	5	5	0	4	3	5	7	3	7	1	5
GPC094090	5	4	5	7	1	0	3	5	1	5	5	5	3	4	3	5	5	3	7	1	5
GPC094100	5	4	5	7	1	0	3	5	1	5	5	5	0	4	3	5	5	3	3	1	5
GPC094110	5	3	5	7	1	0	7	5	1	5	4	5	0	4	3	7	7	3	7	1	5
GPC094120	5	1	5	7	1	0	7	5	1	5	5	5	0	4	3	7	7	3	7	1	5
GPC094130	5	3	5	7	1	0	5	5	1	5	5	7	0	4	3	7	7	3	7	1	7
GPC094140	5	3	5	7	1	0	5	5	1	5	5	5	0	4	3	5	5	3	7	1	5
GPC094150	5	3	5	7	1	0	5	5	1	5	5	7	0	4	3	9	7	3	7	1	7
GPC094190	5	3	5	7	1	0	5	5	2	5	7	5	0	6	8	9	7	3	0	1	5
GPC094210	5	3	5	7	1	0	5	5	1	5	3	5	7	4	5	5	5	3	7	1	5
GPC094220	5	3	5	7	1	0	5	5	1	5	5	5	7	4	3	5	7	3	7	1	6
GPC094230	5	2	5	7	1	0	5	5	1	5	5	5	3	4	3	5	7	3	7	1	5
GPC094240	5	1	5	7	1	0	3	5	1	5	7	5	7	6	8	9	5	3	7	1	6
GPC094250	5	3	5	7	1	0	3	5	1	5	5	5	5	4	3	5	5	3	7	1	6
GPC094280	5	3	5	7	1	0	5	5	1	5	4	5	3	2.5	3	5	5	3	3	1	5
GPC094290	5	3	5	7	1	0	5	5	1	5	5	4	5	4	3	5	7	3	7	1	5
GPC094300	5	3	5	7	1	0	5	5	1	5	4	6	7	4	3	7	5	3	7	1	6
GPC094310	5	3	5	7	1	0	3	5	1.5	4	3	6	5	2.5	5	6	5	3	7	1	7
GPC094320	5	3	5	7	1	0	5	5	1	5	5	6	3	4	5	7	7	3	7	1	7
GPC094330	5	3	5	7	1	0	3	5	1	5	3	6	3	1	3	3	5	3	7	1	7
GPC094340	5	3	5	7	1	0	3	5	1	5	4	7	7	4	3	5	5	3	7	1	7
GPC094350	5	4	5	7	1	0	3	5	1	2	5	5	7	1	3	3	3	3	7	1	5
GPC094370	5	3	5	7	1	0	5	5	1	5	7	5	0	6	8	9	5	3	7	1	5
GPC094380	5	3	5	7	1	0	5	5	1	5	4	5	0	4	3	6	5	3	7	1	5
GPC094390	5	5	5	7	1	0	3	5	1	2	3	7	7	1	3	3	3	3	7	1	7
GPC094400	5	3	5	7	1	0	3	5	1	5	3	6	3	4	3	5	5	3	7	1	6
GPC094410	5	2	5	7	1	0	5	5	1	5	5	5	0	4	3	5	3	3	7	1	7
GPC094420	5	3	5	7	1	0	5	5	1	5	3	5	0	4	5	5	5	3	7	1	5
GPC094430	5	3	5	7	1	0	3	5	1	5	3	6	7	2.5	3	4	5	3	7	1	6
GPC094440	5	3	5	7	1	0	5	5	1	5	4	6	5	4	3	6	5	3	7	1	6
GPC094460	5	3	5	7	1	0	5	5	1	5	5	5	0	4	3	6	7	3	7	1	5
GPC094470	5	3	5	7	1	0	5	5	1	5	5	5	0	4	3	9	7	3	7	1	3
GPC094490	5	3	5	7	1	0	1	5	2	5	3	7	0	1	3	3	3	3	7	1	7
GPC094510	5	3	5	7	1	0	5	5	1	5	4	5	0	4	3	7	7	3	7	1	5
GPC094520	5	4	5	7	1	0	3	5	1	5	3	5	7	1	3	4	5	3	7	1	5
GPC094530	5	4	5	7	1	0	1	5	1	5	3	5	7	1	3	3	3	3	7	1	5
GPC094540	5	1	5	7	1	0	5	5	2	5	3	5	7	4	3	5	3	3	3	1	7
GPC094550	5	3	5	7	1	0	5	5	1	5	5	6	0	4	3	7	5	3	7	1	7
GPC094560	5	3	5	7	1	0	5	5	1.5	5	5	6	0	4	3	8	7	3	0	1	6
GPC094570	5	3	5	7	1	0	5	5	2	5	3	5	3	4	3	7	5	3	7	1	7
GPC094580	5	4	5	7	1	0	5	5	1	5	4	6	5	4	3	5	5	3	3	1	6
GPC094590	5	3	5	7	1	0	5	5	1	5	3	5	3	4	3	7	7	3	0	1	5
GPC094600	5	3	5	7	1	0	5	5	1	5	5	7	0	4	5	9	7	3	7	1	7
GPC094610	5	3	5	7	1	0	5	5	1	5	3	5	0	4	5	5	7	3	7	1	6
GPC094640	5	3	5	7	1	0	3	5	1	5	3	3	7	1	3	3	5	3	0	1	6
GPC094650	5	3	5	7	1	0	5	5	1.5	5	3	5	7	4	3	5	5	3	7	1	6
GPC094660	5	4	5	7	1	0	3	5	1	5	3	6	7	2.5	3	4	3	3	7	1	6
GPC094670	5	3	5	7	1	0	7	5	1	5	3	3	0	4	3	7	7	3	7	1	5
GPC094680	6	3	5	6	1.5	0	3	5	1	5	2.25	4.5	5	3.25	4	5	3	3	6	1	5
GPC094690	5	3	5	7	1	0	3	5	1	5	4	6	5	2.5	3	4	3	3	7	1	6
GPC094710	5	2	5	7	1	0	7	5	1	5	4	5	0	4	5	5	7	3	7	1	5
GPC094720	5	4	5	7	1	0	5	5	1	4	5	5	7	4	5	6	5	3	7	1	5
GPC094740	5	3	5	7	1	0	1	5	2	5	5	7	3	1	3	3	3	3	0	1	7
GPC094750	5	3	5	7	1	0	5	5	1	5	5	5	5	4	3	5	5	3	7	1	5
GPC094760	5	3	5	7	1	0	5	5	1	5	3	5	3	4	3	5	5	3	7	1	5
GPC094800	5	3	5	7	1	0	7	5	1	5	3	5	0	4	5	7	7	3	7	1	5
GPC094810	5	3	5	7	1	0	5	5	1	5	5	5	3	4	3	5	5	3	7	1	5
GPC094820	5	3	5	7	1	0	5	5	1	5	3	5	3	4	3	5	7	3	7	1	5
GPC094830	5	3	5	7	1	0	5	5	1	5	3	5	0	4	3	7	5	3	7	1	5
GPC094850	5	3	5	7	1	0	5	5	1	5	3	5	7	4	3	5	5	3	7	1	5
GPC094860	5	2	5	7	1	0	3	5	1	5	4	5	7	4	3	5	5	3	7	1	5
GPC094870	5	3	5	7	1	0	5	5	1	3	7	5	0	4	6	7	7	3	7	1	5
GPC094880	5	1	5	7	1	0	5	5	1	5	5	6	3	4	3	7	7	3	7	1	7
GPC094910	5	3	5	7	1	0	7	5	1	5	3	5	0	4	5	7	7	3	7	1	5
GPC094920	5	3	5	7	1	0	5	5	1	4	3	5	3	4	5	5	5	3	7	1	5
GPC094930	5	4	5	7	1	0	5	5	1	5	6	5	3	4	6	7	7	3	7	1	5
GPC094940	5	3	5	7	1	0	5	5	1	5	3	5	3	4	3	5	5	3	7	1	5
GPC094950	5	3	5	7	1	0	3	5	1	5	3	7	7	1	3	3	3	3	7	1	7
GPC094960	5	2	5	7	1	0	3	5	1	5	5	7	5	4	5	5	5	3	7	1	7
GPC094970	5	4	5	7	1	0	7	5	1	5	3	5	0	4	3	7	7	3	7	1	4
GPC094980	5	3	5	7	1	0	5	5	1	5	3	7	0	4	3	7	5	3	7	1	7
GPC094990	5	3	5	7	1	0	3	5	1	5	3	7	7	1	3	3	3	3	0	1	7
GPC095000	5	3	5	7	1	0	3	5	1	5	5	6	7	4	3	5	5	3	7	1	5
GPC095010	5	3	5	7	1	0	3	5	1	5	5	5	7	4	3	5	5	3	7	1	5
GPC095020	5	3	5	7	1	0	3	5	1	2	3	5	5	1	3	3	3	3	7	1	5
GPC095030	5	3	5	7	1	0	1	5	1	5	3	6	7	1	3	3	3	3	7	1	6
GPC095040	5	3	5	7	1	0	5	5	1	5	3	5	5	1	5	3	5	3	3	1	5
GPC095050	5	4	5	7	1	0	1	5	1	5	5	5	7	1	3	3	1	3	7	1	5
GPC095060	5	3	5	5	1	0	1	5	1	2	3	7	7	1	3	3	1	3	7	1	7
GPC095070	5	3	5	7	1	0	5	7	1	5	0	3	5	4	6	5	3	5	0	1	3
GPC095090	5	3	5	7	1	0	7	5	1	5	6	7	0	6	8	9	7	3	7	1	7
GPC095120	5	3	5	7	1	0	5	5	1	5	5	5	0	4	5	5	7	5	3	1	5
GPC095160	5	3	5	7	1	0	5	5	1	5	3	5	3	4	5	5	5	3	7	1	7
GPC095170	4	1	5	6	1.5	0	5	5	1	5	3	7	7	2.5	4	3	3	5	6	6	6.5
GPC095180	5	3	5	7	1	0	5	5	1	5	3	3	0	4	3	5	5	3	7	1	6
GPC095200	5	3	5	7	1	0	7	5	1	5	5	7	0	4	5	9	7	3	3	1	7
GPC095240	5	3	5	7	1	0	3	5	1	5	3	3	5	1	3	3	5	3	7	1	3
GPC095280	5	3	5	7	1	0	7	5	1	5	5	5	0	6	7	9	7	3	5	1	5
GPC095360	5	3	5	7	1	0	7	5	1	5	7	5	0	6	7	7	7	3	0	1	7
GPC095390	5	1	5	7	1	0	9	5	1	5	5	5	0	6	7	9	7	3	0	1	7
GPC095400	5	1	5	7	1	0	9	5	1	5	5	5	0	6	7	9	9	3	0	1	7
GPC095410	5	4	5	7	1	0	5	7	1	5	3	3	3	4	3	5	5	5	7	1	3
GPC095420	5	5	5	7	1	0	5	5	1	5	5	3	0	2.5	5	4	5	5	7	1	3
GPC095430	5	4	5	7	1	0	9	5	1	5	5	5	0	6	7	9	7	3	7	1	3
GPC095440	5	3	5	7	1	0	9	5	1	5	5	5	0	6	7	9	7	3	0	1	6
GPC095480	5	3	5	7	1	0	9	5	1	5	5	5	0	6	7	9	7	3	3	1	7
GPC095500	5	3	5	7	1	0	9	5	1	5	5	5	0	6	7	9	7	3	0	1	7
GPC095510	5	3	5	7	1	0	9	5	1	5	5	5	0	6	7	9	9	3	0	1	7
GPC095520	5	3	5	7	1	0	9	5	1	5	5	5	0	6	7	9	9	3	0	1	7
GPC095530	5	3	5	7	1	0	9	5	1	5	5	5	0	6	7	9	7	3	2.5	1	7
GPC095540	5	3	5	7	1	0	9	5	1	5	5	5	0	6	7	9	7	3	0	1	7
GPC095550	5	3	5	7	1	0	9	5	1	5	5	5	0	6	7	9	7	3	3	1	7
GPC095560	5	3	5	7	1	0	9	5	1	5	5	5	0	6	7	9	9	3	2.5	1	7
GPC095590	5	3	5	7	1	0	9	5	1	5	5	5	0	6	7	9	7	3	3	1	7
GPC095610	5	3	5	7	1	0	9	5	1	5	5	5	0	6	7	9	9	3	0	1	7
GPC095630	5	3	5	7	1	0	9	5	1	5	5	5	0	6	7	9	9	3	0	1	7
GPC095640	5	3	5	7	1	0	9	5	1	5	5	5	0	6	7	9	7	3	0	1	7
GPC095650	5	3	5	7	1	0	9	5	1	5	5	5	0	6	7	9	9	3	0	1	7
GPC095660	5	3	5	7	1	0	9	5	1	5	5	5	0	6	7	9	9	3	5	1	7
GPC095670	5	3	5	7	1	0	9	5	1	5	5	5	0	6	7	9	9	3	5	1	7
GPC095680	5	3	5	7	1	0	9	5	1	5	5	5	0	6	7	9	9	3	3	1	7
GPC095690	5	3	5	7	1	0	9	5	1	5	5	5	0	6	7	9	7	3	3	1	7
GPC095710	5	3	5	7	1	0	9	5	1	5	5	5	0	6	7	9	7	3	3	1	7
GPC095720	5	3	5	7	1	0	9	5	1	5	5	5	5	6	7	9	7	3	0	1	7
GPC095730	5	3	5	7	1	0	9	5	1	5	5	5	0	6	7	9	9	3	2.5	1	7
GPC095740	5	3	5	7	1	0	9	5	1	5	5	5	0	6	7	9	9	3	0	1	7
GPC095760	5	3	5	7	1	0	9	5	1	5	7	5	0	6	7	9	9	3	0	1	7
GPC095770	5	3	5	7	1	0	9	5	1	5	5	5	0	6	7	9	7	3	3	1	7
GPC095780	5	3	5	7	1	0	9	5	1	5	5	5	0	6	7	9	7	3	0	1	7
GPC095790	5	3	5	7	1	0	7	5	1	5	7	5	0	6	7	7	7	3	0	1	5
GPC095800	5	1	5	7	1	0	9	5	1	5	5	5	0	6	7	9	7	3	3	1	7
GPC095810	5	3	5	7	1	0	7	5	1	5	5	5	0	6	7	9	9	3	5	1	7
GPC095820	5	1	5	7	1	0	7	5	1	5	5	5	0	6	7	9	7	3	5	1	7
GPC095830	5	3	5	7	1	0	9	5	1	5	5	5	0	6	7	9	9	3	5	1	7
GPC095840	5	3	5	7	1	0	9	5	1	5	5	5	0	6	7	9	7	3	0	1	7
GPC095850	5	3	5	7	1	0	7	5	1	5	5	5	0	6	7	9	7	3	0	1	7
GPC095860	5	3	5	7	1	0	5	5	1	5	7	5	0	6	7	9	7	3	5	1	5
GPC095870	5	3	5	7	1	0	9	5	1	5	5	5	0	6	7	9	7	3	3	1	5
GPC095880	5	3	5	7	1	0	5	5	1	5	5	5	0	6	7	9	7	3	0	1	5
GPC095900	3	1	5	5	1	0	3	3	1	5	7	3	3	4	7	7	5	3	3	1	3
GPC095910	5	3	5	7	1	0	7	5	1	5	5	5	3	6	7	9	7	3	0	1	6
GPC095920	5	5	5	7	1	0	3	5	1	5	5	3	5	1	3	5	5	3	3	1	3
GPC095930	7	5	5	7	1	0	3	5	1	5	7	3	7	1	7	5	5	3	7	1	5
GPC095950	5	3	5	7	1	0	3	5	1	5	3	3	7	1	3	5	3	3	5	1	5
GPC095960	5	3	5	7	1	0	3	5	1	5	3	3	5	1	3	5	5	3	5	1	5
GPC095970	5	3	5	7	1	0	5	5	1	5	3	3	7	4	7	5	5	5	7	1	5
GPC095980	5	3	5	5	1	0	5	5	1	5	0	3	5	1	5	3	3	3	3	1	5
GPC095990	5	3	5	7	1	0	5	5	1	5	5	3	0	4	6	9	7	5	0	1	5
GPC096000	5	3	5	5	1	0	3	5	1	5	3	3	5	4	5	5	3	5	0	1	5
GPC096010	5	3	5	7	2	0	5	5	1	7	5	3	0	4	5	7	7	5	0	1	5
GPC096020	5	3	5	7	1	0	5	5	1	5	3	3	0	1	5	3	3	5	0	1	4
GPC096050	7	5	5	7	2	0	5	5	1	7	5	5	3	4	7	9	7	5	0	1	6
GPC096060	5	3	5	7	1	0	7	5	1	5	5	5	0	6	7	9	7	3	7	1	5
GPC096070	7	5	5	7	1	0	3	5	1	5	7	3	3	1	7	7	5	3	7	1	5
GPC096080	5	5	5	7	1	0	3	5	1	5	3	3	5	1	3	3	5	3	5	1	3
GPC096090	5	5	5	7	1	0	3	5	1	5	5	3	3	1	3	3	5	3	3	1	3
GPC096100	3	1	5	7	1	0	3	5	1	5	7	3	5	4	7	7	5	3	3	1	3
GPC096110	5	5	5	7	1	0	3	5	1	5	5	3	5	4	5	6	5	5	3	1	3
GPC096130	5	3	5	7	1	0	5	7	1	5	5	3	7	4	7	7	5	7	0	1	3
GPC096160	5	3	5	7	1	0	3	7	1	4	5	3	0	1	7	3	3	7	0	1	3
GPC096170	5	5	5	5	1	0	1	5	1	5	5	3	5	4	7	5	1	5	3	1	4
GPC096190	5	3	5	7	1	0	3	5	1	5	3	5	7	4	3	5	1	5	0	1	5
GPC096200	5	3	5	5	1	0	5	5	1	5	3	5	0	4	7	9	7	3	0	1	6
GPC096220	5	3	5	7	1	0	7	5	1	5	3	5	0	4	7	7	7	5	0	1	5
GPC096230	5	3	5	7	1	0	7	5	1	5	7	5	0	4	7	7	7	3	0	1	5
GPC096240	5	3	5	7	1	0	3	7	1	5	5	3	7	1	3	3	1	5	0	1	3
GPC096250	5	3	5	7	1	0	5	5	1	5	5	3	0	4	7	5	7	5	0	1	3
GPC096260	7	3	5	7	1	0	3	7	1	5	7	3	0	6	7	9	5	5	0	1	3
GPC096270	5	3	5	7	1	0	5	5	1	5	3	3	3	4	7	5	7	5	0	1	4
GPC096280	5	3	5	7	1	0	3	7	1	5	5	3	7	1	7	3	3	5	0	1	3
GPC096300	5	3	5	5	1	0	5	5	1	5	7	3	0	6	7	9	7	5	0	1	5
GPC096310	5	3	5	7	1	0	3	7	1	5	7	3	3	4	7	7	5	5	0	1	3
GPC096330	7	3	5	7	1	0	5	5	1	5	5	3	0	4	7	5	5	5	0	1	3
GPC096350	5	3	5	7	1	0	5	7	1	5	3	3	3	4	3	5	5	5	0	1	3
GPC096360	5	3	5	7	1	0	3	7	1	5	5	3	7	1	7	3	3	5	3	1	3
GPC096380	7	4	5	7	1	0	3	7	1	5	7	3	3	4	3	5	1	5	0	1	3
GPC096390	7	4	5	5	1	0	1	7	1	5	3	7	3	2	7	3	1	5	0	1	5
GPC096400	7	4	5	5	1	0	1	7	1	5	5	3	5	4	7	5	3	5	0	1	3
GPC096410	5	3	5	7	1	0	1	7	1	5	5	3	7	1	7	3	1	5	0	1	3
GPC096420	5	3	5	7	1	0	3	7	1	5	5	3	3	4	7	7	3	7	0	1	3
GPC096460	5	3	5	5	1	0	3	7	1	5	3	3	7	1	3	3	1	7	3	1	3
GPC096470	5	4	5	7	1	0	5	7	1	5	5	5	7	4	5	7	7	5	0	1	5
GPC096600	5	3	5	7	1	0	5	7	1	5	5	3	0	6	7	7	5	7	3	1	5
GPC096610	5	3	5	7	1	0	3	7	1	5	5	3	5	1	7	3	5	5	5	1	3
GPC096650	5	4	5	7	1	0	5	5	1	5	3	5	7	3.5	5	5	3	5	7	1	5
GPC096660	5	3	5	7	1	0	5	5	1.5	5	3	5	3	4	3	5	5	3	3	1	5
GPC096670	5	4	5	7	1	0	3	5	1	5	3	5	7	1	3	3	3	3	7	1	6
GPC096690	5	4	5	7	1	0	3	5	1	5	3	5	5	1	3	3	3	3	7	1	6
GPC096710	5	4	5	7	1	0	1	5	1	5	3	6	5	1	3	3	1	3	7	1	6
GPC096720	5	1	5	7	1	0	9	5	1	5	5	5	0	6	7	9	7	5	7	1	7
GPC096740	5	4	5	7	3.5	0	5	5	1	5	3	5	5	4	5	6	5	5	7	1	5
GPC096800	5	4	5	5	1	0	3	5	1	5	3	6	7	1	5	5	3	3	7	1	6
GPC096810	5	4	5	7	1	0	5	5	1	5	3	5	0	4	5	7	5	3	7	1	5
GPC096820	5	4	5	7	1	0	5	5	1	5	1.5	5	3	4	5	5	5	3	7	1	5
GPC096840	5	4	5	7	1	0	3	5	1	5	5	5	3	1	3	3	3	3	7	10	6
GPC096850	5	5	5	7	1	0	3	5	1	5	5	7	7	1	5	3	3	5	7	1	7
GPC096870	5	3	5	7	1	0	5	5	1	5	3	5	0	6	8	5	5	3	7	1	5
GPC096910	5	3	5	7	1	0	5	5	1	5	7	5	3	4	7	9	7	3	5	1	5
GPC096920	5	3	5	7	1	0	5	5	1	5	5	5	0	4	7	9	7	3	5	1	5
GPC096940	5	5	5	5	2	0	1	5	1	5	3	7	7	4	3	3	1	7	0	1	7
GPC096960	5	3	5	5	1	0	5	5	1	5	5	3	5	4	7	7	5	3	3	1	4
GPC096980	5	3	5	5	1	0	3	5	1	5	5	5	5	1	5	3	5	3	5	1	5
GPC096990	7	5	5	7	1	0	3	5	1	5	3	3	5	1	7	3	5	7	3	1	3
GPC097000	7	5	5	7	1	0	3	5	1	5	5	3	5	1	7	3	3	7	0	1	3
GPC097030	5	5	5	7	1	0	3	5	1	5	5	3	7	1	5	3	3	5	3	1	5
GPC097050	5	3	5	5	1	0	5	5	1	5	5	5	5	4	7	5	5	3	5	1	6
GPC097070	5	3	5	7	1	0	3	5	1	5	5	3	7	1	7	5	5	5	5	1	5
GPC097110	5	3	5	7	1	0	5	5	1	5	3	3	5	1	7	3	5	3	5	1	5
GPC097150	5	1	5	7	1	0	5	5	1	5	5	5	3	4	7	7	5	3	0	1	5
GPC097160	5	4	5	5	1	0	1	5	1	5	3	3	3	4	3	5	1	5	0	1	7
GPC097290	5	3	5	7	1	0	3	5	1	5	5	5	7	1	3	3	3	5	0	1	7
GPC097310	5	3	5	7	1	0	5	5	1	5	3	3	3	1	3	5	5	3	3	1	5
GPC097320	5	3	5	7	1	0	5	5	1	5	3	3	7	4	3	5	5	3	7	1	3
GPC097330	5	3	5	7	1	0	3	5	1	5	5	5	7	4	5	7	3	5	7	1	3
GPC097340	5	3	5	7	1	0	3	5	1	5	5	5	7	4	5	7	3	3	7	1	5
GPC097360	5	3	5	5	1	0	3	7	1	5	3	7	7	2	5	5	1	5	7	1	7
GPC097370	5	5	5	7	1	0	1	5	1	5	5	6	7	1	5	3	1	3	7	1	6
GPC097380	5	4	5	7	1	0	5	5	1	5	1.5	5	7	4	5	6	5	3	7	1	6
GPC097430	5	5	5	7	1	0	1	5	1	5	5	6	7	1	3	3	1	5	7	1	6
GPC097450	5	4	5	7	1	0	3	5	1	5	5	5	3	2.5	5	4	5	3	7	1	5
GPC097510	5	3	5	7	1	0	3	5	1	5	4	5	7	1	3	3	5	3	0	1	5
GPC097540	5	5	5	7	1	0	3	5	1	5	3	6	3	2.5	5	4	1	3	7	1	6
GPC097560	5	4	5	7	1	0	5	5	1	5	7	5	0	4	5	9	5	3	7	1	5
GPC097570	5	4	5	7	1	0	1	5	1	5	3	5	7	1	3	3	1	3	7	1	5
GPC097580	5	5	5	7	1	0	3	5	1	5	3	5	7	2.5	5	5	3	3	7	1	6
GPC097600	5	5	5	7	1	0	3	5	1	5	5	5	5	4	3	5	5	5	7	1	4
GPC097610	5	5	5	7	1	0	3	5	1	5	3	4	3	1	3	3	3	3	7	1	5
GPC097940	5	3	5	7	1	0	3	5	1	5	3	5	5	2.5	3	4	5	3	7	1	5
GPC097960	5	5	3	5	1.5	0	1	5	1	5	3	7	7	2	5	3	1	5	7	1	7
GPC098020	5	3	3	7	1	0	3	5	1	5	0	5	7	1	4	5	3	3	7	1	5
GPC098070	5	5	5	7	1	0	5	5	1	5	7	5	0	6	7	5	5	3	7	1	6
GPC098080	5	1	5	7	1	0	7	5	2	5	0	7	0	4	4	7	7	3	5	1	7
GPC098090	5	3	5	7	1	0	3	7	1	5	3	7	7	2.5	5	4	3	5	7	1	7
GPC098100	5	3	5	7	1	0	5	7	1	5	3	5	7	4	5	5	5	5	7	1	5
GPC098110	5	3	4	7	1	0	3	5	1	5	3	6	7	1	3	3	1	5	7	1	7
GPC098130	5	3	5	7	1	0	3	5	1	5	7	5	3	1	5	5	3	3	7	1	5
GPC098270	5	5	5	7	1	0	3	5	1	5	5	5	7	1.5	4	3	3	5	3	1	5
GPC098860	5	3	5	7	1	0	7	5	1	5	5	5	0	4	5	7	7	5	7	1	3
GPC098900	5	3	5	7	1	0	3	7	1	5	3	5	7	1	3	3	3	5	5	1	5
GPC098920	5	3	5	5	1	0	1	5	1	5	5	3	7	1	7	3	3	3	3	1	3
GPC098930	5	3	5	7	1	0	7	5	1	5	7	3	3	6	7	9	7	3	3	1	4
GPC098940	5	3	5	7	1	0	5	5	1	5	7	5	0	6	7	9	7	3	7	1	7
GPC098950	5	3	5	7	1	0	3	5	1	5	7	3	5	1	7	5	5	3	5	1	7
GPC098960	5	3	5	7	1	0	5	5	1	5	5	5	3	6	7	9	7	3	5	1	5
GPC098970	5	3	5	7	1	0	5	5	1	5	7	5	3	6	7	9	7	3	7	1	6
GPC098980	5	3	5	7	1	0	5	5	1	5	7	5	3	6	7	9	7	3	7	1	7
GPC098990	5	3	5	7	1	0	5	5	1	5	7	5	5	4	7	7	7	3	3	1	7
GPC099000	5	3	5	7	1	0	9	5	1	5	5	5	5	6	7	9	7	3	5	1	7
GPC099010	7	5	5	5	1	0	1	5	1	5	3	3	7	1	3	3	3	3	3	1	5
GPC099020	5	3	5	7	1	0	5	5	1	5	5	3	3	4	3	1	7	3	5	1	3
GPC099030	5	3	5	7	1	0	7	5	1	5	3	3	0	4	7	5	7	3	7	1	5
GPC099040	5	3	5	7	1	0	7	5	1	5	5	5	0	4	7	5	7	3	0	1	7
GPC099050	5	3	5	7	1	0	7	5	1	5	3	5	5	4	7	5	5	3	7	1	5
GPC099060	7	3	5	7	1	0	3	5	1	5	5	5	7	4	5	5	3	3	3	1	5
GPC099080	5	3	5	5	1	0	7	5	1	5	3	5	0	4	3	7	7	3	7	1	3
GPC099090	5	3	5	5	1	0	7	5	1	5	0	5	0	4	3	7	7	3	5	1	3
GPC099680	5	3	5	7	1	0	1	5	1	5	3	7	7	1	3	3	1	5	7	1	7
GPC099690	5	5	3	5	1	0	3	3	1	5	3	3	7	1	5	3	3	3	3	1	4
GPC100830	5	3	5	5	1	0	1	5	1	5	5	3	7	1	3	3	1	5	3	1	5
GPC101620	5	5	5	6	1.5	0	1	5	1	4.75	3	5	7	2.5	3	4	1	5	6	1	6
GPC104840	7	5	5	6	1.5	0	1	5	1	4.75	3	5	7	1.75	5	3	1	5	6	1	5
GPC104950	6	5	5	5	1.5	0	3	7	1	5	3	5	7	1.75	5	3	1	5	6	1	5
GPC105040	6	5	5	6	1.5	0	1	7	1	5	3	3	7	1	3	3	1	5	6	1	5
GPC105090	6	3	5	5	1.5	0	1	5	1	5	4	4.5	7	1	5	3	1	5	6	1	5
GPC105300	6	3	5	6	1.5	0	3	5	1	5	5	5	5	4	6	5	3	3	6	1	5
GPC105620	6	3	5	5	1.5	0	1	7	1	5	3	4	7	1	5	3	1	5	6	1	5
GPC106030	5	3	5	7	1	0	3	5	1	5	3	3	7	1	3	3	3	3	5	1	5
GPC106040	3	1	5	7	1	0	3	5	1	5	3	3	7	1	3	3	5	3	0	1	3
GPC106270	7	4	5	5	1	0	3	5	1	5	3	5	3	1	7	3	1	5	0	1	6
GPC106370	5	4	5	7	4	0	5	5	1	5	5	6	7	4	3	5	5	3	7	1	7
GPC106570	7	5	5	7	1	0	3	7	1	5	5	3	7	1	3	3	1	5	7	1	5
GPC106590	6	3	5	6	1.5	0	5	5	1	5	5	5	0	4	7	9	7	3	6	1	7
GPC106660	5	3	5	7	1	0	3	5	1	4	7	3	5	1	7	5	5	3	3	1	5
GPC106680	5	3	5	5	1	0	3	5	1	5	5	3	7	1	3	3	3	3	3	1	5
GPC106700	5	3	5	7	1	0	5	5	1	5	5	3	0	4	7	5	5	3	3	1	3
GPC106710	5	3	5	7	1	0	5	5	1	5	3	3	3	4	7	5	5	3	0	1	3
GPC106720	5	3	5	7	1	0	7	7	1	5	5	5	0	6	7	7	7	5	7	1	5
GPC106730	5	3	5	7	1	0	7	7	1	5	5	5	0	6	7	7	7	5	7	1	7
GPC106740	5	3	3	3	1	0	9	3	1	5	3	3	0	4	5	9	7	5	0	9	7
GPC106750	5	3	5	7	1	0	5	5	1	5	7	3	0	4	7	7	7	3	3	1	5
GPC106760	5	3	5	7	1	0	5	5	1	5	3	3	3	4	7	5	7	5	0	1	3
GPC106770	5	3	5	5	1	0	1	5	1	5	3	6	5	4	3	5	1	5	5	1	7
GPC106780	5	5	5	7	1	0	3	5	1	5	3	3	3	1	7	3	5	5	7	1	5
GPC106870	5	3	5	7	1	0	5	5	1	5	3	7	0	4	3	7	7	3	7	1	7
GPC106910	5	3	5	7	1	0	7	5	1	5	5	7	0	6	9	9	9	3	7	1	7
GPC106920	5	3	5	7	1	0	7	5	1	2	5	7	0	6	9	9	9	5	3	1	7
GPC106930	5	3	5	7	1	0	7	5	1	2	7	5	0	6	7	9	9	3	7	1	7
GPC106940	5	3	5	7	1	0	9	5	1	5	7	5	0	6	9	9	9	3	7	1	5
GPC106960	5	3	5	7	1	0	9	5	1	2	3	5	0	6	7	9	9	3	7	1	7
GPC106980	5	3	3	7	1	0	5	5	1	5	3	5	5	1	3	5	5	3	7	1	3
GPC106990	5	3	3	7	1	0	1	5	1	5	3	5	7	1	3	5	3	3	7	1	3
GPC107020	3	3	5	5	1	0	5	5	1	5	3	3	3	4	3	5	5	3	0	1	3
GPC107050	5	3	5	7	1	0	7	5	1	5	4	5	0	6	6	9	8	3	3.5	1	5.5
GPC107100	5	3	5	7	1	0	3	5	1	5	3	3	3	1	3	3	5	3	3	1	5
GPC107150	5	4	3	7	1	0	1	5	1	5	3	5	7	1	3	3	1	3	7	1	5
GPC107180	5	3	5	7	1	0	3	5	1	5	5	5	3	4	7	7	5	3	7	1	5
GPC107230	7	3	5	5	1	0	1	7	1	5	3	7	7	2	7	5	1	7	0	1	7
GPC107250	7	4	5	5	1	0	1	5	1	5	3	7	7	4	7	5	1	5	0	1	7
GPC107260	5	4	5	5	1	0	1	5	1	5	3	3	7	1	3	3	1	7	0	1	3
GPC107270	7	5	5	5	1	0	1	7	1	5	3	7	7	2	7	3	1	5	0	1	7
GPC107290	7	3	5	5	1	0	1	7	1	5	3	7	7	4	3	5	1	5	0	1	7
GPC107330	7	3	5	5	1	0	3	7	1	5	3	7	7	4	5	5	1	7	0	1	7
GPC107340	7	4	5	5	1	0	1	7	1	5	3	7	7	4	7	5	1	7	0	1	7
GPC107360	7	3	5	5	1	0	1	7	1	5	3	7	7	2	7	5	1	7	0	1	7
GPC107370	7	3	5	5	5	0	1	7	1	5	3	7	7	4	7	5	1	7	0	1	7
GPC107390	7	4	5	7	5	0	1	7	1	5	5	7	3	1	7	3	1	7	0	1	7
GPC107450	7	5	5	5	1	0	1	7	1	5	3	7	7	2	7	3	1	7	3	1	7
GPC107490	7	5	5	7	1	0	1	5	1	5	5	3	7	1	3	3	3	5	3	1	3
GPC107520	7	5	5	5	1	0	1	7	1	5	5	3	7	1	7	3	1	5	5	1	3
GPC107530	7	5	5	7	1	0	3	5	1	5	3	3	7	1	3	3	3	5	7	1	3
GPC107570	7	3	5	5	6	0	1	5	1	5	3	7	7	4	3	5	1	5	0	1	7
GPC107610	5	3	5	7	1	0	5	5	1	5	3	3	0	1	3	3	7	5	0	1	5
GPC107620	5	3	5	5	1	0	3	5	1	5	3	3	5	1	3	3	3	5	0	1	5
GPC107630	5	3	5	7	1	0	3	7	1	5	5	3	7	1	3	3	3	7	3	1	3
GPC107700	7	3	5	5	1	0	1	7	1	5	3	3	5	1	5	3	1	7	3	1	3
GPC107740	7	5	5	5	1	0	1	7	1	5	5	7	7	1	7	3	1	5	1.5	1	7
GPC107790	5	3	5	7	1	0	3	5	1	5	6	5	7	1	3	3	5	5	7	1	3
GPC107810	5	3	5	7	1	0	3	5	1	5	5	5	3	1	3	5	5	3	7	1	5
GPC107850	5	3	4	7	1	0	3	5	1	5	3	5	3	1	3	3	3	3	7	1	3
GPC107860	5	5	3	5	1	0	3	5	1	5	5	3	3	1	3	3	3	3	3	1	5
GPC107890	5	5	5	5	1	0	5	5	1	5	7	3	3	6	7	6	5	3	0	1	5
GPC107900	5	3	3	5	1	0	3	5	1	5	3	3	3	1	3	3	3	3	0	1	5
GPC107930	5	5	5	5	1	0	3	5	1	5	5	3	5	2.5	3	4	3	3	3	1	5
GPC107940	5	5	3	5	1	0	3	5	1	5	3	3	3	1	3	3	5	3	3	1	5
GPC107960	5	3	5	7	1	0	3	5	1	5	3	5	7	1	5	4	3	3	7	1	4
GPC111330	5	3	5	5	4	0	3	7	1	5	7	5	7	5	3	5	5	5	3	2	5
GPC111340	5	5	5	7	4	0	3	7	1	5	7	5	7	5	7	7	5	5	3	3	5
GPC111560	5	6	0	5	4	0	1	5	1	5	3	7	7	1	3	3	1	5	3	2	7
GPC111580	5	3	5	7	1	0	7	5	1	5	5	5	0	6	7	9	7	3	3	1	7
GPC111590	5	3	5	7	1	0	5	5	1	5	7	3	0	6	7	9	7	3	3	1	7
GPC111600	7	5	5	5	1	0	1	5	1	5	3	7	7	1	3	3	1	3	7	1	7
GPC111640	5	3	5	7	1	0	3	5	1	5	3	5	3	1	3	5	5	5	7	1	5
GPC111650	5	3	5	7	1	0	3	5	1	5	3	5	3	1	3	5	5	5	7	1	5
GPC111660	5	3	5	7	1	0	3	5	1	5	3	3	7	1	3	5	5	3	7	1	3
GPC111670	5	3	5	7	1	0	3	7	1	5	4	4	7	1	5	3	5	5	5	1	4
GPC111680	5	3	5	7	1	0	3	7	1	5	3	4	5	1	5	3	5	5	5	1	3
GPC111690	5	3	5	7	1	0	3	5	1	5	5	5	7	1	3	3	3	5	5	1	3
GPC111700	5	3	5	7	1	0	3	7	1	5	5	5	3	2.5	5	4	5	5	5	1	4
GPC111710	5	3	5	7	1	0	3	7	1	5	4	5	3	2.5	5	4	5	5	5	1	4
GPC111720	5	3	5	7	1	0	3	7	1	5	3	5	7	1	3	4	5	5	5	1	3
GPC111730	5	3	5	7	1	0	3	7	1	5	4	5	7	1	3	3	3	5	5	1	3
GPC111740	7	3	5	7	1	0	3	7	1	5	3	4	7	1	5	3	5	5	5	1	4
GPC111750	5	3	5	7	1	0	3	7	1	5	3	5	5	1	3	3	3	5	5	1	4
GPC111760	5	3	5	7	1	0	3	7	1	5	3	5	3	1	5	3	5	5	5	1	4
GPC111770	5	3	5	7	1	0	3	7	1	5	5	5	5	1	5	3	5	5	5	1	4
GPC111810	5	3	5	7	1	0	3	7	1	5	3	5	3	1	3	3	3	5	5	1	4
GPC111840	5	3	5	7	1	0	3	7	1	5	3	5	3	1	5	3	3	5	5	1	5
GPC111850	5	3	5	7	1	0	3	7	1	5	3	5	5	1	5	4	5	5	5	1	5
GPC111890	5	3	5	7	1	0	7	5	1	2	5	5	0	6	9	9	9	5	3	1	7
GPC111900	5	3	5	5	1	0	5	5	1	5	3	5	0	4	7	7	5	3	7	1	5
GPC111940	5	3	5	5	1	0	3	5	1	5	3	3	7	1	3	3	3	3	7	1	5
GPC111980	5	3	4	5	1	0	9	5	1	5	5	3	0	6	9	9	7	3	0	1	5
GPC111990	5	3	5	7	1	0	3	5	1	5	3	3	5	1	3	3	3	5	0	1	3
GPC112020	5	3	5	7	3.5	0	3	7	1	5	5	5	7	1	5	3	3	5	7	1	6
GPC112030	7	3	5	7	1	0	3	7	1	5	3	5	0	1	3	5	5	5	7	1	4
GPC112080	7	3	5	5	1	0	1	7	1	5	3	7	7	1	3	3	1	5	7	1	7
GPC112300	7	3	5	5	1	0	1	7	1	5	3	5	7	1	3	3	1	5	7	1	7
GPC112460	5	3	5	7	2	0	5	5	1	5	5	5	0	4	7	7	7	3	0	1	5
GPC112500	7	3	5	7	1	0	3	5	1	5	0	7	3	1	5	3	1	3	5	1	7
GPC112520	7	3	5	7	1	0	3	5	1	5	3	7	3	1	3	3	5	3	7	1	7
GPC112530	5	3	5	7	1	0	5	5	1	5	3	5	3	1	7	3	3	3	7	1	5
GPC112540	7	5	5	7	1	0	3	5	1	5	3	7	7	4	5	5	3	5	3	1	7
GPC112560	5	3	5	7	1	0	3	5	1	5	5	7	5	1	7	3	3	3	5	1	7
GPC112590	5	5	5	7	1	0	3	5	1	5	5	3	5	1	3	3	3	5	5	1	3
GPC112600	5	3	5	7	1	0	3	5	1	5	7	3	5	6	7	9	5	7	3	1	3
GPC112620	5	3	5	7	1	0	3	7	1	5	3	5	3	1	3	3	3	5	3	1	5
GPC112640	7	3	5	5	1	0	1	5	1	5	3	3	7	1	3	3	1	3	7	1	5
GPC112650	7	3	5	7	1	0	7	5	1	2	5	5	0	4	7	9	7	5	0	1	5
GPC112660	5	4	5	6	1	0	1	5	1	5	3	3	7	1	3	3	1	5	5	1	3
GPC112670	5	3	5	5	1	0	3	5	1	5	3	3	5	1	3	3	1	5	3	1	3
GPC112680	7	3	5	5	1	0	5	5	1	7	5	5	5	1	3	3	5	3	5	1	5
GPC112770	5	3	5	7	1	0	3	5	1	5	3	3	5	1	3	3	1	5	0	1	3
GPC113040	5	3	5	7	1	0	9	5	1	5	5	7	0	4	5	7	7	3	3	1	7
GPC113050	5	3	5	7	1	0	9	5	1	5	5	7	0	6	7	9	7	3	7	1	7
GPC113060	5	5	5	7	1	0	1	5	1	5	3	3	3	1	5	3	1	7	3	1	3
GPC113070	5	3	5	5	1	0	3	5	1	5	3	7	7	1	7	3	1	3	5	1	7
GPC113080	5	3	5	7	1	0	1	5	1	5	3	7	7	1	7	3	1	3	3	1	7
GPC113090	5	5	5	7	1	0	1	5	1	5	3	3	5	1	3	3	1	5	5	1	5
GPC113100	5	5	5	7	1	0	1	5	1	5	3	7	7	1	3	3	1	3	3	1	7
GPC113110	7	5	5	5	1	0	1	5	1	5	3	3	7	1	3	3	1	5	3	1	3
GPC113120	5	5	5	5	1	0	3	7	1	5	5	3	0	1	7	3	1	7	3	1	5
GPC113130	7	4	5	7	3.5	0	3	5	1	5	3	3	7	1	5	3	5	3	2.5	1	4
GPC113140	7	4	5	7	1	0	1	5	1	5	3	7	7	1	3	3	1	3	5	1	7
GPC113150	7	3	5	7	1	0	3	5	1	5	3	3	7	1	3	3	3	3	7	1	5
GPC113160	7	5	5	7	1	0	3	7	1	5	3	3	7	1	5	3	3	5	3	1	7
GPC113170	5	5	5	7	1	0	3	5	1	5	3	3	5	1	7	3	5	5	0	1	5
GPC113180	7	5	5	7	2	0	3	5	1	5	3	3	5	1	7	5	5	5	3	1	3
GPC113190	5	5	5	7	1	0	3	5	1	5	3	3	5	1	3	3	3	5	0	1	3
GPC113200	5	5	5	7	1	0	1	7	1	5	3	3	7	1	3	3	1	7	3	1	5
GPC113210	5	3	5	7	1	0	1	5	1	5	3	7	7	1	3	3	1	7	5	1	7
GPC113220	5	3	5	7	1	0	3	5	1	5	3	3	0	1	3	3	5	3	7	1	3
GPC113230	7	3	5	5	1	0	3	5	1	5	3	3	5	1	5	3	3	3	5	1	3
GPC113240	7	5	5	5	1	0	3	5	1	5	3	7	7	1	3	3	1	3	7	1	6
GPC113250	7	3	5	7	1	0	1	5	1	5	3	7	7	1	3	3	1	3	7	9	7
GPC113260	5	3	5	7	1	0	7	5	1	5	5	7	0	6	7	9	7	3	3	1	7
GPC113270	7	3	5	7	1	0	1	5	1	5	3	7	7	1	3	3	1	3	5	1	5
GPC113280	7	5	5	5	8	0	1	5	1	5	3	7	7	1	5	3	1	7	5	1	7
GPC113290	5	5	5	7	1	0	1	5	1	5	3	7	7	1	3	3	1	5	5	1	7
GPC113300	5	5	5	7	1	0	1	5	1	5	3	6	7	1	5	3	1	5	3	1	7
GPC113310	7	5	5	7	1	0	1	5	1	5	0	7	7	1	3	3	1	5	5	1	7
GPC113320	5	3	5	7	1	0	3	5	1	5	0	3	3	1	5	3	3	3	5	1	3
GPC113330	5	3	5	7	1	0	1	5	1	5	3	7	5	1	3	3	1	3	5	1	7
GPC113340	5	5	5	7	1	0	3	7	1	3	3	3	3	1	7	3	3	5	3	1	4
GPC113350	7	5	5	7	1	0	3	5	1	3	5	3	5	1	3	3	3	5	3	1	3
GPC113360	7	5	5	7	1	0	3	7	1	3	5	3	3	1	7	3	3	5	3	1	3
GPC113370	5	5	5	7	1	0	3	5	1	3	5	3	3	1	5	3	3	5	5	1	3
GPC113380	5	3	5	7	1	0	3	5	1	5	3	3	3	1	3	3	3	3	5	1	3
GPC113390	5	3	5	7	1	0	3	5	1	5	3	3	5	1	3	3	5	3	7	1	3
GPC113400	5	3	5	5	1	0	1	5	1	5	3	7	3	1	7	3	1	5	3	1	7
GPC113410	5	5	5	7	1	0	5	5	1	5	3	3	3	1	3	3	5	5	5	1	3
GPC113420	5	5	5	5	1	0	1	7	1	5	3	5	7	1	7	3	1	5	3	1	5
GPC113430	5	3	5	7	1	0	5	5	1	5	3	3	3	1	3	3	5	3	5	1	3
GPC113440	5	3	5	5	1	0	3	5	1	5	3	3	3	1	3	3	5	3	5	1	5
GPC113450	5	3	5	7	1	0	3	5	1	5	3	3	3	1	3	3	3	3	7	1	5
GPC113460	7	3	5	7	1	0	3	5	1	5	3	3	3	1	3	3	3	3	5	1	5
GPC113470	7	5	5	7	1	0	3	5	1	3	5	3	3	1	3	3	3	5	3	1	3
GPC113480	5	5	5	5	1	0	3	5	1	3	3	3	7	1	5	3	3	5	5	1	5
GPC113490	7	5	5	7	1	0	3	7	1	3	5	3	7	1	7	3	3	5	0	1	3
GPC113500	7	5	5	7	1	0	3	5	1	3	3	3	3	1	7	3	3	5	3	1	3
GPC113510	7	5	5	7	1	0	3	5	1	3	5	3	5	1	7	3	3	5	3	1	3
GPC113520	7	5	5	7	1	0	5	5	1	3	3	5	5	4	7	5	5	5	5	1	3
GPC113530	7	5	5	7	1	0	1	5	1	5	3	7	7	1	3	3	1	7	3	1	7
GPC113540	7	5	5	5	1	0	1	5	1	5	3	7	7	1	3	3	1	5	3	1	7
GPC113560	5	3	5	5	1	0	1	5	2	5	3	7	7	1	3	3	1	3	5	1	7
GPC113570	7	5	5	7	1	0	1	7	1	5	3	7	7	1	7	3	1	5	0	1	7
GPC113580	5	3	5	7	1	0	7	5	2	5	3	5	7	4	7	7	5	3	3	1	5
GPC113590	7	4	5	5	1	0	3	5	1	5	3	3	5	1	7	3	3	3	5	1	5
GPC113600	7	5	5	7	1	0	3	5	1	5	3	3	7	1	7	3	5	7	0	1	3
GPC113620	5	3	5	7	1	0	7	5	1	5	5	5	0	4	7	7	7	3	3	1	5
GPC113630	5	3	5	7	1	0	7	5	1	5	3	7	0	6	7	9	7	3	0	1	7
GPC113640	5	3	5	7	1	0	9	5	1	5	5	7	0	6	7	9	9	3	5	1	7
GPC113650	5	3	5	7	1	0	9	5	1	5	5	5	0	6	7	9	9	5	3	1	5
GPC113660	7	5	5	7	1	0	5	5	1	5	5	3	0	1	3	5	5	3	3	1	5
GPC113670	7	5	5	7	1	0	7	5	1	5	5	5	0	4	7	9	7	5	0	1	5
GPC113680	5	3	5	7	1	0	7	5	1	5	5	3	0	6	7	9	7	3	3	1	5
GPC113690	5	3	5	5	1	0	1	5	1	5	3	7	7	1	3	3	1	3	3	9	7
GPC113700	5	3	5	7	1	0	9	5	1	5	5	7	0	6	7	9	9	3	3	1	7
GPC113710	5	3	5	7	1	0	3	5	1	5	3	4	7	1	7	5	3	5	3	1	5
GPC113720	7	3	5	7	1	0	1	5	1	5	3	7	7	1	3	3	1	5	7	9	7
GPC113730	7	5	5	7	1	0	3	5	1	5	5	7	7	1	7	3	3	5	5	1	7
GPC113740	7	5	5	7	1	0	1	5	1	5	3	7	7	1	3	3	1	5	5	1	7
GPC113750	5	5	5	5	7	0	1	5	1	5	3	7	7	1	7	3	1	5	7	1	7
GPC113760	5	5	5	7	1	0	3	7	1	5	3	3	3	1	3	3	3	5	7	1	3
GPC113770	7	5	5	5	1	0	1	7	1	5	3	7	7	1	3	3	1	5	0	1	7
GPC113780	5	3	5	7	1	0	1	5	1	5	3	7	7	1	3	3	1	5	3	1	7
GPC113800	5	3	5	7	1	0	5	5	1	5	5	4	0	1	3	3	5	3	3	1	6
GPC113810	7	5	5	5	1	0	3	5	1	5	3	7	7	1	3	3	1	5	3	1	7
GPC113820	5	5	5	5	1	0	1	5	1	5	5	3	7	1	7	3	1	5	7	1	5
GPC113830	5	3	5	7	1	0	7	5	1	5	5	5	0	6	7	9	9	3	3	1	7
GPC113840	5	3	5	5	1	0	5	5	1	5	5	4	0	4	3	5	7	3	3	1	7
GPC113850	5	1	5	7	1	0	7	5	2	5	5	5	0	4	7	9	7	5	0	9	7
GPC113870	5	3	5	5	1	0	1	5	1	5	3	3	7	1	3	3	1	5	7	1	5
GPC114030	5	3	5	5	1	0	7	5	1	5	0	5	7	4	6	5	5	5	7	1	4
GPC114190	5	1	5	7	1	0	7	5	2	5	3	5	3	4	5	7	7	3	5	1	7
GPC114200	5	2	5	7	1	0	7	5	2	5	3	5	0	4	5	9	7	3	7	1	7
GPC114280	5	5	5	7	1	0	1	5	1	5	3	3	7	1	3	3	1	5	7	1	5
GPC114290	5	5	5	7	1	0	1	7	1	5	3	5	5	1	5	4	3	5	5	1	6
GPC114420	7	3	3	5	1	0	1	5	1	5	3	7	7	1	3	3	1	3	7	9	7
GPC114430	5	3	5	7	1	0	3	5	1	5	5	5	0	1	3	5	5	3	7	1	3
GPC114440	5	5	5	7	1	0	3	7	1	5	5	3	5	1	7	3	3	5	5	1	3
GPC114450	5	5	5	7	1	0	1	7	1	5	4	3	5	1	6	5	3	5	7	1	3
GPC114460	5	3	5	7	1	0	5	5	1	5	5	5	0	4	5	5	5	3	7	1	5
GPC114480	5	3	5	7	1	0	3	7	1	5	1.5	5	7	1	5	3	3	5	7	1	5
GPC114490	7	4	5	7	1	0	3	7	1	5	4	7	7	1	4	3	3	5	5	1	7
GPC114500	7	5	5	7	1	0	1	5	1	5	3	7	7	1	3	3	1	5	5	1	7
GPC114510	5	3	5	7	1	0	3	5	1	5	3	5	5	1	5	5	5	3	7	1	5
GPC114520	5	3	5	7	1	0	3	5	1	5	3	5	7	1	4	3	3	5	7	1	5
GPC114530	5	3	5	7	1	0	3	5	1	5	4	3	5	1	3	4	3	3	7	1	3
GPC114540	5	4	5	7	1	0	3	7	1	5	3	3	7	1	5	4	5	5	7	1	3
GPC114560	7	5	5	7	1	0	1	7	1	5	3	7	7	1	5	3	1	5	5	1	7
GPC114570	5	3	3	7	1	0	3	5	1	5	3	3	3	1	3	3	3	5	7	1	5
GPC114580	5	3	3	7	1	0	1	5	1	5	3	3	5	1	3	3	3	3	7	1	3
GPC114590	5	3	5	7	1	0	3	5	1	5	5	5	7	1	5	3	1	5	7	1	3
GPC114750	5	3	5	5	1	0	3	5	1	5	3	5	3	1	3	3	5	5	7	1	3
GPC114820	5	3	5	7	1	0	1	5	1	5	5	5	7	1	5	3	1	5	7	1	3
GPC114830	5	3	5	7	1	0	3	5	1	5	3	5	5	1	3	3	1	5	7	1	5
GPC114900	5	5	3	5	1	0	5	7	1	5	0	3	5	1	3	3	3	5	0	1	4
GPC114960	5	5	5	7	1	0	3	5	1	5	5	5	5	1	3	4	5	5	7	1	5
GPC114970	5	3	5	7	1	0	3	5	1	5	5	3	3	1	5	4	5	3	7	1	4
GPC114990	5	3	5	7	1	0	3	5	1	5	3	3	7	1	3	3	3	3	3	1	3
GPC115010	5	3	5	7	1	0	3	5	1	5	3	3	5	1	3	3	3	3	7	1	5
GPC116530	5	3	5	5	1	0	5	5	1	5	5	3	5	4	6	5	5	5	3	1	3
GPC116580	5	5	0	5	1	0	1	7	1	5	3	7	5	1	3	3	1	5	3	1	7
GPC116840	5	3	5	7	1	0	3	5	1	5	7	5	7	1	7	4	3	5	5	1	3
GPC116930	5	3	5	5	1	0	7	5	1	5	5	5	0	6	5	9	9	5	7	1	4
GPC116990	5	3	3	7	1	0	1	5	1	5	3	7	7	1	6	3	1	5	7	1	7
GPC117010	5	5	4	7	1	0	1	5	1	5	3	5	7	1	3	3	1	5	3	1	5
GPC117040	5	3	5	7	1	0	5	5	1	5	6	5	0	6	7	8	7	5	7	1	3
GPC117060	5	3	5	7	1	0	3	7	1	5	3	3	3	1	3	5	5	5	3	1	3
GPC117070	5	3	5	7	1	0	3	5	1	5	3	7	5	1	3	3	3	5	3	1	7
GPC117090	5	3	4	5	1	0	3	5	1	5	4	3	5	1	4	3	4	3	2.5	1	5
GPC117220	5	5	5	7	6	0	1	5	1	5	3	3	7	1	3	3	1	5	3	1	3
GPC117250	5	5	5	7	1	0	3	7	1	5	3	5	7	1	3	3	3	5	7	1	3
GPC117260	7	5	5	7	1	0	5	5	1	5	3	3	3	1	3	3	5	5	3	1	3
GPC117310	5	5	5	7	1	0	1	7	1	5	3	3	7	1	3	3	1	5	7	1	5
GPC117320	5	3	5	7	1	0	3	7	1	5	3	3	7	1	3	3	3	5	7	1	3
GPC117340	5	4	5	7	1	0	5	7	1	5	3	5	5	4	5	5	5	5	7	1	5
GPC117360	5	3	5	7	1	0	1	7	1	5	3	5	7	1	3	3	3	5	7	1	5
GPC117380	5	3	5	7	1	0	3	7	1	5	4	3	5	1	5	4	3	5	7	1	6
GPC117570	5	6	5	7	1	0	3	5	1	5	3	5	5	1	3	3	3	5	7	1	3
GPC117580	5	6	5	7	1	0	3	5	1	5	3	5	7	1	5	3	1	5	7	1	5
GPC117620	5	3	0	5	1	0	3	5	2	5	0	7	5	4	3	3	1	3	0	1	7
GPC117630	5	3	0	5	1	0	3	5	9	5	3	7	7	4	3	3	1	5	0	1	7
GPC117730	5	3	5	7	1	0	3	5	1	5	5	3	0	1	5	5	5	3	7	1	3
GPC117740	5	4	5	7	1	0	5	5	1	5	3	5	0	4	5	5	5	5	7	1	5
GPC117910	5	5	5	5	1	0	3	7	1	5	0	5	0	1	5	5	3	5	0	1	5
GPC117980	3	1	5	7	4	0	9	5	1	5	7	3	0	6	7	9	9	3	0	1	7
GPC118000	5	3	5	5	1	0	9	5	1	5	7	5	0	6	7	9	9	3	7	1	7
GPC118010	5	3	5	7	1	0	5	5	1	5	5	5	3	1	5	3	5	3	7	1	5
GPC118100	5	1	5	5	4	0	9	5	1	5	5	3	0	6	8	9	9	3	0	1	7
GPC118140	5	3	5	5	4	0	9	5	1	5	5	3	0	6	7	9	9	3	0	1	7
GPC118150	3	3	5	5	4	0	9	5	1	5	5	3	0	6	7	9	9	3	0	1	7
GPC118160	5	5	5	7	1	0	5	5	9	5	0	3	5	4	3	5	3	3	0	1	5
GPC118260	5	5	5	7	1	0	5	5	1	5	7	5	5	4	5	5	5	3	0	1	5
GPC118290	5	5	3	5	1	0	1	5	1	5	5	3	5	1	3	3	1	5	0	1	3
GPC118300	3	3	5	5	1	0	5	5	1	5	5	3	3	4	3	5	5	3	0	1	5
GPC118310	7	5	5	5	1	0	1	5	9	5	7	3	3	4	5	5	3	5	0	1	5
GPC118320	3	1	5	5	4	0	9	5	1	5	5	3	0	6	7	9	9	3	0	1	5
GPC118350	5	3	3	5	1	0	3	5	1	5	3	3	5	1	4	5	3	3	3	1	3
GPC118380	5	3	5	5	4	1	9	5	1	5	5	3	0	6	8	9	9	3	0	1	7
GPC118400	5	3	5	5	1	0	9	5	1	5	5	3	0	6	7	9	7	5	0	1	5
GPC118420	5	5	5	7	1	0	3	7	1	5	3	3	5	1	3	3	3	5	3	1	3
GPC118440	5	3	5	7	1	0	3	5	1	5	0	5	3	1	5	5	3	5	7	1	5
GPC118450	5	3	0	5	1	0	1	5	9	5	3	3	7	1	3	3	1	5	0	1	4
GPC118670	5	3	5	5	1	0	9	5	1	5	5	3	0	6	7	9	9	3	0	1	5
GPC118680	7	5	0	5	7	0	1	7	9	5	3	5	5	1	5	3	1	5	7	1	7
GPC118810	5	3	5	7	1	0	3	5	1	5	7	5	7	1	7	5	3	3	5	1	5
GPC118820	5	3	5	7	1	0	3	5	1	5	5.5	5	6	1	7	4	5	4	5	1	5
GPC118840	7	3	5	5	1	0	1	5	1	5	5	7	3	1	3	3	1	3	7	9	7
GPC118860	7	3	5	5	1	0	1	5	1	5	3	7	7	1	3	3	1	5	7	1	7
GPC118870	7	5	5	7	1	0	3	5	1	5	7	3	0	4	3	5	5	5	7	1	5
GPC118880	7	3	5	5	1	0	3	7	1	5	3	7	3	2	3	5	1	5	7	1	7
GPC118910	7	3	5	7	1	0	5	5	1	5	5	5	7	4	3	7	5	3	7	1	5
GPC118950	5	3	5	7	1	0	3	5	1	5	5	4	5	1	7	3	3	3	7	1	5
GPC118960	7	5	5	5	1	0	1	5	1	5	3	7	7	1	3	3	1	3	5	9	7
GPC118990	5	3	5	5	1	0	1	5	1	5	3	3	7	1	3	3	1	5	5	1	5
GPC119000	5	3	5	5	1	0	1	5	1	5	3	3	7	1	3	3	3	5	5	1	3
GPC119010	5	3	5	7	1	0	3	5	1	5	3	3	5	1	3	3	5	3	7	1	3
GPC119040	5	3	5	7	1	0	1	5	1	5	3	3	7	1	3	3	1	5	5	1	5
GPC119050	7	5	5	5	1	0	1	5	1	5	3	7	7	1	3	3	1	5	5	9	7
GPC119060	7	5	5	5	1	0	1	5	1	5	3	3	7	1	3	3	1	5	7	1	5
GPC119080	7	5	5	5	1	0	1	5	1	5	3	3	7	1	3	3	1	5	7	1	5
GPC119110	7	3	5	5	7	0	1	5	1	5	3	7	5	4	3	5	1	3	7	9	7
GPC119120	7	5	5	5	1	0	1	5	1	5	3	3	7	1	3	3	1	5	7	10	4
GPC119130	5	3	5	7	1	0	7	5	1	5	5	5	0	6	7	7	7	3	5	1	5
GPC119140	5	4	5	7	1	0	5	5	1	5	5	4	0	4	7	5	7	3	5	1	5
GPC119160	5	3	5	7	1	0	9	5	1	5	5	5	0	6	7	9	7	5	0	1	7
GPC119170	5	3	5	7	1	0	7	5	1	5	5	5	0	6	7	9	9	3	3	1	7
GPC119180	5	3	5	7	1	0	7	5	1	3	5	5	0	6	7	9	9	3	3	1	7
GPC119190	5	1	5	7	1	0	9	5	2	5	5	5	0	4	7	7	7	5	5	1	5
GPC119200	7	5	5	5	1	0	1	5	1	5	3	3	7	1	3	3	1	5	7	1	5
GPC119210	5	1	5	7	1	0	9	5	1	5	5	5	0	6	7	7	9	3	3	1	7
GPC119220	5	3	5	7	1	0	7	5	1	5	5	5	0	6	7	9	9	3	5	1	7
GPC119230	5	1	5	7	1	0	9	5	1	5	5	5	0	6	7	9	9	3	5	1	7
GPC119240	5	3	5	7	1	0	7	5	1	5	5	5	0	6	7	9	9	3	5	1	7
GPC119250	5	3	5	7	1	0	7	5	1	5	5	5	0	6	7	7	7	3	3	1	7
GPC119260	5	3	5	5	1	0	7	5	1	5	5	5	0	6	7	7	7	3	5	1	7
GPC119270	5	3	5	7	1	0	7	5	1	5	5	5	0	6	7	9	7	3	5	1	7
GPC119280	5	3	5	7	1	0	7	5	1	5	5	5	0	6	7	9	7	3	5	1	7
GPC119360	5	3	5	7	1	0	7	5	1	5	3	3	0	6	7	9	7	3	7	1	5
GPC119550	5	5	5	7	1	0	3	5	1	3	3	3	7	1	4	3	3	5	7	1	3
GPC119560	7	5	5	7	5	0	5	5	1	5	4	3	7	1	3	3	3	5	0	1	3
GPC119570	7	4	5	7	1	0	5	7	1	5	3	3	7	1	4	5	5	5	0	1	4
GPC119580	7	5	5	7	5	0	5	5	1	5	3	3	7	1	3	5	3	5	0	1	3
GPC119630	5	5	5	7	5.5	0	5	7	1	5	3	5	3	6	7	7	5	5	3	1	5
GPC119640	5	4	5	7	1	0	3	7	1	5	3	3	5	1	4	5	5	5	0	1	5
GPC119650	7	5	5	7	1	0	3	7	1	5	3	3	7	1	4	3	3	7	0	1	5
GPC119660	5	5	5	7	5	0	5	7	1	5	5	5	7	4	7	7	5	5	3	1	5
GPC119680	5	4	5	7	5	0	3	7	1	5	5	3	3	1	5	5	3	5	0	1	3
GPC119770	5	5	5	7	1	0	5	5	9	3	3	3	5	1	3	5	3	3	0	1	3
GPC119830	5	5	3	5	1	0	5	5	1	5	5	3	3	1	3	3	3	3	0	1	4
GPC119870	5	5	3	7	1	0	5	5	1	5	3	3	3	1	3	3	3	3	0	1	3
GPC119900	5	5	5	5	5	0	5	7	1	5	5	3	5	2	6	5	5	5	0	1	3
GPC119960	5	3	5	7	1	0	3	5	1	5	5	5	7	1	5	3	3	5	7	1	5
GPC120010	5	5	5	7	3	0	5	7	1	5	3	3	5	4	5	5	5	5	7	1	3
GPC120100	3	3	5	5	1	0	7	3	1	5	5	7	0	4	5	7	5	3	0	1	7
GPC120200	6	3	5	7	1	0	3	5	1	5	0	6	7	1	5	3	5	5	7	1	6
GPC120210	5	3	5	5	1	0	9	5	1	5	3	5	0	6	7	9	9	3	1.5	1	5
GPC120220	5	3	5	7	1	0	1	5	1	5	5	3	5	1	3	3	3	5	7	1	3
GPC120240	5	3	5	7	1	0	5	5	1	5	5	7	0	4	6	5	5	3	7	1	7
GPC120280	5	3	3	5	1	0	1	5	1	5	3	3	7	1	3	3	1	5	7	1	3
GPC120300	5	4	5	7	1	0	3	7	1	5	3	5	5	1	3	3	1	5	7	1	3
GPC120370	5	5	3	5	1	0	3	3	1	5	3	3	5	4	5	5	3	3	0	1	5
GPC120490	7	3	5	5	1	0	3	5	1	5	7	5	0	4	5	5	5	3	7	1	3
GPC120500	5	3	5	5	1	0	5	5	1	5	3	5	3	2.5	3	4	7	3	7	1	5
GPC120510	5	3	5	7	1	0	3	5	1	5	5	5	0	4	5	5	7	3	7	1	5
GPC120640	5	3	5	5	1	0	3	5	1	5	3	5	7	1	3	3	3	5	7	1	5
GPC120690	5	5	0	5	1	0	3	7	1	5	3	3	3	1	3	3	3	5	0	1	5
GPC120820	7	4	3	7	1	0	1	7	1	5	3	7	7	1	3	3	1	5	7	1	7
GPC120830	7	5	5	7	1	0	3	5	1	5	7	7	7	1	6	3	1	5	7	1	7
GPC120850	5	3	5	5	1	0	5	5	1	5	5	5	0	4	7	8	7	3	7	1	5
GPC120870	5	3	5	7	1	0	5	5	1	5	3	5	7	1	3	3	5	5	7	1	5
GPC120880	5	3	5	5	1	0	7	5	1	5	0	5	0	4	7	5	7	3	7	1	5
GPC120890	5	2	5	7	1	0	7	5	1	5	5	5	0	6	7	9	7	5	7	1	5
GPC120950	5	3	5	7	1	0	5	5	1	5	3	3	5	1	5	5	5	5	7	1	3
GPC120960	5	3	5	7	1	0	5	7	1	5	3	3	7	1	5	5	5	5	7	1	3
GPC120980	7	3	5	7	1	0	1	7	1	5	3	7	3	1	3	3	1	5	3	1	6
GPC121020	5	5	5	7	1	0	3	7	1	5	3	3	3	1	3	3	3	5	7	1	3
GPC121030	5	5	5	7	1	0	1	7	1	5	3	6	7	1	3	3	1	5	7	1	7
GPC121120	5	3	5	7	1	0	3	7	1	5	3	3	3	1	3	3	3	5	7	1	3
GPC121190	5	5	5	7	1	0	3	7	1	5	5	5	7	1	4	5	3	5	7	1	3
GPC121210	5	3	5	5	1	0	5	5	1	5	0	7	3	4	6	5	5	3	5	1	7
GPC121250	5	3	5	7	1	0	5	5	1	5	0	5	5	4	6	5	5	3	7	1	5
GPC121260	5	3	5	5	1	0	5	5	1	5	0	5	3	4	5	5	5	3	7	1	6
GPC121270	5	3	5	7	1	0	5	5	1	5	5	5	3	1	5	5	7	3	7	1	3
GPC121400	5	2	5	5	1	0	7	5	1	5	5	5	0	4	7	9	9	3	5	1	7
GPC121420	5	5	3	7	7	0	1	5	1	5	3	5	7	1	4	3	1	5	7	1	5
GPC121450	5	3	3	7	1	0	3	5	1	5	0	5	3	1	3	3	3	5	7	1	3
GPC121480	5	4	5	7	1	0	5	5	1	5	4	5	3	4	5	5	7	5	7	1	3
GPC121490	5	3	5	7	2	0	5	5	1	5	3	5	5	1	3	5	5	5	7	1	5
GPC121520	5	5	5	7	1	0	3	5	1	5	3	5	7	4	5	5	3	5	7	1	3
GPC121530	5	5	5	7	1	0	1	5	1	5	5	5	7	4	4	5	3	5	7	1	5
GPC121640	5	3	5	5	1	0	7	5	1	5	3	5	0	6	7	9	9	3	7	1	5
GPC121750	5	3	3	7	1	0	1	5	2	5	0	7	5	1	3	3	1	5	7	1	7
GPC121790	5	1	5	7	1	0	5	5	2	5	3	5	3	1	3	3	7	3	1.5	1	5
GPC121830	5	2	5	7	2	0	3	5	1	5	7	5	3	4	6	7	5	3	7	1	7
GPC121840	5	2	5	7	1	0	3	5	1	5	7	5	0	4	5	7	3	3	7	1	7
GPC121850	5	3	5	7	1	0	5	5	1	5	7	5	0	4	5	7	5	5	7	1	7
GPC121860	5	1	5	7	1	0	3	5	1	5	7	5	0	4	5	7	5	3	7	1	5
GPC121880	5	3	5	7	1	0	3	5	1	5	5	5	0	1	3	3	5	3	7	1	3
GPC121890	5	5	4	7	1	0	1	5	1	5	5	5	5	1	3	3	1	3	7	1	3
GPC122020	5	6	3	7	1	0	3	7	1	5	3	7	7	1	6	3	1	5	7	1	7
GPC122070	7	5	5	5	1	0	1	7	1	5	3	7	7	1	3	3	1	5	7	1	7
GPC122170	5	3	5	5	1	0	3	5	1	5	3	7	3	1	3	3	1	3	7	1	7
GPC122180	5	5	5	7	1	0	3	5	1	3	5	3	7	1	7	3	1	5	7	1	3
GPC122190	5	3	4	5	1	0	5	5	1	7	5	5	3	1	3	3	5	3	7	1	5
GPC122200	5	5	4	7	1	0	1	5	1	5	4	7	7	1	3	3	1	5	7	1	6
GPC122250	5	5	3	5	7	0	3	5	3	5	3	3	5	2	7	5	1	3	5	1	7
GPC122260	5	3	5	7	1	0	5	5	1	5	5	7	0	6	5	8	7	5	7	1	7
GPC122280	5	3	5	5	1	0	7	5	1	5	6	5	0	6	7	9	7	3	7	1	5
GPC122300	5	3	5	5	1	0	9	5	1	5	5	5	0	6	7	9	9	3	7	1	5
GPC122340	5	4	5	7	1	0	1	5	1	5	5	7	7	1	5	3	1	5	7	1	7
GPC122350	5	5	5	5	1	0	5	5	1	5	5	3	0	4	6	5	5	3	3	1	5
GPC122390	7	5	5	7	1	0	3	7	1	5	3	3	3	1	5	5	5	5	7	1	3
GPC122400	5	3	5	5	1	0	5	5	1	5	7	5	0	6	7	8	7	3	7	1	5
GPC122410	7	5	5	7	1	0	3	7	1	5	4	3	3	1	5	5	5	5	7	1	3
GPC122420	5	2	5	5	1	0	5	5	1	5	0	5	0	1	5	5	5	3	7	1	5
GPC122430	7	3	5	7	1	0	5	5	1	5	3	5	3	1	5	4	7	5	7	1	3
GPC122490	5	3	5	7	1	0	5	5	1	5	5	5	0	4	5	5	7	5	5	1	5
GPC122530	5	3	5	7	1	0	3	5	1	5	7	3	7	1	5	4	5	5	7	1	3
GPC122570	7	3	5	7	1	0	5	7	1	5	3	7	7	2	5	5	1	5	3	1	7
GPC122670	5	3	5	7	1	0	3	5	1	5	3	5	5	1	3	4	5	3	7	1	3
GPC122730	5	3	5	7	2	0	5	5	1	7	4	3	5	1	3	3	5	5	7	1	3
GPC122770	5	4	5	5	1	0	3	5	1	5	0	3	7	1	7	6	5	3	7	1	3
GPC122820	5	3	5	7	2	0	5	5	1	7	5	5	3	4	6	9	7	5	7	1	3
GPC122850	5	3	5	7	1	0	5	5	1	5	3	7	0	3	6	7	5	3	7	1	7
GPC122870	5	3	5	7	1	0	3	5	2	5	0	5	7	1	5	3	1	3	5	1	5
GPC122950	5	3	5	5	1	0	5	5	1	7	0	7	0	3	7	5	5	3	7	1	7
GPC123020	5	3	5	7	1	0	3	5	1	2	0	5	5	1	3	3	5	3	7	1	5
GPC123080	5	3	5	7	1	0	3	7	1	5	3	3	3	1	3	4	3	5	7	1	3
GPC123110	5	3	5	7	2	0	5	5	1	7	4	3	5	1	5	3	5	5	7	1	5
GPC123140	3	3	5	5	1	0	9	7	1	5	5	3	0	6	7	9	7	3	0	1	7
GPC123200	5	2	5	7	1	0	7	5	1.5	5	5	6	3	5	7	9	7	3	7	1	5
GPC123210	5	3	3	7	1	0	1	5	1	5	0	7	3	1	4	4	1	3	7	1	5
GPC123220	5	3	5	5	1	0	5	5	2	5	3	5	3	4	3	5	5	3	7	1	3
GPC123370	5	3	5	5	1	0	9	5	1	3	3	5	0	6	6	8	9	3	7	1	6
GPC123400	5	3	5	5	1	0	7	5	1	5	3	5	0	4	7	7	7	3	7	1	5
GPC123410	5	4	5	7	1	0	3	5	1	5	3	5	7	1	6	3	3	3	7	1	5
GPC123450	5	3	5	5	1	0	7	5	1	5	5	5	0	6	7	9	7	3	7	1	7
GPC123460	5	3	5	7	1	0	3	5	1	5	3	3	7	1	5	3	3	5	7	1	4
GPC123490	5	3	5	5	1	0	7	5	1	3	0	5	0	6	7	9	9	3	7	1	5
GPC123720	5	6	5	7	1	0	1	6	1	5	3	7	7	1	3	3	1	5	7	1	7
GPC123740	5	3	5	7	1	0	9	5	1	5	5	3	0	4	5	7	9	3	0	1	5
GPC123750	5	4	5	5	1	0	7	5	1	3	5	3	0	4	5	5	7	3	0	1	5
GPC123760	5	3	5	5	1	0	9	5	9	5	3	3	0	4	5	9	7	3	0	1	5
GPC123780	5	3	5	5	1	0	3	5	1	5	3	7	7	4	5	5	5	3	7	1	7
GPC123790	5	3	3	5	1	0	1	5	2	4	0	7	3	4	3	3	1	5	3	1	7
GPC123800	5	3	3	5	1	0	9	5	9	5	3	3	0	4	3	9	7	3	0	1	5
GPC123810	5	3	5	5	1	0	5	5	1	5	4	5	0	1	5	5	5	3	7	1	5
GPC123820	5	5	3	5	1	0	1	7	9	5	0	7	7	1	5	3	1	5	3	1	7
GPC123850	5	3	5	5	1	0	9	5	1	2	7	3	0	6	9	9	9	3	0	1	5
GPC123860	5	5	5	7	1	0	5	5	1	5	5	3	3	1	5	4	5	5	0	1	5
GPC123880	5	3	5	5	1	0	9	5	1	5	3	3	0	4	3	9	9	3	0	1	5
GPC123900	5	3	5	5	1	0	5	5	1	5	7	3	5	4	3	5	5	3	0	1	3
GPC123920	5	5	3	5	1	0	5	5	1	5	0	3	5	1	5	3	1	3	0	1	3
GPC123930	5	3	3	5	1	0	9	5	9	5	4	3	0	4	3	9	7	3	0	1	5
GPC123960	5	3	5	5	1	0	9	5	1	5	3	3	0	4	5	9	7	3	0	1	5
GPC124010	5	3	5	5	1	0	9	5	9	5	5	3	0	4	3	9	7	3	0	1	5
GPC124020	5	3	5	5	1	0	5	5	2	5	3	3	3	4	3	5	5	5	3	1	5
GPC124030	5	3	5	7	1	0	9	5	9	5	3	3	0	4	6	7	7	3	0	1	5
GPC124040	5	3	5	7	1	0	9	5	9	5	5	3	0	4	5	9	9	3	0	1	5
GPC124070	5	3	5	5	1	0	7	5	1	5	3	5	0	4	7	9	7	3	7	1	5
GPC124090	5	3	3	7	7	0	5	5	4	10	3	3	3	4	3	5	5	3	3	1	5
GPC124100	5	3	5	5	2	0	5	5	1	5	3	3	0	4	3	5	5	3	0	1	5
GPC124110	5	3	5	7	1	0	5	3	1	5	5	3	0	4	3	5	5	3	0	1	5
GPC124120	5	3	5	5	1	0	7	5	1	5	3	3	0	4	3	9	7	3	0	1	3
GPC124130	5	5	3	7	1	0	3	5	1	5	5	3	3	4	3	4	5	3	0	1	5
GPC124140	5	5	5	5	1	0	5	3	9	5	5	3	3	4	3	5	5	3	0	1	5
GPC124150	5	3	5	7	1	0	7	3	1	10	5	3	3	6	7	5	5	3	0	1	5
GPC124160	5	3	5	5	1	0	7	5	1	5	3	5	0	4	5	7	7	3	7	1	5
GPC124180	5	5	3	7	1	0	1	5	1	5	0	5	3	1	3	3	1	5	5	1	3
GPC124190	5	3	3	5	1	0	9	5	9	5	5	3	0	6	5	9	7	3	0	1	5
GPC124200	5	3	5	5	1	0	7	5	1	5	3	5	0	4	6	7	7	3	7	1	5
GPC124210	5	3	5	5	1	0	9	5	1	10	5	3	0	6	7	5	7	3	0	1	5
GPC124220	5	3	5	7	1	0	9	5	9	5	3	3	0	4	3	7	7	3	0	1	5
GPC124230	5	5	3	5	4	0	9	5	1	2	7	3	0	6	7	7	7	3	0	1	5
GPC124240	5	5	5	5	1	0	9	3	9	5	3	3	0	4	3	9	7	3	0	1	5
GPC124270	5	3	5	5	1	0	5	5	1	5	3	3	0	1	3	5	5	3	0	1	5
GPC124280	5	3	5	5	1	0	9	5	1	5	3	5	0	6	6	9	7	3	7	1	5
GPC124290	5	1	5	5	1	0	9	3	2	5	3	3	0	3	5	5	7	3	0	1	5
GPC124300	5	5	3	7	1	0	3	5	1	5	3	3	3	4	3	5	3	3	0	1	5
GPC124310	5	3	5	7	1	0	5	3	1	5	3	3	0	1	3	5	7	3	0	1	5
GPC124320	5	5	5	7	3.5	0	3	7	1	5	3	3	7	1	3	3	5	5	7	1	3
GPC124340	5	4	5	7	3.5	0	1	5	1	5	3	5	5	1	4	5	1	5	7	1	5
GPC124350	5	3	5	7	1	0	1	5	1	5	3	3	7	1	4	3	1	5	7	1	5
GPC124370	5	3	5	7	1	0	1	5	1	5	3	3	7	1	3	3	1	3	7	1	5
GPC124380	5	4	5	7	1	0	1	5	1	5	3	5	3	1	4	4	3	5	7	1	5
GPC124410	5	5	5	7	1	0	1	5	1	5	3	5	3	1	3	3	1	5	7	1	6
GPC124420	5	3	5	7	1	0	1	5	1	5	3	3	3	1	3	3	1	3	7	1	5
GPC124440	5	3	5	7	1	0	1	5	1	5	3	3	7	1	3	3	1	3	7	1	5
GPC124450	5	3	5	7	1	0	1	5	1	5	3	4	3	1	4	3	1	5	7	1	5
GPC124500	5	4	5	7	1	0	3	5	1	5	3	4	7	1	5	4	3	3	7	1	5
GPC124540	5	5	5	7	1	0	3	7	1	5	3	6	5	1	3	3	3	5	7	1	7
GPC124550	5	5	5	7	1	0	1	7	1	5	3	7	5	1	3	3	1	5	7	1	7
GPC124570	5	5	5	7	1	0	1	7	1	5	3	7	7	1	3	3	1	5	7	1	7
GPC124600	5	4	5	7	5	0	3	7	1	5	4	5	3	4	5	6	5	5	1.5	1	3
GPC124610	5	5	5	7	1	0	1	7	1	5	3	7	7	1	4	3	1	5	7	1	7
GPC124660	5	5	5	7	3	0	3	7	1	5	5	6	5	4	7	6	3	5	1.5	1	5
GPC124720	5	3	3	7	1	0	1	7	1	5	3	7	5	1	3	3	1	5	3	1	7
GPC124840	5	5	3	7	1	0	1	7	1	5	3	7	7	1	3	3	1	5	7	1	7
GPC124860	5	4	5	7	1	0	5	7	1	5	3	5	0	1	5	3	5	5	3.5	1	3
GPC124870	5	5	5	7	1	0	1	7	1	5	3	5	5	1	4	3	1	5	7	1	7
GPC124880	5	5	5	7	1	0	3	7	1	5	5	5	3	1	5	5	5	5	3	1	3
GPC124890	5	4	5	7	1	0	1	5	1	5	4	5	3	1	3	5	1	5	7	1	4
GPC124910	7	5	5	5	1	0	1	7	1	5	3	7	7	1	3	3	1	5	7	1	7
GPC124920	7	5	5	5	1	0	1	7	1	5	3	7	7	1	3	3	1	5	7	1	7
GPC124940	7	3	3	7	1	0	1	7	1	5	3	5	7	1	3	3	1	5	7	1	7
GPC124950	5	3	5	7	6	0	3	5	1	5	4	3	5	4	3	5	5	5	3.5	1	3
GPC124960	5	3	5	7	1	0	3	5	1	5	3	5	5	1	3	3	3	5	7	1	5
GPC124970	5	5	5	7	1	0	1	5	1	5	3	7	3	1	3	3	3	5	5	1	7
GPC124980	5	5	5	7	1	0	1	5	1	5	3	7	5	1	3	3	1	5	7	1	7
GPC125000	5	5	5	5	4	0	5	3	1	7	6	3	3	6	7	9	5	5	3	1	5
GPC125160	5	7	3	7	6.5	0	1	5	2	5	3	7	7	4	4	3	1	5	7	1	7
GPC125230	3	3	5	5	4	0	5	3	1	5	0	7	0	4	5	5	5	3	0	1	7
GPC125290	5	3	5	5	4	0	5	3	1	5	3	3	0	4	5	5	5	3	0	1	5
GPC125350	5	4	5	5	1	0	5	7	1	5	3	3	5	4	5	3	5	3	0	1	3
GPC125560	5	3	5	7	1	0	3	5	1	5	4	5	7	1	3	4	3	5	5	1	5
GPC125570	5	3	5	7	1	0	3	5	1	5	3	3	3	2.5	3	4	3	5	5	1	3
GPC125590	5	3	5	7	1	0	5	5	1	5	4	3	3	4	5	5	5	5	7	1	3
GPC125610	5	3	5	7	1	0	3	7	1	5	3	3	5	1	3	3	3	5	7	1	3
GPC125630	5	4	5	7	1	0	3	7	1	5	3	4	0	1	5	3	5	5	7	1	5
GPC125640	5	3	5	7	1	0	3	5	1	5	4	3	0	2.5	3	4	5	5	7	1	3
GPC125650	7	3	5	7	1	0	3	5	1	5	5	3	3	4	3	5	5	5	7	1	5
GPC125670	5	3	5	7	1	0	3	5	1	5	4	5	5	1	3	3	3	5	7	1	5
GPC125830	5	5	3	5	1	0	3	5	1	5	3	3	5	1	3	3	3	3	3	1	3
GPC125840	5	5	5	5	1	0	1	5	1	5	3	3	5	1	3	3	1	3	3	1	5
[truncated: 61 more rows]
