# Supplementary material for: Global range expansion history of pepper (Capsicum spp.) revealed by over 10,000 genebank accessions
Source: Proc Natl Acad Sci U S A. 2021 Aug 16;118(34):e2104315118. doi: 10.1073/pnas.2104315118 (PMC8403938; doi:10.1073/pnas.2104315118)
Supplement: Supplementary File [file pnas.2104315118.sd04.xlsx]

## Sheet: Dataset S3
Dataset S3: Hierarchical clustering (z = 90) showing the percentage of each species in detected clusters. Highlighted those clusters comprising putative misclassified accessions.
Cluster	n	Capsicum annuum	Capsicum annuum_glab	Capsicum baccatum	Capsicum baccatum var. bac	Capsicum baccatum var. pend	Capsicum cardenasii	Capsicum chacoense	Capsicum chinense	Capsicum eximium	Capsicum frutescens	Capsicum galapagoense	Capsicum praetermissum	Capsicum pubescens	Capsicum tovarii	Undefined
C001	511	3.39321	0.199601	30.1397	4.99002	42.515	0.199601	5.38922	0.598802	1.59681	0.598802	0	1.79641	7.98403	0.199601	0.399202
C002	125	82.4	3.2	0.8	0	0	0	0	2.4	0	9.6	0.8	0	0	0	0.8
C003	16	87.5	0	0	0	0	0	0	0	0	6.25	0	0	0	0	6.25
C004	7	100	0	0	0	0	0	0	0	0	0	0	0	0	0	0
C005	20	60	15	0	0	0	0	0	0	0	15	5	0	0	0	5
C006	47	42.5532	2.12766	0	0	0	0	0	4.25532	0	2.12766	0	0	0	0	48.9362
C007	139	98.5612	0	0	0	0	0	0	0.719424	0	0.719424	0	0	0	0	0
C008	8	100	0	0	0	0	0	0	0	0	0	0	0	0	0	0
C009	272	94.4853	1.47059	0.367647	0	0	0	0	0.735294	0	0.367647	0	0	0	0	2.57353
C010	11	90.9091	0	0	0	0	0	0	0	0	9.09091	0	0	0	0	0
C011	14	100	0	0	0	0	0	0	0	0	0	0	0	0	0	0
C012	7	85.7143	0	0	0	0	0	0	0	0	14.2857	0	0	0	0	0
C013	26	100	0	0	0	0	0	0	0	0	0	0	0	0	0	0
C014	8	12.5	87.5	0	0	0	0	0	0	0	0	0	0	0	0	0
C015	23	91.3043	0	0	0	4.34783	0	0	4.34783	0	0	0	0	0	0	0
C016	17	88.2353	0	0	0	0	0	0	0	0	5.88235	0	0	0	0	5.88235
C017	44	83.7209	0	2.32558	2.32558	0	0	0	4.65116	0	6.97674	0	0	0	0	0
C018	6	100	0	0	0	0	0	0	0	0	0	0	0	0	0	0
C019	31	100	0	0	0	0	0	0	0	0	0	0	0	0	0	0
C020	6	100	0	0	0	0	0	0	0	0	0	0	0	0	0	0
C021	8	100	0	0	0	0	0	0	0	0	0	0	0	0	0	0
C022	12	100	0	0	0	0	0	0	0	0	0	0	0	0	0	0
C023	12	91.6667	0	0	0	0	0	0	8.33333	0	0	0	0	0	0	0
C024	47	91.4894	0	0	0	0	0	0	6.38298	0	2.12766	0	0	0	0	0
C025	7	100	0	0	0	0	0	0	0	0	0	0	0	0	0	0
C026	38	100	0	0	0	0	0	0	0	0	0	0	0	0	0	0
C027	17	70.5882	0	0	0	0	0	0	0	0	23.5294	0	0	0	0	5.88235
C028	113	98.2301	0	0	0	0	0	0	0	0.884956	0.884956	0	0	0	0	0
C029	9	100	0	0	0	0	0	0	0	0	0	0	0	0	0	0
C030	71	97.1831	0	0	0	1.40845	0	0	0	0	0	0	0	0	0	1.40845
C031	7	100	0	0	0	0	0	0	0	0	0	0	0	0	0	0
C032	64	92.1875	0	0	0	0	0	0	1.5625	0	1.5625	0	0	0	0	4.6875
C033	192	96.875	0	0	0	0	0	0	2.60417	0	0	0	0	0	0	0.520833
C034	15	100	0	0	0	0	0	0	0	0	0	0	0	0	0	0
C035	12	100	0	0	0	0	0	0	0	0	0	0	0	0	0	0
C036	7	100	0	0	0	0	0	0	0	0	0	0	0	0	0	0
C037	9	88.8889	0	0	0	0	0	0	0	0	11.1111	0	0	0	0	0
C038	31	96.7742	0	0	3.22581	0	0	0	0	0	0	0	0	0	0	0
C039	23	100	0	0	0	0	0	0	0	0	0	0	0	0	0	0
C040	19	100	0	0	0	0	0	0	0	0	0	0	0	0	0	0
C041	9	100	0	0	0	0	0	0	0	0	0	0	0	0	0	0
C042	13	100	0	0	0	0	0	0	0	0	0	0	0	0	0	0
C043	9	100	0	0	0	0	0	0	0	0	0	0	0	0	0	0
C044	17	100	0	0	0	0	0	0	0	0	0	0	0	0	0	0
C045	21	100	0	0	0	0	0	0	0	0	0	0	0	0	0	0
C046	91	100	0	0	0	0	0	0	0	0	0	0	0	0	0	0
C047	6	100	0	0	0	0	0	0	0	0	0	0	0	0	0	0
C048	20	100	0	0	0	0	0	0	0	0	0	0	0	0	0	0
C049	14	100	0	0	0	0	0	0	0	0	0	0	0	0	0	0
C050	35	94.2857	0	0	0	0	0	0	2.85714	0	2.85714	0	0	0	0	0
C051	1148	99.3902	0	0	0	0	0	0	0.261324	0	0.087108	0	0	0	0	0.261324
C052	24	100	0	0	0	0	0	0	0	0	0	0	0	0	0	0
C053	57	100	0	0	0	0	0	0	0	0	0	0	0	0	0	0
C054	6	100	0	0	0	0	0	0	0	0	0	0	0	0	0	0
C055	16	100	0	0	0	0	0	0	0	0	0	0	0	0	0	0
C056	8	100	0	0	0	0	0	0	0	0	0	0	0	0	0	0
C057	8	100	0	0	0	0	0	0	0	0	0	0	0	0	0	0
C058	6	100	0	0	0	0	0	0	0	0	0	0	0	0	0	0
C059	24	100	0	0	0	0	0	0	0	0	0	0	0	0	0	0
C060	48	100	0	0	0	0	0	0	0	0	0	0	0	0	0	0
C061	6	100	0	0	0	0	0	0	0	0	0	0	0	0	0	0
C062	328	100	0	0	0	0	0	0	0	0	0	0	0	0	0	0
C063	315	99.6825	0	0	0	0	0	0	0	0	0	0	0	0	0	0.31746
C064	369	97.561	0	0	0	0.271003	0	0	0	0	0	0	0	0	0	2.16802
C065	6	100	0	0	0	0	0	0	0	0	0	0	0	0	0	0
C066	1472	99.3207	0	0.13587	0	0	0	0	0	0	0	0	0	0	0	0.543478
C067	213	99.5305	0	0	0	0	0	0	0.469484	0	0	0	0	0	0	0
C068	71	78.8732	0	0	0	0	0	0	8.4507	0	11.2676	0	0	0	0	1.40845
C069	578	95.1557	0	0	0	0.17301	0	0	0.865052	0	1.03806	0	0	0	0	2.76817
C070	39	87.1795	0	0	0	0	0	0	0	0	2.5641	0	0	0	0	10.2564
C071	41	95.122	0	0	0	0	0	0	0	0	2.43902	0	0	0	0	2.43902
C072	318	92.4528	0.628931	0	0	0	0	0	0	0	4.08805	0	0	0	0	2.83019
C073	22	100	0	0	0	0	0	0	0	0	0	0	0	0	0	0
C074	159	76.7296	0	0	0	0	0	0	1.25786	0	0.628931	0	0	0	0	21.3836
C075	149	89.2617	0	0	0	0	0	0	0	0	0.671141	0	0	0	0	10.0671
C076	455	96.7033	0.21978	0	0	0	0	0	0.879121	0	1.53846	0	0	0	0	0.659341
C077	58	86.2069	0	0	0	0	0	0	1.72414	0	1.72414	0	0	0	0	10.3448
C078	791	9.60809	0	0.126422	0	0.126422	0	0	3.79267	0.126422	73.4513	0	0	0	0	12.7686
C079	11	0	0	0	0	9.09091	0	0	36.3636	0	45.4545	0	0	0	0	9.09091
C080	6	0	0	0	0	0	0	0	83.3333	0	0	0	0	0	0	16.6667
C081	307	2.9316	0.651466	0	0	0.325733	0	0	83.0619	0	11.4007	0.325733	0	0	0	1.30293
C082	128	3.125	0	0	0	0	0	0	89.8438	0	7.03125	0	0	0	0	0
C083	153	8.49673	0	0	0	0	0.653595	0	79.7386	0	8.49673	0	0	0	0	2.61438
C084	23	4.34783	0	0	0	0	0	4.34783	65.2174	0	17.3913	0	0	0	0	8.69565
C085	1	100	0	0	0	0	0	0	0	0	0	0	0	0	0	0
C086	3	0	0	0	0	0	0	0	0	0	100	0	0	0	0	0
C087	1	0	0	0	0	0	0	0	0	0	0	0	0	0	0	100
C088	1	0	0	0	0	0	0	0	100	0	0	0	0	0	0	0
C089	1	100	0	0	0	0	0	0	0	0	0	0	0	0	0	0
C090	1	100	0	0	0	0	0	0	0	0	0	0	0	0	0	0
C091	1	100	0	0	0	0	0	0	0	0	0	0	0	0	0	0
C092	1	0	0	0	0	0	0	0	0	0	100	0	0	0	0	0
C093	1	100	0	0	0	0	0	0	0	0	0	0	0	0	0	0
C094	1	100	0	0	0	0	0	0	0	0	0	0	0	0	0	0
C095	1	100	0	0	0	0	0	0	0	0	0	0	0	0	0	0
C096	1	100	0	0	0	0	0	0	0	0	0	0	0	0	0	0
C097	2	100	0	0	0	0	0	0	0	0	0	0	0	0	0	0
C098	1	100	0	0	0	0	0	0	0	0	0	0	0	0	0	0
C099	2	100	0	0	0	0	0	0	0	0	0	0	0	0	0	0
C100	1	0	0	0	0	0	0	0	100	0	0	0	0	0	0	0
C101	2	50	0	0	0	0	0	0	0	0	0	0	0	0	0	50
C102	1	100	0	0	0	0	0	0	0	0	0	0	0	0	0	0
C103	2	100	0	0	0	0	0	0	0	0	0	0	0	0	0	0
C104	1	100	0	0	0	0	0	0	0	0	0	0	0	0	0	0
C105	1	100	0	0	0	0	0	0	0	0	0	0	0	0	0	0
C106	1	100	0	0	0	0	0	0	0	0	0	0	0	0	0	0
C107	1	100	0	0	0	0	0	0	0	0	0	0	0	0	0	0
C108	3	100	0	0	0	0	0	0	0	0	0	0	0	0	0	0
C109	1	100	0	0	0	0	0	0	0	0	0	0	0	0	0	0
C110	1	100	0	0	0	0	0	0	0	0	0	0	0	0	0	0
C111	1	100	0	0	0	0	0	0	0	0	0	0	0	0	0	0
C112	1	100	0	0	0	0	0	0	0	0	0	0	0	0	0	0
C113	1	100	0	0	0	0	0	0	0	0	0	0	0	0	0	0
C114	1	100	0	0	0	0	0	0	0	0	0	0	0	0	0	0
C115	1	100	0	0	0	0	0	0	0	0	0	0	0	0	0	0
C116	1	100	0	0	0	0	0	0	0	0	0	0	0	0	0	0
C117	2	100	0	0	0	0	0	0	0	0	0	0	0	0	0	0
C118	3	100	0	0	0	0	0	0	0	0	0	0	0	0	0	0
C119	2	100	0	0	0	0	0	0	0	0	0	0	0	0	0	0
C120	1	100	0	0	0	0	0	0	0	0	0	0	0	0	0	0
C121	1	100	0	0	0	0	0	0	0	0	0	0	0	0	0	0
C122	1	100	0	0	0	0	0	0	0	0	0	0	0	0	0	0
C123	1	100	0	0	0	0	0	0	0	0	0	0	0	0	0	0
C124	1	100	0	0	0	0	0	0	0	0	0	0	0	0	0	0
C125	1	100	0	0	0	0	0	0	0	0	0	0	0	0	0	0
C126	1	100	0	0	0	0	0	0	0	0	0	0	0	0	0	0
C127	1	100	0	0	0	0	0	0	0	0	0	0	0	0	0	0
C128	1	100	0	0	0	0	0	0	0	0	0	0	0	0	0	0
C129	1	100	0	0	0	0	0	0	0	0	0	0	0	0	0	0
C130	1	100	0	0	0	0	0	0	0	0	0	0	0	0	0	0
C131	1	100	0	0	0	0	0	0	0	0	0	0	0	0	0	0
C132	1	100	0	0	0	0	0	0	0	0	0	0	0	0	0	0
C133	1	100	0	0	0	0	0	0	0	0	0	0	0	0	0	0
C134	2	100	0	0	0	0	0	0	0	0	0	0	0	0	0	0
C135	1	100	0	0	0	0	0	0	0	0	0	0	0	0	0	0
C136	1	100	0	0	0	0	0	0	0	0	0	0	0	0	0	0
C137	3	100	0	0	0	0	0	0	0	0	0	0	0	0	0	0
C138	1	100	0	0	0	0	0	0	0	0	0	0	0	0	0	0
C139	1	100	0	0	0	0	0	0	0	0	0	0	0	0	0	0
C140	1	100	0	0	0	0	0	0	0	0	0	0	0	0	0	0
C141	2	100	0	0	0	0	0	0	0	0	0	0	0	0	0	0
C142	1	100	0	0	0	0	0	0	0	0	0	0	0	0	0	0
C143	3	100	0	0	0	0	0	0	0	0	0	0	0	0	0	0
C144	2	100	0	0	0	0	0	0	0	0	0	0	0	0	0	0
C145	1	100	0	0	0	0	0	0	0	0	0	0	0	0	0	0
C146	1	100	0	0	0	0	0	0	0	0	0	0	0	0	0	0
C147	1	100	0	0	0	0	0	0	0	0	0	0	0	0	0	0
C148	1	100	0	0	0	0	0	0	0	0	0	0	0	0	0	0
C149	1	100	0	0	0	0	0	0	0	0	0	0	0	0	0	0
C150	2	100	0	0	0	0	0	0	0	0	0	0	0	0	0	0
C151	2	100	0	0	0	0	0	0	0	0	0	0	0	0	0	0
C152	2	100	0	0	0	0	0	0	0	0	0	0	0	0	0	0
C153	2	100	0	0	0	0	0	0	0	0	0	0	0	0	0	0
C154	1	100	0	0	0	0	0	0	0	0	0	0	0	0	0	0
C155	2	100	0	0	0	0	0	0	0	0	0	0	0	0	0	0
C156	2	100	0	0	0	0	0	0	0	0	0	0	0	0	0	0
C157	5	100	0	0	0	0	0	0	0	0	0	0	0	0	0	0
C158	1	100	0	0	0	0	0	0	0	0	0	0	0	0	0	0
C159	3	100	0	0	0	0	0	0	0	0	0	0	0	0	0	0
C160	1	100	0	0	0	0	0	0	0	0	0	0	0	0	0	0
C161	2	100	0	0	0	0	0	0	0	0	0	0	0	0	0	0
C162	1	100	0	0	0	0	0	0	0	0	0	0	0	0	0	0
C163	5	80	0	0	0	0	0	0	20	0	0	0	0	0	0	0
C164	1	100	0	0	0	0	0	0	0	0	0	0	0	0	0	0
C165	2	100	0	0	0	0	0	0	0	0	0	0	0	0	0	0
C166	2	100	0	0	0	0	0	0	0	0	0	0	0	0	0	0
C167	1	100	0	0	0	0	0	0	0	0	0	0	0	0	0	0
C168	1	100	0	0	0	0	0	0	0	0	0	0	0	0	0	0
C169	2	100	0	0	0	0	0	0	0	0	0	0	0	0	0	0
C170	1	100	0	0	0	0	0	0	0	0	0	0	0	0	0	0
C171	5	100	0	0	0	0	0	0	0	0	0	0	0	0	0	0
C172	2	100	0	0	0	0	0	0	0	0	0	0	0	0	0	0
C173	2	100	0	0	0	0	0	0	0	0	0	0	0	0	0	0
C174	2	100	0	0	0	0	0	0	0	0	0	0	0	0	0	0
C175	4	0	100	0	0	0	0	0	0	0	0	0	0	0	0	0
C176	3	66.6667	0	0	0	0	0	0	33.3333	0	0	0	0	0	0	0
C177	1	100	0	0	0	0	0	0	0	0	0	0	0	0	0	0
C178	3	100	0	0	0	0	0	0	0	0	0	0	0	0	0	0
C179	3	100	0	0	0	0	0	0	0	0	0	0	0	0	0	0
C180	2	100	0	0	0	0	0	0	0	0	0	0	0	0	0	0
C181	4	100	0	0	0	0	0	0	0	0	0	0	0	0	0	0
C182	1	0	0	0	0	0	0	0	100	0	0	0	0	0	0	0
C183	2	100	0	0	0	0	0	0	0	0	0	0	0	0	0	0
C184	3	100	0	0	0	0	0	0	0	0	0	0	0	0	0	0
C185	3	100	0	0	0	0	0	0	0	0	0	0	0	0	0	0
C186	1	100	0	0	0	0	0	0	0	0	0	0	0	0	0	0
C187	2	100	0	0	0	0	0	0	0	0	0	0	0	0	0	0
C188	1	100	0	0	0	0	0	0	0	0	0	0	0	0	0	0
C189	1	100	0	0	0	0	0	0	0	0	0	0	0	0	0	0
C190	1	100	0	0	0	0	0	0	0	0	0	0	0	0	0	0
C191	1	100	0	0	0	0	0	0	0	0	0	0	0	0	0	0
C192	5	100	0	0	0	0	0	0	0	0	0	0	0	0	0	0
C193	1	100	0	0	0	0	0	0	0	0	0	0	0	0	0	0
C194	4	100	0	0	0	0	0	0	0	0	0	0	0	0	0	0
C195	1	100	0	0	0	0	0	0	0	0	0	0	0	0	0	0
C196	1	100	0	0	0	0	0	0	0	0	0	0	0	0	0	0
C197	1	100	0	0	0	0	0	0	0	0	0	0	0	0	0	0
C198	1	100	0	0	0	0	0	0	0	0	0	0	0	0	0	0
C199	3	66.6667	0	0	0	0	0	0	0	0	33.3333	0	0	0	0	0
C200	1	100	0	0	0	0	0	0	0	0	0	0	0	0	0	0
C201	4	100	0	0	0	0	0	0	0	0	0	0	0	0	0	0
C202	2	100	0	0	0	0	0	0	0	0	0	0	0	0	0	0
C203	3	100	0	0	0	0	0	0	0	0	0	0	0	0	0	0
C204	2	100	0	0	0	0	0	0	0	0	0	0	0	0	0	0
C205	2	100	0	0	0	0	0	0	0	0	0	0	0	0	0	0
C206	1	100	0	0	0	0	0	0	0	0	0	0	0	0	0	0
C207	4	100	0	0	0	0	0	0	0	0	0	0	0	0	0	0
C208	1	100	0	0	0	0	0	0	0	0	0	0	0	0	0	0
C209	1	100	0	0	0	0	0	0	0	0	0	0	0	0	0	0
C210	2	100	0	0	0	0	0	0	0	0	0	0	0	0	0	0
C211	2	100	0	0	0	0	0	0	0	0	0	0	0	0	0	0
C212	1	100	0	0	0	0	0	0	0	0	0	0	0	0	0	0
C213	1	100	0	0	0	0	0	0	0	0	0	0	0	0	0	0
C214	2	50	0	0	0	0	0	0	50	0	0	0	0	0	0	0
C215	1	100	0	0	0	0	0	0	0	0	0	0	0	0	0	0
C216	2	100	0	0	0	0	0	0	0	0	0	0	0	0	0	0
C217	3	100	0	0	0	0	0	0	0	0	0	0	0	0	0	0
C218	1	100	0	0	0	0	0	0	0	0	0	0	0	0	0	0
C219	1	100	0	0	0	0	0	0	0	0	0	0	0	0	0	0
C220	1	100	0	0	0	0	0	0	0	0	0	0	0	0	0	0
C221	1	100	0	0	0	0	0	0	0	0	0	0	0	0	0	0
C222	3	100	0	0	0	0	0	0	0	0	0	0	0	0	0	0
C223	1	100	0	0	0	0	0	0	0	0	0	0	0	0	0	0
C224	3	100	0	0	0	0	0	0	0	0	0	0	0	0	0	0
C225	3	100	0	0	0	0	0	0	0	0	0	0	0	0	0	0
C226	1	100	0	0	0	0	0	0	0	0	0	0	0	0	0	0
C227	2	100	0	0	0	0	0	0	0	0	0	0	0	0	0	0
C228	1	100	0	0	0	0	0	0	0	0	0	0	0	0	0	0
C229	1	100	0	0	0	0	0	0	0	0	0	0	0	0	0	0
C230	1	100	0	0	0	0	0	0	0	0	0	0	0	0	0	0
C231	3	100	0	0	0	0	0	0	0	0	0	0	0	0	0	0
C232	1	100	0	0	0	0	0	0	0	0	0	0	0	0	0	0
C233	4	100	0	0	0	0	0	0	0	0	0	0	0	0	0	0
C234	3	100	0	0	0	0	0	0	0	0	0	0	0	0	0	0
C235	2	100	0	0	0	0	0	0	0	0	0	0	0	0	0	0
C236	3	100	0	0	0	0	0	0	0	0	0	0	0	0	0	0
C237	1	100	0	0	0	0	0	0	0	0	0	0	0	0	0	0
C238	2	100	0	0	0	0	0	0	0	0	0	0	0	0	0	0
C239	2	100	0	0	0	0	0	0	0	0	0	0	0	0	0	0
C240	1	100	0	0	0	0	0	0	0	0	0	0	0	0	0	0
C241	4	100	0	0	0	0	0	0	0	0	0	0	0	0	0	0
C242	4	100	0	0	0	0	0	0	0	0	0	0	0	0	0	0
C243	4	100	0	0	0	0	0	0	0	0	0	0	0	0	0	0
C244	2	100	0	0	0	0	0	0	0	0	0	0	0	0	0	0
C245	2	100	0	0	0	0	0	0	0	0	0	0	0	0	0	0
C246	2	100	0	0	0	0	0	0	0	0	0	0	0	0	0	0
C247	3	100	0	0	0	0	0	0	0	0	0	0	0	0	0	0
C248	3	100	0	0	0	0	0	0	0	0	0	0	0	0	0	0
C249	3	100	0	0	0	0	0	0	0	0	0	0	0	0	0	0
C250	2	100	0	0	0	0	0	0	0	0	0	0	0	0	0	0
C251	2	100	0	0	0	0	0	0	0	0	0	0	0	0	0	0
C252	9	100	0	0	0	0	0	0	0	0	0	0	0	0	0	0
C253	2	100	0	0	0	0	0	0	0	0	0	0	0	0	0	0
C254	1	100	0	0	0	0	0	0	0	0	0	0	0	0	0	0
C255	1	100	0	0	0	0	0	0	0	0	0	0	0	0	0	0
C256	1	100	0	0	0	0	0	0	0	0	0	0	0	0	0	0
C257	1	100	0	0	0	0	0	0	0	0	0	0	0	0	0	0
C258	1	100	0	0	0	0	0	0	0	0	0	0	0	0	0	0
C259	2	100	0	0	0	0	0	0	0	0	0	0	0	0	0	0
C260	1	100	0	0	0	0	0	0	0	0	0	0	0	0	0	0
C261	1	100	0	0	0	0	0	0	0	0	0	0	0	0	0	0
C262	3	100	0	0	0	0	0	0	0	0	0	0	0	0	0	0
C263	1	100	0	0	0	0	0	0	0	0	0	0	0	0	0	0
C264	1	100	0	0	0	0	0	0	0	0	0	0	0	0	0	0
C265	3	100	0	0	0	0	0	0	0	0	0	0	0	0	0	0
C266	1	0	0	0	0	0	0	0	100	0	0	0	0	0	0	0
C267	1	100	0	0	0	0	0	0	0	0	0	0	0	0	0	0
C268	4	0	0	0	0	0	0	0	100	0	0	0	0	0	0	0
C269	1	0	0	0	0	0	0	0	100	0	0	0	0	0	0	0
C270	5	0	0	0	0	0	0	0	40	0	60	0	0	0	0	0
C271	3	0	0	0	0	0	0	0	0	0	100	0	0	0	0	0
C272	1	0	0	0	0	0	0	0	100	0	0	0	0	0	0	0
C273	1	0	0	0	0	0	0	0	100	0	0	0	0	0	0	0
C274	2	0	0	0	0	0	0	0	50	0	50	0	0	0	0	0
C275	1	0	0	0	0	0	0	100	0	0	0	0	0	0	0	0
C276	1	0	0	100	0	0	0	0	0	0	0	0	0	0	0	0
C277	1	0	0	0	0	0	0	0	100	0	0	0	0	0	0	0
C278	5	0	0	0	0	0	0	0	20	0	80	0	0	0	0	0
C279	1	0	0	0	0	0	0	0	100	0	0	0	0	0	0	0
C280	1	0	0	0	0	0	0	0	100	0	0	0	0	0	0	0
C281	1	0	0	0	0	0	0	0	100	0	0	0	0	0	0	0
C282	1	0	0	0	0	0	0	0	0	0	100	0	0	0	0	0
C283	2	0	0	0	0	0	0	0	0	0	100	0	0	0	0	0
C284	1	0	0	0	0	0	0	0	100	0	0	0	0	0	0	0
C285	2	0	0	0	0	0	0	0	100	0	0	0	0	0	0	0
C286	1	0	0	0	0	0	0	0	100	0	0	0	0	0	0	0
C287	2	0	0	50	0	0	0	0	50	0	0	0	0	0	0	0
C288	3	0	0	0	0	0	0	0	100	0	0	0	0	0	0	0
C289	1	0	0	0	0	0	0	0	0	0	100	0	0	0	0	0
C290	1	0	0	0	0	0	0	0	100	0	0	0	0	0	0	0
C291	1	0	0	0	0	0	0	0	100	0	0	0	0	0	0	0
C292	1	0	0	0	0	0	0	0	100	0	0	0	0	0	0	0
C293	1	0	0	0	0	0	0	0	100	0	0	0	0	0	0	0
C294	1	0	0	0	0	0	0	0	100	0	0	0	0	0	0	0
C295	3	0	0	0	0	0	0	0	100	0	0	0	0	0	0	0
C296	1	0	0	0	0	0	0	0	100	0	0	0	0	0	0	0
C297	1	0	0	0	0	0	0	0	100	0	0	0	0	0	0	0
C298	1	0	0	0	0	0	0	0	100	0	0	0	0	0	0	0
C299	1	0	0	0	0	0	0	0	100	0	0	0	0	0	0	0
C300	1	0	0	0	0	0	0	0	100	0	0	0	0	0	0	0
C301	2	0	0	0	0	0	0	0	100	0	0	0	0	0	0	0
C302	1	0	0	0	0	0	0	0	100	0	0	0	0	0	0	0
C303	5	0	0	0	0	0	0	0	100	0	0	0	0	0	0	0
